# Supplementary material for: Metabolic interactions between coral animal and endolithic bacterial communities
Source: ISME Commun. 2024 Oct 28;5(1):ycaf193. doi: 10.1093/ismeco/ycaf193 (PMC12624861; doi:10.1093/ismeco/ycaf193)
Supplement: Supplementary_material_1_v3_ycaf192 [file supplementary_material_1_v3_ycaf192.xlsx]

## Sheet: GC
Table S1. Raw data of GC-MS. Samples are named by colony ID (a,b,d), type (T: tissue, G: green layer, W: white layer), and replicate (1 - 5).
Annotation	Similarity	R.T. (minutes)	Mass	aG1	aG2	aG3	aG4	aG5	aT1	aT2	aT3	aT4	aT5	aW1	aW2	aW3	aW4	aW5	bG1	bG2	bG3	bG4	bG5	bT1	bT2	bT3	bT4	bT5	bW1	bW2	bW3	bW4	bW5	dG1	dG2	dG3	dG4	dG5	dT1	dT2	dT3	dT4	dT5	dW1	dW2	dW3	dW4	dW5
1-Monopalmitin	931.386	23.8522,0	73	2.36662e+06	3.36964e+06	3.74526e+06	3.27767e+06	3.89674e+06	3.39421e+06	3.74473e+06	3.56001e+06	4.36423e+06	3.69092e+06	2.65632e+06	3.93863e+06	1.82249e+06	2.59214e+06	3.06332e+06	3.57766e+06	3.69028e+06	4.2896e+06	2.65746e+06	3.48959e+06	2.98762e+06	1.88762e+06	4.41478e+06	4.22273e+06	4.21882e+06	2.98193e+06	2.3099e+06	3.00766e+06	3.66646e+06	1.57379e+06	3.6247e+06	4.00749e+06	2.7435e+06	3.12462e+06	3.4725e+06	5.03376e+06	2.579e+06	4.15955e+06	3.85571e+06	4.414e+06	4.04158e+06	3.91679e+06	1.54127e+06	3.05944e+06	3.74511e+06
glycerol	930.443	10.3676,0	147	3.70274e+06	4.44695e+06	7.9737e+06	6.0213e+06	9.65113e+06	7.99266e+06	7.72571e+06	9.57135e+06	1.34622e+07	1.29737e+07	2.53382e+06	2.12786e+06	1.83942e+06	2.45846e+06	2.64745e+06	6.16969e+06	4.22179e+06	9.97535e+06	5.21713e+06	8.11142e+06	6.55865e+06	6.39457e+06	1.22519e+07	1.04843e+07	1.03422e+07	2.52529e+06	2.21117e+06	2740179	2.44465e+06	1.72377e+06	3.5696e+06	4.29249e+06	6.51076e+06	8.02717e+06	6.50791e+06	14182292	1.0753e+07	15826177	1.49252e+07	1.65132e+07	4.31984e+06	3.57515e+06	1.10414e+06	2.56419e+06	2.75958e+06
palmitic acid	929.586	19.3158,0	117	23500732	2.62659e+07	3.61651e+07	30439843	3.82833e+07	2.53523e+07	2.83341e+07	2.63167e+07	3.47566e+07	3.30896e+07	1.75615e+07	2.42641e+07	1.50266e+07	1.65014e+07	1.92487e+07	2.68852e+07	2.35217e+07	3.59965e+07	1.90107e+07	2.97994e+07	3.23719e+07	2.43025e+07	4.04504e+07	3.80034e+07	4.04343e+07	2.26328e+07	1.81045e+07	2.03245e+07	1.66274e+07	1.49071e+07	2.65826e+07	2.92621e+07	2.71936e+07	33760745	2.89125e+07	3.87164e+07	2.9013e+07	3.79888e+07	42226366	4.56707e+07	2.10693e+07	2.83124e+07	1.30446e+07	2.05878e+07	1.87077e+07
stearic acid	919.514	21.1043,0	117	1.60143e+07	1.62632e+07	2.29946e+07	2.17072e+07	2.19642e+07	1.99183e+07	2.23784e+07	2.14962e+07	2.56439e+07	2.56192e+07	1.58029e+07	2.06903e+07	1.20912e+07	14327288	1.63264e+07	18934139	1.88583e+07	2.86238e+07	1.48462e+07	2.26588e+07	2.58013e+07	1.87531e+07	3.08579e+07	2.68792e+07	3.1945e+07	1.70148e+07	1.48364e+07	1.75182e+07	1.39866e+07	1.2526e+07	2.15456e+07	2.22444e+07	1.9304e+07	2.60619e+07	2.12103e+07	2.73444e+07	2.10005e+07	2.72367e+07	2.91885e+07	3.20246e+07	1.7114e+07	2.54532e+07	1.09935e+07	1.64052e+07	1.56493e+07
2-hydroxypyridine	901.2	7.12322,0	152	2.732e+06	2.97388e+06	3.30733e+06	3.51072e+06	3.39294e+06	2.89031e+06	3.24364e+06	3.33036e+06	3.64137e+06	3.61142e+06	3.13836e+06	3.1781e+06	2.67689e+06	2.79017e+06	3.16125e+06	3.23717e+06	3.24541e+06	3.73796e+06	3.03164e+06	3.58714e+06	3.18986e+06	2.84126e+06	3.59584e+06	3.40125e+06	3.69301e+06	3.47363e+06	3.2067e+06	3.38217e+06	3.01548e+06	2.68175e+06	3.44258e+06	2.60876e+06	3.74078e+06	3.55482e+06	3.76849e+06	3.89012e+06	2.96556e+06	3.53694e+06	3.62742e+06	3.64868e+06	2.98437e+06	3.36576e+06	2.59887e+06	3.30717e+06	3.30455e+06
Capric Acid	897.3	12.8618,0	117	3.18132e+07	4.63077e+07	5.13359e+07	3.37536e+07	3.20904e+07	2.08185e+06	1.22233e+06	3.69886e+06	4.88457e+06	3.32223e+06	132535	231813	443363	151739	133821	1.92243e+07	2.45187e+07	2.46628e+07	35081767	2.91457e+07	3.44469e+06	1.00454e+07	1.34961e+07	1.08514e+07	6.11182e+06	215300	251366	142446	3.00005e+06	113768	751956	2.44315e+06	2.00786e+06	1.59104e+07	1.18269e+07	1.06155e+06	2.98115e+06	3.06568e+06	1.57538e+06	2.06656e+06	104052	100481	199707	136466	156213
Pelargonic acid	893.9	11.596,0	117	122084	191047	250290	152434	143299	122920	154565	159231	151415	200534	100369	94029.8	72722.5	97428.3	100109	138142	136783	175686	151300	192008	119023	107085	155297	144500	153688	96655.9	116059	109995	88259.8	76260.6	95550.8	102201	117534	119229	172931	188200	133795	132391	115177	136973	94347.5	91545.5	85669.6	118359	96139
Myristic Acid	892.971	17.3465,0	117	406628	580261	1.09676e+06	522903	1.06162e+06	619167	658168	562203	995690	1.12011e+06	151574	126613	125495	173028	191603	489856	373318	545727	246877	614992	649672	530901	1.43972e+06	1.07355e+06	1370587	217647	172771	130541	112404	132929	193787	317151	350994	446780	489197	1.77749e+06	1.09227e+06	1.79291e+06	1.68932e+06	2412784	161732	126020	108803	213924	200858
lactic acid	891.059	7.38872,0	117	694436	825249	1.28394e+06	798201	629150	1.05091e+06	1.03047e+06	1.35129e+06	1.74622e+06	1.17555e+06	539763	1.01553e+06	619156	411547	364609	651147	654067	681781	579232	785155	1.4512e+06	925964	1.39822e+06	980374	1.40008e+06	342466	285926	306375	373384	246947	464790	409167	458845	663634	588758	1.64295e+06	864725	1.83226e+06	1.35228e+06	1.53395e+06	518064	1.11736e+06	396658	560732	469411
Monostearin	874.257	25.3035,0	129	4.81002e+06	6.64578e+06	5.28485e+06	6.96382e+06	7.57993e+06	7.169e+06	7.75758e+06	6.74231e+06	8321345	6.43256e+06	5.67149e+06	9.20073e+06	4.58291e+06	5.35267e+06	6.85937e+06	7.12948e+06	7.62425e+06	9.25996e+06	5.7284e+06	6.31449e+06	6.10438e+06	4.22961e+06	8.01849e+06	9.59549e+06	7.30635e+06	6.76772e+06	4.62381e+06	5.95933e+06	7.31453e+06	3.1063e+06	8.18355e+06	1.00248e+07	6.13266e+06	7.0939e+06	6.56642e+06	8.59372e+06	4.81797e+06	6.90744e+06	7.66921e+06	7.4466e+06	8.86077e+06	8.88913e+06	3.80096e+06	7.181e+06	7.3737e+06
2-Monopalmitin	870.414	23.589,0	129	71631.4	115093	125531	98224.4	138848	116625	123948	107022	138372	119220	66152	102066	41155.4	63086.6	79808.1	132567	130227	118380	77936	106309	147881	59399.8	208319	151626	134255	74581.6	59332.4	69522.1	99710	37824.2	88551.8	124530	73920.5	90308.8	99857.6	155298	89516.4	174714	134967	209392	121781	87398.9	34156	82423	99290.2
Isoleucine	862.773	10.6501,0	158	103168	114755	723095	639008	679387	236380	145595	672479	2.18153e+06	984542	0	0	0	0	15879.4	233656	221369	281703	111141	773061	545092	794230	2.81909e+06	2.03063e+06	1.95233e+06	0	0	0	0	0	88521.6	185067	795532	1.07707e+06	813634	1.46164e+06	1.36465e+06	2.72033e+06	1.94644e+06	2.67876e+06	0	0	0	0	0
glucose 1	851.377	17.763,0	73	1.27355e+06	1.17705e+06	2.88392e+06	3.81872e+06	3.36407e+06	1.39482e+07	1.17893e+07	1.4612e+07	1.5679e+07	1.86326e+07	78294.3	139583	147802	356153	143274	2.58189e+06	3.30776e+06	3.90083e+06	2.23014e+06	6.21462e+06	9.0356e+06	1.18967e+07	1.63981e+07	1.34797e+07	1.35966e+07	46119.8	189413	92243.1	144840	107453	324230	886436	2.2082e+06	4.30588e+06	4.3727e+06	3.20954e+07	1.9701e+07	1.8719e+07	2.06701e+07	1.85706e+07	81604.2	42831.3	52386.3	38278.2	40994.5
valine	849.792	9.57187,0	144	144933	169684	675447	642315	930359	321844	200087	784660	2.6352e+06	1.21653e+06	0	0	17726.7	37143.2	21714.8	277406	314870	367368	157728	1.04385e+06	854363	881052	4.42987e+06	3.04427e+06	2.81142e+06	0	0	24475.6	0	0	126465	212812	756917	814541	767060	1.55571e+06	1.32236e+06	3.44951e+06	2.79912e+06	3.86684e+06	0	0	0	0	0
sorbose 1	838.152	17.5037,0	103	148539	130725	126932	359929	175795	173712	136589	314961	541101	310995	28229.4	99514.7	52886.8	127879	60503.1	259293	239245	193808	153359	399660	76968.3	127437	294979	100163	264381	25348.7	81718.4	47411.8	56895.8	49054	95672.1	145313	286017	218962	278740	785935	417058	172008	411003	355466	27112.3	12415.6	20174.2	25011.5	0
Elaidic acid	819.3	20.8528,0	117	365626	626633	1.48152e+06	530566	1.46743e+06	266169	326351	323219	510193	661200	94159.7	89872.6	100299	93140.4	127691	427129	321632	642478	171638	518921	361370	230907	919314	635761	823135	147693	98865.3	131842	59015.1	24108.4	148404	269786	357792	397586	364195	785950	459735	980670	924998	1.36888e+06	93880.3	84946.4	54716.7	115894	142069
fructose 2	819.164	17.5993,0	103	84172.6	65997.9	63687.7	174810	91504.7	76369.8	84996	102709	165353	136592	13976.9	47727.8	25003.5	70901.1	27527.4	146241	132374	100577	76387.4	207461	43016.4	59399.3	126983	0	114507	14842.4	42145	25653.2	27519.3	25761.9	49430.6	81740.5	146954	113461	135822	307706	134218	0	135540	137736	0	0	11570	10756.6	0
glycolic acid	818.5	7.61495,0	66	72573.2	74912.3	132651	95663.7	101034	94770.8	83270.9	117825	178290	163546	30686.2	29661	30592.6	28068.4	29467.5	90179.7	84804.5	101593	59719.7	114093	187858	105230	291452	161910	170461	41105	25825.5	30435.7	27362.6	30938.1	35195.8	44340.2	62630	120002	105579	204477	158115	244029	239118	389394	37142.9	33230	22604.8	33767.3	43164.7
Arachidic acid	816.843	22.7353,0	117	103837	153046	262732	144433	243543	159750	162345	145044	241816	261823	76805.3	84694.3	59219	94510.5	92222	155635	136010	151964	83515.5	164996	229068	114070	490862	295302	363710	94289.3	77540.5	73618.4	80147.1	61951.3	93532.7	139251	122685	150124	177220	262284	158146	398945	360167	580768	123272	96945.9	47163.4	96964.1	110800
myo-inositol	812.709	19.6646,0	73	755291	810922	2.08899e+06	929287	2.24959e+06	1.15554e+06	1.21642e+06	1.76045e+06	3.10435e+06	3.45781e+06	42963.8	55766.5	66856.6	100795	66982.6	840123	903492	712667	515824	1.39733e+06	1.4146e+06	1.25574e+06	3.43727e+06	2.20639e+06	2.34534e+06	0	44409.7	0	20964.3	23292.6	244593	805788	796376	1.07508e+06	1.02269e+06	2.64773e+06	2.72246e+06	3.17523e+06	2.97193e+06	4.47543e+06	0	0	29649.8	23924.6	0
arachidonic acid	809.105	22.1985,0	91	60898.1	84838.2	184127	52829	203873	417356	555255	478764	743376	1.22651e+06	0	0	0	0	0	75396.1	69186.5	103820	24444.1	74649.9	759053	551745	2.43024e+06	1.73736e+06	2.08408e+06	0	0	0	145.896	0	0	36308.6	26431.9	60266.6	41987.3	1.32256e+06	943442	2.36609e+06	2.34882e+06	4.19739e+06	3373.24	0	0	1598.78	0
heptadecanoic acid	795.143	20.2072,0	117	33911.1	37883.8	51920.5	37457.5	55268.4	45027.5	44969.4	39844.5	53169.3	55241.6	35392	40955.6	29252.6	37449.2	39925.8	56263.6	43856.2	54401	32103.1	49654	53270.3	32424.1	92815.2	63348.3	67700.4	38856.8	39993.5	35834.5	32251.1	27661.9	37273.6	50955.5	37117.9	43081.7	48169	54952.8	47231.1	77187.6	66114.8	99689	39813.2	44762	21819.9	35599.7	39883.3
alanine 1	787.255	7.98204,0	116	240467	238280	989025	989089	1.13355e+06	674515	381626	1.43473e+06	3.86358e+06	2.36427e+06	0	0	1232.69	26495.1	12292	608969	685538	783756	349757	1.67076e+06	2.18498e+06	1.69959e+06	7.21152e+06	4.565e+06	4.52423e+06	0	20220.5	34678.7	22199.2	6535.16	89316.5	286759	760313	1.19957e+06	732551	3.16809e+06	2.61956e+06	5.7104e+06	4.04948e+06	4.96966e+06	8693.3	11505.3	4312.2	3303.21	5445.88
unknown	787.216	22.145,0	80	16765.1	17759.1	42015.2	18518	48197.4	73074.4	79778.7	84921.9	128598	192272	0	0	0	0	0	31039.5	24760	34826.5	11068.9	28432.6	135212	87764.8	503677	290358	271332	5872.25	0	0	0	0	8664.45	14232.4	9786.61	17139.8	14285.4	138459	114734	346088	265355	602964	0	0	0	0	0
thymine	783.39	12.0877,0	255	134463	137689	341449	201309	319982	57133	60503.5	98564.4	175390	199350	6575.3	9958.17	15485.3	18706.2	19058.1	206847	188305	274474	167040	368124	82975.6	163639	376066	310628	352818	14809	12555.6	5878.88	8254.31	10159.7	38054.5	95928	162548	261459	242393	187913	161122	250207	241801	390206	0	0	5969.1	7657.09	6260.61
lauric acid	781.143	15.2132,0	117	164559	289601	320205	205804	196137	84670.2	88169.3	98863.7	124455	127751	36641.7	35475.8	31688.4	37406.9	32833.2	130202	146414	148374	156800	171087	70481.1	106544	207879	159190	178419	44664.4	39412.4	36184.6	51567.6	32887.8	49985.9	54909.8	71656.1	108933	111759	159940	116047	187012	124827	173413	42152.9	34803.7	26579.1	44673.5	41132.1
phenylethylamine	775.764	14.2034,0	174	68281.2	75617.7	339484	377064	174855	234769	282058	410279	842726	509296	10990.6	19403.9	21560.7	42006.3	23132.5	142446	157330	336013	284207	368133	392496	486854	909783	510465	738655	4664.98	14550.8	10087.5	24271.2	13605.3	116056	162293	239792	389748	289620	550493	425781	530618	400505	689110	0	0	10775.5	8162.7	0
1-Hexadecanol	772.814	18.4671,0	75	2.44753e+06	3.70429e+06	8.94511e+06	2.21121e+06	6.51204e+06	720773	771563	802476	1.08125e+06	1.36191e+06	51575.8	31872.4	36558	33579.2	67591.6	2.23312e+06	1.90004e+06	4.68715e+06	902192	3.2634e+06	499401	745770	2.57003e+06	1.10191e+06	1.40086e+06	71159.4	34023.1	34700.2	49068.7	28142	343848	1.03846e+06	909861	1.58513e+06	948950	1.5178e+06	1.2909e+06	2.02266e+06	1.18533e+06	2.13988e+06	56867.9	0	29178	83828.1	53620.1
Monoolein	770.788	25.0954,0	55	123970	242609	231421	308087	286322	168474	222201	183997	248075	221901	193854	245842	68316.1	136855	158728	275964	292123	219059	150137	208931	271089	131437	415850	231931	302758	192071	131419	166161	424877	97053.2	192615	311453	177116	162053	198752	305215	200361	386227	254428	441790	389753	235153	109554	173578	395801
palmitoleic acid	764.275	19.097,0	117	190398	327516	792808	274795	777234	295816	300402	290400	498409	565314	38899.5	28499.6	32431.2	53097.2	44505.9	214510	161726	282837	73663.9	264094	262137	229176	745080	548572	637176	51720.9	45769.9	18258.8	6286.76	37168.3	39715.5	121593	138198	168677	161455	780777	507168	915401	834236	1.22779e+06	14070.7	0	21160.8	52782.8	55584.1
4-aminobutyric acid 1	757.936	13.7301,0	174	0	0	0	17738	0	75504.9	55276.6	87016.9	188098	198883	0	0	0	0	0	0	0	14201.6	0	19448.6	90282.7	76271.3	157940	132486	220766	0	0	0	0	0	0	13358.4	32850.7	38527.2	24757.3	1.1229e+06	466425	406547	500294	485357	0	0	0	0	0
glycine 2	755.485	10.8308,0	174	51984	44160.5	145250	152756	133112	168673	175759	249554	636657	351674	37357.6	72851.1	41103.9	45071.9	28227.7	83270.9	85882	196066	92757.3	148266	341013	231709	418001	505135	685261	18801.8	53985.3	20781.7	65936.8	44100.1	37806.2	45066.8	125200	223770	109956	596002	296323	372794	547450	440117	14558.1	31998.6	13562.6	10311.4	0
Octadecanol	752.179	20.3131,0	75	174008	231954	298487	174929	322001	226911	216334	232554	294628	366187	73064.9	65153.2	66947.2	88872.3	92509.7	401980	295189	393310	159524	350580	202723	195603	598952	403388	330881	129901	65348.9	51627.9	86773.8	42594.8	85060.7	159172	149723	183658	260449	361229	222713	469391	318269	628721	87012.1	53444.1	55634.6	88200	117881
thymidine 1	750.193	10.4209,0	169	50965.1	42407.2	73751.6	64440.7	93630.1	149413	189283	261153	387215	386245	6292.5	10690	12241.4	11574.9	9452.33	64435.6	65265.8	71873.8	42176.9	70335	159318	187949	432054	433636	392428	10744	8758.15	5862.69	10937.3	7120.33	28772.5	53361.5	82535.7	79757.7	48068.5	354599	245916	380845	408454	378995	0	0	6842.24	5439.16	5811.52
uracil	746.522	11.2604,0	99	64349.7	83260.4	204930	141624	202855	56875.7	61562.6	94574.1	142194	163833	0	21818.5	0	0	23398.8	110747	103603	141791	69435.3	211407	70378.2	120170	335527	217628	262126	0	0	0	0	0	28283	59385.3	105089	157374	181399	205918	229217	311489	253515	452749	0	0	0	0	0
Ethanolamine	746.123	10.2892,0	174	39529.8	28850	69189.4	98340.2	58191.5	117908	165732	171970	401586	302450	40200	56846.2	74758.5	140766	59852.2	58909.5	45613.3	129695	65947.5	76620.6	223938	252866	340456	403446	444908	23308.6	50920.9	22184.2	37728.8	34146.8	56664	67783.5	133593	146449	105645	512078	335218	383144	455097	398806	30036.8	10841	18927.2	26740.3	13866.2
L-Allothreonine 1	732.977	11.8742,0	240	31461.2	32591.8	43497.1	40500.6	39320.6	32083	40744.3	36730.4	43512.4	45878.8	34353.9	38325.7	28361.8	29925.8	35136.1	35344.6	33801.3	44112.4	32550.7	41047.9	35558.7	33186.2	45811.4	45513.2	48105	36584	36932.2	31155	29524.3	24027.8	35746.7	29230	39620.6	39371.1	45176	47813.6	36743.9	42148.3	41976	47326	31703.7	36817.9	25760.1	36148.2	32349
oxalic acid	732.3	8.37189,0	147	179416	188081	221873	204505	186182	165525	189261	212783	189171	263492	181575	221209	178091	168315	170068	238908	226217	239624	164372	233657	216021	172482	244486	223807	193090	231745	170555	188613	211104	187198	197341	173403	236284	203031	208076	230839	167418	226413	190681	232735	217467	205545	158495	184225	208056
Tagatose 1	723.643	17.2679,0	103	0	0	22141.9	16643.8	2801.42	26855	81748.9	67552.3	105709	116650	0	0	0	0	0	0	0	0	0	15065.5	8800.73	9028.58	46074.9	58215.9	37827.3	0	0	0	0	0	0	0	15050.2	9618.42	18644.8	312445	88857.7	116987	76634.3	63299.1	0	0	0	0	0
tyramine	723.588	17.9972,0	174	51159	82176.5	459964	383945	270519	701012	840595	1.20645e+06	2.52038e+06	1.74587e+06	0	0	0	0	0	59474	45768.3	45736.3	128878	41401.1	28442.6	131787	100769	52985.5	42690.7	0	0	0	16552	0	0	0	0	43644.3	31675.4	69135.3	0	17055.2	15185.5	0	0	0	0	0	0
cis-gondoic acid	713.254	22.5307,0	117	60276	102944	255746	80170.1	261308	44408.1	56713.1	56000.8	109426	130417	9896.52	5008.14	11985.8	11593.5	13613.5	70987.9	46636.2	83922.2	24723.6	80237.1	73930.1	32979.4	237993	164440	144383	20063.7	9052.73	0	0	7215.12	14213.3	41269.5	67582.1	73071	66307.3	114540	81837.6	262481	188943	379181	12242	0	4253.27	14817.7	17803.4
Threonic acid	712.6	14.0489,0	73	0	0	0	0	0	365007	258814	307268	428110	374852	0	0	0	0	0	0	0	0	0	0	338168	343613	854783	563339	563101	0	0	0	0	0	0	0	0	0	0	661429	346259	501410	416056	626763	0	0	0	0	0
3-Hydroxypyridine	711.221	8.56412,0	152	69191.1	74268.8	103181	91509.4	93749.4	75269.3	95647.1	91999.5	134702	125613	64940.6	66133.9	0	56522.1	71508.8	97643.6	89928.5	106480	74014.8	109783	105088	88422.3	151332	139056	157114	72715.3	66894.4	62689.3	60011	51200	80003.7	61584	103543	100262	113259	173645	104158	144214	165124	180783	58496.9	62713.1	47899.6	71981.9	58049.2
maltose	711.132	24.9444,0	73	140584	92336.5	58804.9	786136	286077	284081	190932	166578	184068	165294	78480.5	73221.7	44343.8	279555	125894	105748	211424	200918	102589	135268	114748	213339	731845	325738	149008	230147	191914	57700.3	8975.46	253403	54889.8	54699.4	300524	475839	561367	1410007	1.06987e+06	1.88964e+06	1.31144e+06	1.93906e+06	128026	0	37659.7	98000.3	98611.1
Diglycerol 1	696.136	16.1911,0	103	22084.3	43383.8	37902.2	36042.8	34149.6	43985.5	54870.6	51868.1	51734.7	46102.3	47664.2	55480.1	30314.8	44049.6	44925.7	51704.9	42095.9	51866.8	34547.9	36632.3	52200.6	48867.2	73877.9	65153.4	65497.1	45914	30656.1	29013.2	45564.4	0	40223.1	51532.7	28173.1	35167.5	34164	61415.9	46168.7	95005.9	48554.9	57316.8	61063.9	58526.5	25049.2	50279.4	60066.6
sucrose	683.5	24.1742,0	73	722372	489738	813763	142807	1.24706e+06	93011.9	108554	80028.9	111181	101389	47574.5	121459	122922	89133.9	61226.9	1.16679e+06	534857	536630	133994	1.97455e+06	502519	107094	420075	108164	184103	27485.7	60162.4	64180.8	127381	46345.8	153589	557548	282059	169490	0	153679	497943	476815	694976	344989	67167.5	20087.8	3384.59	5466.13	60460.4
benzoic acid	678.743	10.1106,0	179	27698.6	37119.5	44846.3	33583.2	37153.7	38689.4	44069.3	48208.6	53772.4	51968	36560.8	28419.6	29907.8	32075.2	29704.9	40510.2	29833.8	38882.7	38808.2	47182.4	44696.3	31442.5	44575.2	46017.1	51914.9	32735.6	35758.2	32862.5	24249.7	25385.8	32862.5	35472.4	35883.6	43388	49370.1	53757.9	45590.2	51245.8	47142.6	45148.7	27780.1	26789.3	27283.7	35958.6	28139.1
succinic acid	663.026	10.8393,0	147	271648	395415	767426	566268	523650	494987	643061	747646	1.06305e+06	954761	0	0	0	0	0	262768	364569	430139	233314	405409	515366	595397	721572	585954	587121	0	0	0	0	0	44394.7	127595	232770	635219	388046	1.10871e+06	690633	1.01782e+06	968315	1.21158e+06	0	0	0	0	0
unknown	645.629	25.0136,0	129	483942	950593	863712	851193	1.05552e+06	1.10277e+06	1.22725e+06	1.02335e+06	1.3694e+06	1.15377e+06	687696	1.04085e+06	390938	652093	872720	1.16505e+06	1.12762e+06	1.13958e+06	636199	975012	1.32239e+06	502812	1.75114e+06	1.31922e+06	1.29953e+06	814428	588754	701907	1.07393e+06	378955	943302	1.18525e+06	728893	805907	970103	1.56438e+06	739112	1.47208e+06	1.16644e+06	1.71833e+06	1.34721e+06	948335	328986	851944	1.1002e+06
2-Butyne-1,4-diol	639.667	9.89061,0	147	0	27876.1	91430	69655.6	40911.9	38674.9	46516.1	55310.8	76319.5	77943.2	0	0	0	0	0	31459.5	42885.7	46411	27073.1	50621.5	61237.8	74111.6	90568.5	59339.5	61072.4	0	0	0	0	0	0	16938.9	27403	76694.7	50216.8	118888	88604.8	126016	78261.4	163051	0	0	0	0	0
unknown	638.053	16.4131,0	129	39071.5	59152.4	151784	22085.4	109289	38704	98457.8	105722	0	111729	92664.8	90765.9	10598.6	9416.88	10407.4	8987.65	67746.9	4250.49	18424.6	158768	0	62169.1	48949	0	20314.5	104373	116853	16632.5	81563.1	2747.39	96725.1	46273.1	87495.4	71744.4	106706	78013.6	12262.9	27745.8	0	0	43924	0	31372.1	66475	65011
putrescine 2	636.089	16.1279,0	174	29739.4	0	83055.7	116899	154484	161390	210662	323725	802484	474071	0	23691.1	14800.5	0	21971.1	155302	161975	234463	124968	231040	309505	454934	1.04833e+06	922980	875860	11140.8	18208	0	14259	14297.3	23474.2	98053.4	222967	219970	132370	597349	516568	800724	611054	665064	0	0	13252.2	0	0
oxoproline	633.359	13.6444,0	156	32580	44373	102903	71306	69290.8	39268	27193.4	41300.8	107005	85185.4	0	0	0	0	0	55153.4	48342.3	114526	0	85224.3	178546	82752.9	380268	179055	298521	0	0	0	0	0	0	21774.8	28290.9	69155.1	53665	110592	96581.6	184301	178012	1.07665e+06	0	0	0	0	0
canavanine degr prod	621.857	9.68029,0	73	732186	816898	992519	875307	942539	1.04353e+06	916808	1.01696e+06	1.19451e+06	1.15693e+06	1.08066e+06	1.16304e+06	1.12166e+06	1.36302e+06	1.41617e+06	1.07623e+06	1.08368e+06	1.07213e+06	1.14961e+06	1.07765e+06	823758	732914	1.17467e+06	1.01021e+06	1.30059e+06	1.08098e+06	943784	1.11145e+06	1.17613e+06	1.01315e+06	1.15063e+06	884068	1.03997e+06	921123	1.33709e+06	1.31425e+06	1.06815e+06	1.20824e+06	948619	1.2702e+06	1.43913e+06	1.35797e+06	811536	1.36198e+06	1.24582e+06
sorbitol	609.25	18.1374,0	73	0	216285	0	0	186188	152183	0	282294	58285.8	171430	89710.1	316040	38652.4	58594.1	91991.4	320824	247154	444473	0	0	119478	180275	285729	0	192506	58194.4	40465.9	51545	79703.1	67997.8	76860.4	165075	0	654469	0	39738.7	0	0	231462	506771	0	0	0	0	0
ribose	604.755	15.4165,0	103	31003.2	27140.5	42085.9	27842.8	36275.3	91190.4	69569.1	77842.9	68763.6	77477.8	7622.18	0	11010.3	24587.3	0	36460.7	36471.4	36254.6	27984.6	46083.1	100368	103991	39294.8	44213.5	28673.9	5242.41	11658.5	0	0	380.976	15746.8	16119.3	28153.4	31609.5	39816.4	120842	80296.2	49989.1	52869.2	32621.4	0	0	0	0	0
unknown	599.61	7.83081,0	72	134578	76906.9	668578	561719	252482	240815	188252	475009	863778	724128	0	0	0	0	0	239219	240834	379889	254365	388799	324561	507457	530557	563482	697971	0	0	0	0	0	97961.3	275725	498448	932658	499304	1.14765e+06	1.24386e+06	1.12338e+06	564924	720351	0	0	0	0	0
conduritol b epoxide 2	594.857	18.35,0	73	51405.2	65230.5	112812	74440.5	98652.4	85086.8	81243.7	99781.9	131243	133865	0	0	0	57897.9	0	0	0	0	0	68291.1	0	0	111612	77233.8	93897.6	0	0	0	0	0	0	65675.1	83428.1	103310	93445.8	188077	177759	219725	201921	271583	0	0	0	0	0
Salicylaldehyde	591.686	11.6579,0	119	120034	259810	167920	238692	197748	193907	250576	207009	244498	206222	343678	516987	155032	209637	306506	297295	314941	294565	197600	223932	203910	103704	247283	221059	174832	352496	238740	287210	434358	166108	354038	248974	255113	235645	226483	238698	120059	241477	161225	191951	504112	421405	125534	296345	373278
tetracosane	588.769	22.4353,0	57	38227.6	74412.8	66498.4	373206	69146.6	49262.5	64418.5	57606.9	67117.1	73803.3	55148.1	70320.7	31026.9	52547.1	56625.1	106012	97118.4	79337.2	42083.2	64627.7	68477.2	45782.5	133724	98740.3	80982.5	84795.1	54199.7	53978.3	115612	49736.9	89771.2	67739.4	71090.3	75880	76464.5	70800.8	57813.4	137763	302944	144622	133193	85076.5	32571.6	64286.9	85891.9
proline	584.733	10.7229,0	142	11665.4	19843.8	125626	89174	265016	55333.4	13790	133761	575937	275551	1695.8	920.655	378.795	1017.28	750.609	52988.8	53518.5	26884.5	7913.31	237033	152408	185313	1.32229e+06	946219	800562	573.067	0	1226.66	1303.42	0	0	0	100929	162867	157050	310025	271357	1.33583e+06	858575	1.44024e+06	0	0	0	0	0
2'-deoxyadenosine	581.833	24.126,0	192	8298.38	0	0	0	4349.38	11306.6	9501.53	40914	78285.4	59551.9	0	0	0	0	0	2632.84	0	0	0	5888.05	8377.45	37672.6	84014.9	97196.8	100942	0	0	0	0	0	0	0	0	0	0	8913.92	16528.4	12973.9	21051.2	30322.6	0	0	0	0	0
Behenic acid	579.281	24.2634,0	117	19208.2	22766.8	35464.6	22727	36374.2	36097.1	26905.6	26693.6	43321.8	51942.3	14059	11856	11309.9	18439.1	16977.9	26320.7	29282.8	25275.1	21173.1	33039.3	61730.7	24223.2	98257.5	43527.4	101534	14011.3	10636.7	17491.8	16883.6	17486.9	12209.2	25133.8	17043.4	24707.3	30911	51908.6	33413.4	69543.5	62832.6	103650	26840.2	14849.3	9751.5	15608.8	18996.1
L-homoserine 3	575.086	15.3501,0	290	73318.1	85521.7	83503.2	109650	92585.5	117548	118878	107522	164793	121087	100206	108238	66457.6	103122	121862	127762	83120	150030	105663	117614	95078.7	84794.6	96396.6	104040	125910	110423	94415	120346	115725	74788.2	135685	140050	105863	116016	133411	183584	108796	120493	127413	130296	163812	127022	66423.9	142139	104907
pentadecanoic acid	574.793	18.342,0	117	19317.5	27847.5	43529.6	31077.9	37738.1	23476.1	28713.1	22686.9	32948	32815.8	18695.5	21668	16077.2	20916.5	21322.9	32926.5	25049	33668.1	20838.3	34439.1	26974.4	20110.6	34906.6	27075.6	34203	19786.3	21426.5	18274.1	16952.4	18034.2	26540.7	25545.4	28029.2	28778.9	31809	34095.2	25999.4	31714.4	31578.1	36768.1	17961.9	25207.8	13512.9	20889.2	18275.4
hexadecane	571.1	14.7172,0	57	172130	260432	260427	291172	262614	274193	305346	282081	340594	301533	252856	147832	176245	291116	279951	349524	302937	357719	244003	316154	274282	71548.9	375250	278983	316605	297068	107239	279531	158296	183286	305151	301253	255548	275167	329681	368986	114732	344690	249744	356804	384934	359938	142978	294206	338221
D-Glyceric acid	565.831	11.1267,0	191	36250.2	33721.8	50432	34059.9	47354.4	44202.4	57066.9	51874.9	47411.9	43073.2	49369	46464.1	39133.8	33758.4	32327.1	53694.9	29173.8	37165.1	31967	33882.7	13380.9	29755.8	67822.6	52045.6	31046.9	37123.7	34206	33972.5	31101.2	29435	44461.2	25903.3	43647.2	45857.8	35187.1	51067.9	46607.6	45847.2	41395.4	46964.8	42815.3	54734.7	28742.8	47449.4	37690.6
unknown	561.725	14.6545,0	57	81224.6	108113	131205	124636	134366	143088	124636	149826	128669	142261	95048.8	342224	76620.1	114828	98329.5	155331	146021	163106	128555	151694	102534	167549	169007	150442	152064	177372	0	118243	319362	83224.5	153650	102137	138280	132957	186234	177279	214776	154967	134392	173401	140189	137753	61118.8	132001	131487
unknown	561.014	7.46008,0	147	201323	271544	229268	193908	224414	163645	180914	244474	207106	319883	156039	177003	171076	144497	158876	258871	221047	209150	206151	298692	302019	226068	425854	253478	222749	168531	187954	221941	161990	208560	189279	215411	211238	182550	208919	226373	167004	370412	221682	383371	296989	205175	175462	169003	285013
lactose 1	555.395	24.6605,0	73	0	25833.9	0	0	0	0	26169	21371.2	25912.4	26104	0	0	0	0	0	0	17897.6	66049.8	33015.4	32666.1	0	26174.9	37545.3	48219	28716.1	0	0	0	0	0	0	0	31114.5	26737.6	29658.8	223042	211558	431154	273048	443089	0	0	0	0	0
Fluorene	549.2	14.9078,0	73	0	0	0	20355.3	0	0	0	0	89680.8	0	0	13727.9	0	0	10864.5	0	0	0	21782.1	135728	113964	0	0	0	0	25079.6	47519	44284.3	0	0	24727.7	28395.4	45613.3	0	0	69327.8	62150.4	85646	64938.5	89659.9	0	0	0	0	0
Dioctyl phthalate	543.553	23.5209,0	149	11934.7	49953.4	18305.4	45751.9	42263.3	15903.1	17075.3	15091.2	13750.2	18052.2	12195.2	57935.4	8213.53	0	13353.1	35510.3	31052.8	35764.1	16213.7	0	37635	11923.4	42828.7	45402.6	17431.9	41599.4	13077.3	12953.9	25587.4	9285.27	41441.7	0	38378.7	38282.7	17689.7	21374.4	13628	48196.6	49238.7	43698.1	34910.7	45973.4	7705.11	14145.1	30526
4-Cholesten-3-one 3	537.476	28.7526,0	129	1.28554e+06	1.56432e+06	2.98598e+06	1.67755e+06	2.58567e+06	4.01838e+06	3.90377e+06	4.4278e+06	6.38933e+06	6.5708e+06	23613.9	53118.8	24994.6	32435.4	32110.6	2.05726e+06	1.76875e+06	1.99561e+06	935715	1.88078e+06	5.55174e+06	4.28908e+06	8.39608e+06	7.00473e+06	6.77613e+06	27854.7	29491.7	10621.3	87065.4	10438.9	227401	765907	1.15742e+06	1.96241e+06	1.22685e+06	6.40899e+06	4.49631e+06	6.716e+06	7.08678e+06	8.52837e+06	32551.1	8370.85	7991.84	13237.2	17994.4
serine 1	523.27	11.5382,0	152	35145.1	28422.1	45249.1	34734.8	35115.5	47520.8	46519.7	50023.9	55112.6	54535.9	46298.9	30238.3	35971.2	51446.2	53802.1	41590.8	37803.3	40916.4	41271.5	55684	27960.1	41633	43169.5	39655.5	56425.1	39768	42116.9	49585	35044.9	32286.2	36955.9	38204.1	40022.9	36304.9	61231.9	61102	46915.8	42480.8	38620.5	41177.7	27167.8	43606.1	37047.1	48923	28694.2
Phenyl beta-D-glucopyranoside	521.818	21.6391,0	83	0	12240.3	3566.33	8932.1	10517.4	12501	27579.8	0	39956.5	34358.5	0	0	0	0	0	8714.81	7121.57	15826.4	0	0	27956.6	9700.1	31081.4	38103.6	44664.3	0	0	0	0	0	0	0	0	8552.94	0	41749	0	25999.9	35072.4	20373	0	0	0	0	0
oleic acid	519.167	20.9104,0	174	0	9886.91	75087.9	58772.6	44578.5	67962.8	84349.7	98751.1	183811	143932	2053.09	0	1615.34	1272.85	2744.81	33160.5	29604.9	81553	70711.3	107853	152307	113175	310746	209036	371514	0	1080.2	1073.86	0	0	17070.9	42202.5	54953.6	70334.7	66793.5	325649	276852	405270	294189	475912	0	0	0	0	0
phosphate	518.957	10.3443,0	299	21168.7	34057.9	44413	39045.1	42582.8	26478	30360.9	36917.8	41152.4	49273.3	13277	14462.4	7986.52	11327.3	17109.5	47593.6	40652.8	46872	18304.9	41329.7	229853	68817.7	354296	113596	217609	19245.5	15976.1	22178.7	19130.8	13292.7	24041.8	19989.7	39086.6	48191.1	43216.1	49828.9	36721.7	84890.4	108884	261504	27004.3	24576.6	9053.96	16210.8	28178.6
uridine 1	515.095	22.7467,0	73	290369	417961	503673	341569	497537	390517	466648	407407	550098	416791	211329	320734	162843	247555	244954	487205	529432	403563	281342	394745	506318	286038	969533	575940	879121	253908	216193	204016	397001	159891	292741	494200	292159	351327	377558	586643	321315	243573	0	227793	532196	310577	106806	296438	380825
3-Hydroxypropionic acid 1	514.609	8.52234,0	147	4.48289e+06	6.88038e+06	4.8471e+06	4.63025e+06	7.35631e+06	4.11865e+06	4.66799e+06	6.73214e+06	7.76743e+06	8.32746e+06	6.12451e+06	3.53983e+06	3.30991e+06	2.80874e+06	6.3926e+06	6.699e+06	6.73221e+06	4.97585e+06	2.86035e+06	1.06281e+07	7.01745e+06	5.36583e+06	8.22515e+06	7.11233e+06	6.30753e+06	4.55713e+06	4.42653e+06	6.26596e+06	5.0783e+06	5.48959e+06	5.4921e+06	3.38466e+06	5.79363e+06	3.89329e+06	6.74315e+06	6.65467e+06	3336421	5.47388e+06	6.13468e+06	6.60923e+06	5.42403e+06	4.70286e+06	4.18365e+06	4.80758e+06	4.5697e+06
5-Dihydrocortisol 2	509.9	27.9765,0	119	3.24816e+07	5.66043e+07	4.35881e+07	5.72497e+07	48840791	4.53117e+07	6.23896e+07	5.0673e+07	6.56973e+07	5.47365e+07	5.38306e+07	8.33802e+07	3.05943e+07	3.82797e+07	5.70117e+07	6.17517e+07	6.01172e+07	6.78232e+07	4.41244e+07	5.24069e+07	54656063	3.0485e+07	6.66602e+07	65927650	5.67255e+07	58592667	3.9699e+07	4.90073e+07	5.50221e+07	2.55171e+07	6.75455e+07	7.20066e+07	50999947	6.05479e+07	5.6892e+07	6.96394e+07	3.36665e+07	6.39794e+07	4.9057e+07	5.91369e+07	7.10359e+07	7.19695e+07	2.45512e+07	4.79729e+07	60036473
Lyxose 1	503.1	15.0096,0	73	5.50741e+06	8.71234e+06	4.32953e+06	7.022e+06	5.88694e+06	2.52578e+06	4.21283e+06	5.26957e+06	8.89465e+06	6.36866e+06	457707	1.81848e+06	1.31038e+06	391707	1.20203e+06	3.98653e+06	3.25619e+06	2.18831e+06	3.59328e+06	1.52027e+06	692348	1.31024e+06	1.88798e+06	2.2762e+06	1.10696e+06	219726	937724	334250	719970	502118	2.07206e+06	3.49756e+06	3.92259e+06	3.9873e+06	7.65116e+06	1.08217e+07	6.55598e+06	6.17212e+06	4.81546e+06	3468207	253474	234853	553299	440832	141531
androsterone 1	502.903	23.6513,0	91	15230.7	39873.6	61695.2	12849.1	60804.8	48963	56434	47619.3	78930.2	122111	0	0	0	0	0	0	0	9501.91	0	0	89080.9	61157.4	418651	210802	206188	0	0	0	0	0	0	6836.4	0	9059.41	0	157125	108594	438110	290007	813535	0	0	0	0	0
lactulose 2	502.553	24.5117,0	205	20701.4	23255.6	43208.5	31496.7	54600.9	75184.6	82111.8	102533	145764	146227	0	0	0	0	0	29739.8	20675.7	28826.2	15063.6	31674.6	50130.7	61260.5	171231	147913	116325	6211.58	0	0	0	0	7363.56	23413.7	24698.8	43201.6	38844.5	283584	204890	349915	236414	359014	0	0	0	0	0
maltotriose 2	497.179	31.6333,0	73	157632	173237	376798	264534	383110	334899	279928	383088	630249	543377	0	0	0	0	0	300977	296268	214869	120263	263477	494800	308374	1.3404e+06	646899	560978	0	0	0	0	0	0	111574	183160	286560	241866	658198	566930	988214	932624	1.40062e+06	0	0	0	0	0
4-HYDROXYPYRIDINE	496.236	8.81621,0	58	38098.3	73507.7	95735.5	82894	102221	74111.9	78756.2	98410	146461	195504	19911.1	22285.6	33052.3	48691.1	34957.7	106059	49277.4	63811.1	34856	91353.6	93336	83979.7	266623	253717	196438	51529.9	18072.2	16389.9	8902.02	16210.3	21452.9	51308.4	67562.7	64677.1	91765.1	186199	152286	210571	247024	387331	28508.2	17403.4	16227.6	24076.7	43421.1
unknown	494	23.7219,0	67	0	0	47625.1	0	0	48808.3	48113	0	0	137234	0	0	0	0	0	0	0	0	0	0	0	0	0	0	0	0	0	0	0	0	0	0	0	0	0	0	0	0	0	0	0	0	0	0	0
o-cresol	490.607	8.45949,0	91	7128.42	13627	15052.5	13664.9	15513.1	12821.1	11236.7	12188	14528.1	0	11579.9	10817.6	11564.8	10796.9	11861.3	14040.9	14051.9	18228	13715.3	16042.3	11182.2	11469.9	14527.6	16040.6	15602.5	13677.9	12825.6	16180.4	16311.1	0	12207.8	10038.1	15879.1	11892.2	15337.4	20130.9	13473.1	15091.5	14307.3	15360.5	18933.4	16281.9	9831.37	12216.8	13459.3
unknown	490.032	23.7817,0	91	6981.42	10352.3	39340	8333	48526.2	23649.4	26577.2	28146	53867.3	74209.4	0	0	0	0	0	9908.61	10342.5	19364.6	0	10831.7	53459.9	23933.9	230645	105489	113048	0	0	0	0	0	0	0	0	8473.5	0	91464.1	55057.2	233898	153533	481188	0	0	0	0	0
Lignoceric acid	489.625	25.6891,0	117	0	27736.9	23762.1	24641.8	33381.8	23148.2	15961.4	28452.9	38663.3	33184.6	0	0	0	11164.7	8323.34	19329.3	24853	16499.2	16529.4	20576.3	48905.2	25927.5	56906.3	51627.1	61224.3	11968.8	4292.48	11995	16680.3	9211.85	14511.7	18306.3	18596.7	15954.2	21897.2	57284.3	42869.7	53998.1	72611.9	67138.1	37632.9	0	8242.01	14806.2	14164.3
sulfuric acid	488.343	8.88133,0	281	165454	188563	268113	179961	202548	205819	224015	343369	461488	375081	177088	218071	141719	143914	167405	221569	193510	201123	192816	410800	223356	232942	303373	292943	251991	245207	218204	152623	186627	137009	186698	202526	227986	210978	257359	359467	302458	309509	308584	339114	188074	128307	120149	167621	147339
Neohesperidin	486.303	23.1781,0	217	36003.8	64117.2	67797.8	58985	59275.1	81415.2	99264.4	73720.9	106776	94118.1	61127.6	95106.3	34584.4	48234.8	68529.1	86384.8	81385.6	81561.6	58504.8	68144.5	66988.3	41450.1	113929	83978.7	108588	53378.6	41826.5	51947.2	70380.3	37398.2	70111.7	127920	45972.2	67556.6	72127.2	107421	47004.2	109891	59139.8	88568.5	105282	86637.5	24444.1	72804.7	73755.8
cholesterol	482.4	28.1542,0	81	703701	2.32935e+06	1.18304e+06	1.68551e+06	1.77126e+06	991484	1.91035e+06	1.40584e+06	1.63961e+06	1.46924e+06	1.72476e+06	3.14943e+06	707471	933072	1.76158e+06	2.48087e+06	2.71797e+06	2.004e+06	1.01056e+06	1.49324e+06	2.05701e+06	570723	2.22084e+06	2.09478e+06	1.47122e+06	2563426	1.2595e+06	1.56649e+06	3.08234e+06	677601	2.37945e+06	1.59076e+06	1.84208e+06	1.73337e+06	1.51425e+06	1.80694e+06	699241	2.25826e+06	1.469e+06	1.94734e+06	3.90534e+06	2518214	565857	1.48622e+06	3.02446e+06
unknown	474.667	27.6866,0	133	23291.7	45238.8	36808.5	37471.7	38721.4	36457.9	49162.9	42318.8	48694.8	40460.5	40533.9	66333.6	25121.6	30142.6	44932.7	60088.5	60895.4	50120.7	29283.5	44525.4	47121.9	22223.4	65516.2	49037.2	37353.5	49610.4	31742.9	35569	56149.9	24540.8	48174.6	53646.5	36834.6	38641.6	40842.2	42298.7	32416.5	67909.6	38426.1	56926.2	71275.1	54743.2	18707	39715.3	69952.1
Isopropyl-beta-D-thiogalactopyranoside	473	19.53,0	204	0	0	0	0	0	80936.3	87651.5	63891	66712.7	127212	0	0	0	0	0	19864.4	16647.1	13102.5	0	0	109534	118869	190053	203197	141136	0	0	0	0	0	0	0	0	0	0	221005	104702	179673	136917	128635	0	0	0	0	0
malonic acid 1	471.143	9.43185,0	281	135141	168253	166025	148913	138289	127224	173576	151780	158660	161365	163907	168249	147329	144066	156045	175583	163459	170899	159731	150954	142976	128887	173255	167970	181828	155345	139865	127580	164616	125087	143553	159409	153167	149316	171103	181536	144287	174998	162358	181581	163486	143631	131967	163351	144150
Tartronic acid	461.844	11.9012,0	221	23539.9	34776.6	42924	38613.4	41352.5	29216.8	35764.8	33474.7	31107.3	49490.4	29449.1	33155.8	18676.4	23903.4	25645.9	40586.1	46139.7	40403	24092.6	38601.9	45438.8	29571.5	46835.8	62576.1	36717	37418	30477.6	29122	40904.2	21901.8	29903.6	25444	39733.9	40405.9	37320.2	49565.4	38626.8	71511.5	58881.6	48648.9	45588.3	35205.1	19368.5	29491.4	42206.2
unknown	459.229	11.6063,0	174	66325.6	22220.6	67468.5	30979.3	24313	63936.6	69880.2	59062.1	74388	65973	83120.7	38605.7	78985.3	82052.7	77849.2	23256.2	20220.8	42721.8	78595.2	54917.1	26123.7	60670.5	26218.5	29789.7	81388.8	43304.4	75759.2	73669.6	28828.6	73523	37068.4	52416	30337.9	33943.1	76783.5	80351.4	69539.4	26260.9	28877.3	29754.4	34293.1	39084.4	75075.7	90699.5	35048.1
unknown	455.314	8.59605,0	191	82852	130786	85168.3	110931	158170	70311.2	79531.7	76467	76272.2	93312.2	0	120004	88088.8	80270.8	126901	138747	150886	125480	54242.6	101879	107412	87150.9	168527	159490	87845.8	167094	101963	115619	155317	98454.5	131595	54808	143487	101764	95515.8	84167.4	55756.5	145535	170032	143970	160303	158985	89739.7	113300	164423
alpha-Santonin 1	453.556	21.3225,0	91	11005.1	25353	23063.6	11166.2	35622	21773.5	28406.5	28670.7	28817.7	50775.7	0	0	0	0	0	18968.1	15635.8	10261.1	0	14787.9	123006	33652.4	120467	66928.5	32277.5	0	0	0	0	0	0	0	6994.99	10898.5	0	46868.8	31352.7	66813.6	39466	44168.7	0	0	0	0	0
unknown	452.302	15.9537,0	71	0	193347	206958	220813	191502	207648	248371	236555	259219	235598	248641	242262	32006.1	0	241673	71993.1	185512	262319	0	257208	188926	159794	205042	223120	245289	234419	0	233482	198444	36925	215140	70582.4	212925	206242	242507	260278	170271	0	193434	95715.6	233748	0	0	236812	193504
21-hydroxypregnenolone 2	452	27.2975,0	133	10684.9	27649.5	19871.3	20633.6	26112.6	0	22225.6	16369.6	31702	19567.8	20643.1	30554.1	11138.1	10232.6	19172.2	37097.5	31899.6	26387.3	14976.2	25465.3	20440.2	9994.62	30918.2	27172.6	20283.5	23018.7	12134.9	20403.7	21000.4	7652.4	28494.6	21949.3	20703.1	21440.6	25641.6	28281.9	10988.4	37013.2	20233.2	28458.9	29437.4	23531.4	8578.4	18414.8	33802.5
Pyruvic acid	450	7.25535,0	56	17730.2	25756.1	26843.9	23870.1	22293.5	25924.9	27102.2	19831.2	29475.9	22053.1	27454.7	29069.8	23337.9	26240.6	22245.5	25827.5	25329.3	34015.1	20951.6	17390.7	27528.8	19748.6	39093.6	26823	25881.7	19455.2	13211.6	19871.5	16926.9	15844.1	18955.8	12871.5	16555.1	12407.1	21807.8	23540.2	18073.9	19084.6	14978.4	26663.7	34369.5	38719.3	13036.1	26125.7	30182.3
24,25-dihydrolanosterol	448.615	29.4963,0	129	0	15572.3	0	0	0	0	0	0	0	0	0	15921.4	14776.4	71694.2	18799.5	24400.7	23045.2	21959.2	0	14631.7	0	0	11421.8	0	0	0	15363.2	0	0	0	0	0	23011.2	19435.8	19096.7	0	0	0	0	0	0	0	0	0	0
unknown	448	27.5568,0	133	33157.7	0	50209.2	57314.3	50074	73952.4	101416	88491.4	120370	100178	33228.3	75266.2	22309.4	31083.2	47476.7	78941.7	109660	69457.7	0	55077.7	143480	0	191757	115521	127005	0	0	0	0	21604.3	0	0	0	0	0	0	0	0	0	0	0	0	0	0	0
beta-Alanine 2	446.057	12.3621,0	174	51950.4	42103.9	62898.1	55092.4	44053.2	61685.2	72575.7	60026.6	78401.5	71864.3	64449.8	55343	55594.9	66286.5	69867.2	45772.6	45813.7	62498.8	69672.6	63066.1	49100	52572.4	49447.4	52967.4	75228	62129.1	63023.5	68105.9	50023	50381.2	51477.2	42438.3	50634.3	57255.4	80991.3	85132.6	61356.9	49343.6	48986.4	53366.9	59559.9	58123.8	53696.4	76373.1	48917.5
Zymosterol 2	442.746	28.493,0	133	413592	1.59843e+06	731866	1.03498e+06	1.20713e+06	666823	1.09803e+06	854064	937931	916090	966489	2.0455e+06	392568	607493	1.04383e+06	1.92183e+06	2.14919e+06	1.28593e+06	637123	886948	1.41007e+06	330362	1.73864e+06	1.39268e+06	905720	1.59643e+06	563017	948472	2.48644e+06	416924	1.48548e+06	1.26691e+06	1.22323e+06	1.05316e+06	977190	1.02175e+06	434968	1.80513e+06	935641	1.45947e+06	3.30396e+06	1.60159e+06	315817	866371	2.41809e+06
Aminooxyacetic acid	441.944	11.746,0	147	19545.6	22132	48665.1	38043.4	38159.8	61696.7	47578.8	63974.3	121916	92778.6	0	0	0	0	0	0	0	0	0	0	0	0	0	0	0	0	0	0	0	0	0	0	12302.2	22264.8	12378.8	45383.2	37135.3	45276.8	59576.8	59021.5	0	0	0	0	0
unknown	440.844	11.5121,0	147	27807.6	97840.5	85794.3	78598.8	105207	64935.2	76423.9	103597	182081	163294	76476.9	41323.6	40844.2	40895.6	76296.7	89931.1	76906.2	82799.5	41955.7	117800	122960	87403	234676	192005	200558	65673.9	30339.7	27524.8	35596.7	29315	66899.6	39496	95938	35525.4	94089.8	166291	108286	43973.1	49640.7	236005	32161.9	37363.7	29346	40159.2	34303.2
3-Aminoisobutyric acid 1	436.6	12.9097,0	174	0	0	0	0	0	0	0	0	0	0	0	0	0	0	0	25715.9	0	0	0	0	0	0	0	0	0	0	0	0	0	0	0	0	0	0	0	0	0	0	0	0	0	0	0	0	0
unknown	432.8	21.3345,0	204	0	0	0	0	0	0	0	0	9480.76	0	6368.33	479.21	0	10240.2	0	246.515	0	0	0	0	4839.12	764.367	0	0	0	172.815	619.111	0	0	0	21141.4	730.685	59909.7	33382.8	81568.8	197843	0	162624	25763.3	104368	17410.8	0	17684.6	7246.54	0
Lactamide 2	430.761	8.51249,0	158	67828.3	48028.4	63291	0	99634	94454.9	70810.7	74876.4	87806.9	84986.7	425030	564468	502174	514390	459213	260360	69843.2	89628.3	84681.2	80654.2	37831.8	61941.5	107027	66782.1	78368.5	669104	400175	449443	557001	527245	506524	339498	304935	87064.4	228956	94060.1	91713.5	67680.1	48524.1	76013.1	415220	613818	420750	614771	601796
unknown	426.8	18.9643,0	67	21245.1	17942.4	31679.2	56217.5	35168.7	0	0	0	0	64394.8	0	0	0	0	0	34459.8	37863.9	31512.5	9121.07	58175.7	0	14957.1	81813.2	48186.7	58889.4	0	1571.14	0	0	0	0	0	0	0	0	0	58275.4	30764.4	75910.3	36587.4	0	0	0	0	0
unknown	426.407	28.3561,0	129	25154.1	58745.9	32684.5	37991.8	58369.2	32892.1	47306.5	40587.4	42854	51663.5	35102.3	60615.9	0	0	0	57381	70068.7	50577.8	26821.6	45086.7	54355.1	9917.86	69372.5	67358.2	55245.1	55682.1	24796.8	29121.8	66765	0	54890.8	53129.7	44400.9	45229.3	40806.7	63186.6	24609	60473	52563.3	68556.4	74059.9	53845.9	13310.3	34898.4	62921.2
Carbobenzyloxy-L-leucine	420.45	19.4376,0	91	0	6044.87	5364.69	0	9200.57	34954.1	33818.6	26343.5	29282	52035.6	0	0	0	0	0	0	0	0	0	0	53342.6	38814.3	94861.4	65635.1	63949.6	0	0	0	0	0	0	0	0	0	0	62630.6	34563.8	72329.5	52199.8	85978.2	0	0	0	0	0
unknown	414.37	10.6851,0	132	24588.7	37412.5	62690.1	72374.6	70150	286446	313456	401294	922486	438383	0	0	0	0	0	85736.1	72110.6	68650.8	35581.6	103574	242686	306186	557455	288183	509917	0	0	0	0	0	0	0	40129.9	83134.1	94870.5	797879	504807	535294	420561	573635	0	0	0	0	0
L-Malic acid	410.878	13.1796,0	73	40265.3	47955.3	50474	50178.6	41174	46530	43060.9	33521.1	24265.4	36845.5	79586.5	73145.9	88412.6	75684.1	83314	198523	167048	240802	144090	258377	56790.2	72231.9	180029	236886	197694	77774.1	63384.4	54680.1	50448.2	78991.2	65239.9	44817.7	49273.6	44243.1	53618.1	41483.9	33258.9	45113.2	44360.6	48365.6	56235.5	59599.3	55461	76050.3	51544.7
3-hydroxybutyric acid	410.074	8.79097,0	91	19766.9	16705.6	20549.5	23911.1	20654.3	21272.9	0	24140.3	23667.3	0	19381.9	18077.5	19245	26918.9	21977.9	20132.8	17674.8	21410.3	17292.6	19133.6	0	18734.6	28799.9	19379.3	19525.7	10748.1	0	9758.84	13141.6	9517.92	12058.8	16205.1	0	13790.9	17527.9	14555.5	14055.2	20013.2	14493.6	21757.8	23459.9	26220.9	0	21653.6	24448.5
Abietic Acid 2	408.048	22.3205,0	67	31349.2	51915.2	103808	30139.2	122580	25876.7	23852.5	25855.5	40147.4	56125.1	0	0	0	0	0	29858.3	28569.6	41763.8	13252.3	30052	31853.1	23422.8	139314	68290.7	67091.3	0	0	0	0	0	0	22349.1	0	19031.2	15979.9	50698.7	37033.3	110010	79345.9	188311	0	0	0	0	0
N-Methyl-DL-alanine	403.403	8.99888,0	130	34256.2	43013	44821.9	39688.5	41417.8	48033.9	37382.8	43849.5	41916.4	55127.2	38635.3	36947.9	38306.2	41844	33971.9	71951.3	65985.5	37724.7	43529.8	51903.9	57285	37287.6	81136.7	46567.1	38810.5	45464.2	43631.5	44365.7	67668	34654.8	35410.4	42186.1	37088.6	35671.8	40851.6	46854	46350	77306.6	43513.9	76894.1	68263.6	39162.2	35636.8	37731.9	68039.9
N(epsilon)-Trimethyllysine	402.833	14.4048,0	61	0	22117.6	60961.6	65680.1	68463.7	357097	219543	316773	374300	367173	0	0	0	0	0	36896.7	68224.6	63768.5	38237.1	102623	265495	279499	724677	405685	444356	0	0	0	0	0	0	11844.4	28404	54214.8	51923.6	479043	370238	399069	417745	485835	0	0	0	0	0
Citraconic acid 4	402.25	11.4941,0	58	52225.9	48519.3	117774	74398.4	99590.3	100822	89894.5	125017	199420	196906	6862.58	8997.6	15388	18656.3	12375.3	92494.2	71912.3	99271.5	58721.1	101868	171899	137397	348360	227112	272753	5569.09	26961.2	0	16699.6	0	0	43418.8	0	0	82513.2	208815	219686	219484	242523	367710	0	0	0	0	0
unknown	401.875	27.5605,0	204	46997.7	43618	53112.7	160226	92732.4	532514	567381	533583	1.02379e+06	538850	0	0	0	18688.5	0	95762.7	106670	192811	49161.2	158969	1.42957e+06	613428	1.35481e+06	934521	803202	3922.5	16773	14829.6	10624.3	0	25617.1	34444.4	121894	150919	131271	609642	1.29331e+06	1.46185e+06	1.2754e+06	1.66491e+06	3652.21	4102.12	2749.35	1590.8	3296.63
1,3-diaminopropane	398.414	16.4638,0	218	2.02519e+06	2.10966e+06	3.77369e+06	2.82387e+06	3.47592e+06	3.17719e+06	3.92692e+06	5.20127e+06	7.58138e+06	6.35994e+06	2.58684e+06	1.58343e+06	1.13763e+06	1.93797e+06	2.90558e+06	3.40289e+06	2.41432e+06	4.28956e+06	2.25712e+06	6.40917e+06	3.59899e+06	4.11254e+06	7.05953e+06	6.63721e+06	8.18467e+06	1.82703e+06	2.42847e+06	2.75549e+06	1.17273e+06	1.5358e+06	2.76044e+06	2.27707e+06	3.1409e+06	3.11344e+06	5.18119e+06	7.06958e+06	5.31124e+06	5.60112e+06	5.72237e+06	4.97036e+06	1.28456e+06	2.08723e+06	1.32659e+06	2.1466e+06	1.51285e+06
oxamic acid	397.55	10.0983,0	73	97503.8	54873.3	0	0	0	150035	152130	0	0	82084.8	102237	82694.9	115927	126776	105959	85389.2	36164.4	98323.3	117341	0	0	0	0	0	70386.6	80424.9	0	94473.6	81863.1	0	0	0	60512	0	0	97571.7	77561.2	102987	0	0	99488.5	92014.7	0	0	0
unknown	396.757	7.896,0	174	106989	73557	98781.1	122970	74669.2	67962.6	121744	78863.1	106362	91942.3	225596	229946	201269	121468	197823	61108.5	57646.7	158075	139104	84452.2	83348.5	95767.3	61795.7	86508	133584	281067	192548	163811	93370	171429	171537	85453.9	111163	130298	116338	129669	89142.4	63054.9	89163.1	75085.4	123169	288130	213563	249089	155411
unknown	394.238	12.8577,0	121	0	97360.9	79519.3	74110.2	0	30027.7	47785.1	42147.6	64517.3	43224.7	0	0	0	0	0	0	55873.9	57191.1	0	0	18180.4	20712.9	0	36722.7	0	0	1464.13	0	0	0	0	45179	17027.4	736.9	42903.9	59916.5	0	37729.2	0	0	0	0	0	0	0
unknown	393.667	16.7548,0	106	10640.5	12128.5	25932.2	21667.8	16428.3	6145.6	6025.51	13600.1	12551.7	12622.7	0	0	0	0	0	15757.5	13749.5	19475.9	10304.9	15985.4	10678.5	10269.5	25190.1	20738.5	14013.7	0	0	0	0	0	0	2274.99	0	0	6207.53	0	6137.33	0	0	8474.79	0	0	0	0	0
Glucoheptonic acid 2	390.529	19.2686,0	335	46343.8	51240.3	81375.2	66718.1	52281.8	55448.3	79019.1	79931.1	51810.2	63461.2	86718	97552	48088.1	53342.8	79774.4	76031	72001	101222	53756	73748.9	58300.2	45274	91507.2	48581.8	60238.7	64530.9	64905.5	99020.9	80366.6	47264.4	81677.7	53888.3	56922	76202.7	54693.9	60406.7	51928.2	73624.2	50787.5	72448.5	75049.1	98481	41286.4	90842.5	72725.7
unknown	388.256	28.2283,0	57	53001.4	357118	117708	380735	49248.9	99927.5	143038	58906.6	65038.1	149675	0	0	0	26035	110018	309795	213344	338320	0	246185	86732.9	50384	262423	271476	79294.1	150791	170104	0	202870	0	0	0	142907	266415	57290.9	142489	98183.8	300341	394398	300057	47933	0	0	0	0
salicyl alcohol	386.5	12.6157,0	57	79610.3	133643	104319	154049	125213	138466	157419	129112	165556	151518	142397	162360	93283.7	142066	154074	163131	131008	184203	106925	143867	148055	89844.9	198156	133292	126893	147227	112665	131245	151111	85266.1	139182	136939	122733	110227	136855	169023	93810.4	137883	122753	184377	204718	191202	82011.4	161516	184948
Cerotinic acid	385.75	26.978,0	119	0	384.779	112.063	0	8630.69	966.504	0	0	903.349	210.206	0	0	0	0	5083.26	0	13967	217.518	8491.58	9035.18	299.207	744.925	2356.01	285.093	10931.7	9172.4	6578.19	0	324.565	475.765	8754.27	1790.43	656.112	0	290.737	1144.93	2490.7	1625.95	366.723	0	16430.5	8837.92	0	7607.71	4145.76
unknown	384.575	7.64263,0	258	13514.6	16634.2	16596.7	14755.3	17648.7	10530.5	16241.1	15890.7	20445	17270.9	15006.6	15549.4	12134.9	11829.6	12456	17503.4	14707.9	19360.7	12798.6	16304.4	16030.6	13878.3	19267.8	18103.6	18296.8	16153.3	13641.5	12707.2	13136.1	13803.7	15097	16227.1	18709.5	16274.7	17417.2	17591.3	13793.5	15944.1	18469	20962.4	15235.5	14411	12281.1	15348.2	14749.4
glycocyamine 3	380.849	17.2997,0	221	0	7152.64	7666.23	7074.3	10661	7779.06	8539.12	9152.4	0	10719.5	10388.3	10725.1	0	0	8605.67	8622.74	13953.6	6361.15	6450.77	10158.4	10917.9	5168.19	0	10153.3	10111	9182.23	6904.94	7242.86	7301.99	4391.79	5925.19	5864.55	8993.71	8378.16	8607.45	0	6422.23	13431.5	0	13988.2	13489.5	8583.07	5446.68	7104.63	8225.86
5-Hydroxyindole-3-acetic acid 1	375.239	20.8398,0	73	1.78369e+06	3.13005e+06	4.27991e+06	3.24573e+06	4.98027e+06	1.73692e+06	2.57196e+06	2.2173e+06	2.90037e+06	4.12311e+06	1.38334e+06	1.24492e+06	1.0539e+06	1.13806e+06	1.88585e+06	3.07305e+06	1.97775e+06	2.80335e+06	1.18242e+06	3.27669e+06	2.32371e+06	1.58254e+06	4.60324e+06	3.87855e+06	4.61771e+06	1.74521e+06	1.18905e+06	1.27249e+06	868914	667712	1.3168e+06	1.72892e+06	2.35383e+06	2.42268e+06	3.27616e+06	5.09426e+06	1.89199e+06	4.39273e+06	4.04015e+06	5.92433e+06	1.14254e+06	1.17314e+06	727054	1.54604e+06	1.92195e+06
unknown	374.44	28.5974,0	177	0	15787.1	5600.57	0	0	0	11130.4	9593.43	0	0	0	17700.4	0	0	10105.3	13746.6	22517.4	0	0	7958.47	8854.51	0	0	0	13142.5	0	0	0	17406.9	0	10921	0	0	12333.9	0	0	0	10463.7	0	12138.7	15062.1	11391	0	10460.9	15245
N-Ethylglycine 1	374.2	12.25,0	174	26209.8	20203.9	30896.5	29070.2	29869	31281.3	34320.5	33345.4	41109.1	40601.8	0	0	0	0	0	0	0	15660.6	0	23978	22971.2	29402.8	38874.7	35170.2	0	0	0	0	0	0	0	0	0	0	0	0	29094.9	0	0	22706.8	0	0	0	7149.94	0
unknown	373.879	7.48455,0	221	131649	132583	379528	142652	134219	238715	237241	362404	232225	400580	108402	116368	108837	235699	103826	508862	459144	157243	265099	402702	432356	130368	519358	173013	242805	112661	329183	332984	17297.1	104244	112018	233315	129772	134790	229146	254227	255674	493495	154307	509225	438635	103028	99262.3	209989	433891
N-ethylmaleamic acid 3	372	12.9655,0	147	24745.7	0	49569.6	0	0	0	22958.8	0	55452.1	42362.7	0	0	0	0	0	0	0	32935.8	0	0	64940.9	0	70373.6	67539.1	101686	0	12031.8	0	14976.3	12853.6	0	0	0	37660.9	28519.9	49253.6	27727.8	39515.7	57429.1	0	8054.26	0	0	0	0
N,N-dimethylarginine	363.824	19.6959,0	316	5851.58	6875.19	0	6905.59	0	5040.88	8019.34	9163.17	12528.5	8585.77	0	4410.71	0	0	1066.66	6295.33	5109.97	0	0	8169.99	0	5461.62	4645.82	11587.6	7975.01	0	0	0	0	0	0	0	7131.43	6190.01	8648.5	0	0	7187	5523.21	0	0	178.816	1010.07	3814.23	1106.07
N-Acetyl-beta-D-mannosamine 4	363.8	19.8655,0	80	83746.9	299571	511684	91319	517208	47042.9	46247.8	30775.7	37832	76506.7	0	0	0	0	0	30167.8	26866.6	32061.3	0	21191.3	12207.5	11315	76343.3	30959.7	34010.9	0	1230.8	166.4	1823.42	0	7918.3	36464.4	26159.7	57689.2	24317	65295.2	62957.4	133275	68495.2	160921	217.592	0	0	0	0
phthalic acid	360.308	15.6885,0	221	6641.44	10848.2	10205.8	11644.7	12764.1	10700.9	0	11774.5	0	12452.9	9010.99	11870.7	0	9238.37	11685.5	13866	13462.1	10266.9	7954.32	10433.8	11964.3	0	14519	11784.7	11574.9	14031	12411.4	10613.3	13224.6	7865.54	9705.28	0	9968.97	9774.8	11346.1	11521.4	7479.1	17162.6	12577	16000.8	17671	12100.3	9113.6	10176.4	13157.5
Glutaric Acid	359	12.1688,0	57	121818	174548	196345	186179	170493	180545	198315	187466	206521	210973	168361	213715	121986	187934	171758	201040	177820	230022	163592	201598	171822	112461	243530	198006	210876	232336	157374	178337	220967	125293	198563	163193	184737	177647	229132	243077	155337	215094	184797	227660	249186	233315	96334.2	194604	226354
1,4-Cyclohexanedione 2	354.8	10.7185,0	71	0	0	107172	100682	95107.3	0	117136	106943	158683	0	0	0	0	0	0	0	0	0	0	0	0	0	0	0	0	0	0	0	0	0	0	0	0	0	0	0	0	0	0	0	0	0	0	0	0
unknown	354.333	7.55872,0	189	0	5995.19	0	6257.03	0	0	84.968	482.221	0	5874.01	18232.2	14430.1	13823.7	0	16366.9	6938.12	0	439.329	10749.1	13735.7	1390.46	11612.2	16233.9	12082.7	15875	0	16353.8	0	0	0	0	0	12257.8	10006.2	0	16321.7	9658.05	18130.1	15587.8	13311.2	18623.5	16878.6	0	18149	15989.8
Isoxanthopterin	352.96	20.123,0	221	0	7604.01	6828.37	6644.47	7367.56	6306.82	0	0	0	0	7969.35	6276.88	0	0	0	7233.35	9630.95	6044.82	0	8792.31	0	0	0	0	5881.14	7537.26	4187.63	4838.87	7748.4	0	4882.01	4252.69	12832.2	0	0	0	0	9898.12	6744.98	0	7416.01	6358.83	0	4878.81	5338.74
Itaconic acid	351.75	11.2784,0	61	75548.1	87175.4	143039	135768	96319	29903.4	53477.4	104449	129423	120793	25334	37303.3	25814.2	17470.9	23761	171109	133808	210060	176198	106012	27738.1	45144.2	110968	120759	135245	12665.3	13849	13034.9	17527.5	15719.7	47076.5	81062.3	102888	150459	150531	98591.7	68685.1	104559	85288.7	125717	8286.11	4820.98	12779.2	13144.7	2402.16
alpha-ketoisocaproic acid 1	351.2	9.53875,0	187	5404.14	15789.2	14759.8	18212.2	34694.9	12158.5	9833.76	20147.3	36561.6	27605.2	10865.1	14453.8	8372.66	16411.3	18434.2	28796.3	29291	15122.9	4111.23	30682.3	25529.1	13199.6	90604.1	57444.1	38872.9	15885.8	10498.3	19211.3	19440.7	0	16674.3	5492.45	37088.1	20269.9	26084.4	24299.2	15194.1	70792.1	51178.5	70111.7	23683.6	22330.2	8201.99	15478.1	32250.1
cycloleucine 2	349.382	9.45579,0	57	321083	481750	479889	444930	422333	470525	587049	446030	625316	531367	513397	483282	457748	456568	489574	535927	468736	601422	442232	430518	501921	360286	711524	478609	493107	451400	340712	400918	456908	318889	389335	382923	379999	345191	494292	543637	334668	475524	390829	524071	764034	632302	298866	547892	609082
octanal 3	346.971	18.2637,0	75	132317	312884	656065	120670	490651	86649.1	97950.8	81888.9	98426.6	156903	0	0	0	0	0	60344	60240.3	80218	31864.1	65703.7	21814.1	45663.2	185437	78943.8	85131.7	0	0	0	0	0	0	58556.1	46084.9	79233.1	47638.9	138993	111233	201874	100419	204509	0	0	0	0	0
9-Fluorenone 2	344	16.7704,0	69	5991.06	0	15953.2	0	12593.6	13198.5	13029.7	0	12425.1	0	8999.75	0	0	0	0	11073.8	0	13112.5	0	0	10940.8	0	0	7531.59	11905.3	0	0	9257.2	10058.9	0	0	0	7562.94	0	10737.5	9607.82	7185.43	0	0	15463.3	15154.3	0	0	15829.5	15866.3
4-Acetamidobutyric acid 2	343.19	13.4788,0	174	8020.58	0	10198.5	0	7531.49	3666.09	10722.7	4172.66	9725.64	9218	26551.2	29585.2	18727.1	12571.5	18379.5	5575.04	0	18529.9	0	0	0	0	0	0	10267.8	42202.4	19495.5	16395.5	7930.99	13670.4	20521.2	6135.82	12307.1	16720.4	12342.1	11816.9	0	0	9474.09	0	11414.2	45628.5	20749.3	28078.4	18015.5
unknown	342.3	11.004,0	73	62220.8	75453.2	87271.4	86991.3	85996.7	73830.2	78372.3	82834.1	71639.6	84082.8	93223.7	91172	75130.2	90492.1	94671.1	113735	101409	100664	68212.6	100270	78743.8	48386.7	123968	98575.1	109117	88484.7	93580.4	109223	116321	63092.5	84369.8	62994.9	95495.6	75283.1	94250.7	99808.7	80283.2	114857	84399.5	120762	129161	103100	51962.3	96295	130167
glutathione - H2O	342	24.0829,0	175	0	16947.3	8905.33	10091.1	13287.5	17957.5	21186.1	28733.2	43023.7	37608.9	0	0	0	0	0	11634	5604.15	8468.41	0	11950	22305.2	0	34501.5	47592.5	44614	11333.7	0	0	0	0	0	13553.5	5889.96	10412.4	21931.1	69941.6	36972.3	65460.8	51518.4	76889.3	0	0	0	0	10613.9
citrulline 2	337.314	16.2672,0	71	156146	248479	226326	272815	250852	250053	299478	262557	302507	255312	322309	332084	159003	232738	266724	316817	388773	314744	288878	256019	252087	161773	352458	285815	255447	293850	203358	256171	315315	163523	425809	301342	242456	250318	287698	298521	177423	311002	229918	316095	397851	322726	129915	273031	320557
unknown	329.944	19.1207,0	57	0	1343.9	104458	0	0	17543	0	16244.1	19980.6	88138.7	0	0	0	0	0	34818.1	0	17242.2	6618.72	32145.5	37066.1	10317.8	0	0	92902.6	0	0	0	0	0	0	0	18933.4	0	0	37990.4	0	0	0	0	0	0	0	0	11506.2
unknown	322.333	8.87202,0	71	11093.5	16944.2	20081.4	19608.9	18825.7	14112.9	18412.5	19496.7	23121.1	20345.8	18104.1	21048.6	15742.8	14211.5	19893.9	19052.1	14985.5	23055.4	13089.1	17900.2	20772	14012.3	30783.3	18181.4	17897.6	15485.2	9586.25	12071.5	0	8646.72	13807	13090.2	14317.2	11039.6	17452.6	0	0	16927	15341.7	21467.1	31369.1	26200.5	0	23021.8	22720.6
unknown	321.197	7.29653,0	207	776209	1.28348e+06	1.06893e+06	1.04015e+06	1.20031e+06	923841	1.05262e+06	1.05924e+06	1139866	1.11598e+06	929892	1.07804e+06	682939	788016	903427	1.23524e+06	1.40277e+06	1.0908e+06	822254	999186	1.31085e+06	783572	1.25072e+06	1.17439e+06	1.05643e+06	1.0101e+06	904225	904152	1.44254e+06	780823	960464	792477	1.13028e+06	1.10297e+06	1.0245e+06	1.15206e+06	830760	1.46404e+06	1.21075e+06	1.19464e+06	1.49696e+06	1.0339e+06	652955	895107	1.09072e+06
unknown	319.333	21.2292,0	57	66020.7	193186	196402	154376	263405	88597.3	113268	112525	105579	89689.6	115479	189314	57181.2	120522	122973	245428	164304	138726	117710	187448	203666	72927.5	153798	139462	190528	135574	86138.4	139573	112069	54053.9	173834	198097	164666	99408.2	169686	99105.9	147216	281844	123851	198004	199754	115244	40918.6	77228.3	164237
Bis(2-hydroxypropyl)amine 1	316.786	13.1022,0	73	109502	94776.4	133136	139376	125626	87541.7	89799.9	110434	167447	134970	122866	108223	134180	127698	150790	193860	169820	266331	237654	259972	94861.7	86507.3	159257	323005	339606	111711	127845	128424	129466	96377.8	110275	97707.8	142544	198284	207266	167363	168311	237512	332589	403455	119656	111474	89442.4	127751	104279
piceatannol 2	313.4	23.2743,0	71	0	52080.1	46771.9	277713	55536.4	58256.2	79683.8	61179.4	36622.3	68589.1	48894.4	79127.4	0	0	54699.8	93773.9	96930.1	79746.6	35278.1	67690.9	62008.6	20797.2	125812	64036	59306.3	74557.6	41162.6	71843.3	76926.6	0	82109.8	90486.3	48226.2	44508.5	77397.5	66896.6	28376.7	104453	242329	78373.2	107510	81423.7	0	82831	96254.2
2,4,6-Trihydroxybenzophenone	311.2	20.8052,0	67	71196.4	123527	246338	159159	310193	76338.1	75416.5	89695.2	128611	185033	0	0	0	19738.6	0	132667	115132	177226	41575.8	150707	102891	74391.2	410108	195142	249478	0	0	32828.9	8099.91	0	26261.2	73222.4	88857.2	141693	148145	232420	170754	443605	320180	652233	0	0	10036.6	14282.6	23193.7
2-Deoxyerythritol	311.143	10.4319,0	133	50756.7	80226.2	76539.8	83409.2	76898.4	80452	113662	91437.3	136597	61186.7	82953.3	79439.1	60571.8	66356.1	77069	81529.7	68089.4	101826	61841.5	56343.2	93504.6	70274.8	149307	122048	65308.1	61748.2	47374	55703.3	62105.3	40811.3	58808.1	0	59484.7	58633.5	53569.7	64938.9	44316.6	59546.8	59191.9	68165.6	111842	101833	40686.5	79368.9	87414.3
N-alpha-Acetyl-L-ornithine 3	311.056	15.786,0	97	56612.9	83976	94095.4	88303.5	84678.4	84531.3	95109.4	90529.8	96175.2	103546	84671.3	98170.3	59632.6	81485	90964.7	99719.6	98232	101278	74638.5	99599.8	82046.6	55651.7	109944	102188	94111.4	101573	83852.7	89917.1	89697	66270.3	99069.6	59395.9	97375.2	89880.8	106095	114593	72456.8	108587	92074.4	105681	92279.3	95290.2	53283.2	91602.5	96317.4
2-hydroxy-3-isopropylbutanedioic acid	310.5	14.3146,0	192	37741.3	0	44764.5	43861.4	54218.9	0	0	0	62368.2	81494.9	0	0	0	0	0	0	0	0	0	78641.6	0	0	0	0	45206.6	0	0	0	0	0	0	0	0	0	56071.9	0	0	0	42565.7	0	0	0	0	0	0
unknown	304.723	9.60735,0	130	23371.2	28939.9	31913.6	28681.8	35174.9	27710.6	30650.2	33609.9	29821.2	38607.7	27076.3	26688.6	25921.3	27050.4	25936.6	48944.3	46846.3	34771.8	29346.9	40679.4	36391.8	26823.4	59924	40459.3	35794.8	33410	28058.8	30775.5	41785.3	27240.5	28644.6	23124.5	35849.3	28229.2	31963.9	38223.3	26649.1	66894.3	32729.8	49771.8	45892.5	32244.8	23251.8	31281.1	41723.5
3-Isochromanone	304.536	13.864,0	263	899770	1.37174e+06	1.19653e+06	1.52957e+06	1.28492e+06	1.15891e+06	1.67995e+06	1.46406e+06	2.16801e+06	1.6539e+06	1.17987e+06	1.61459e+06	725986	887022	1.19366e+06	1.48036e+06	1.35717e+06	1.7767e+06	1.14384e+06	1.37638e+06	1.31263e+06	898640	1.56153e+06	1.56583e+06	1.72289e+06	1.05847e+06	844499	944009	1.18585e+06	528039	1.30861e+06	1.32128e+06	1.23376e+06	1.46101e+06	1.35278e+06	2.13653e+06	974182	1.56069e+06	1.41095e+06	1.46571e+06	1.43723e+06	1.24315e+06	585748	1.18059e+06	1.17105e+06
4-Hydroxy-6-methyl-2-pyrone	297.4	13.2793,0	71	324286	518474	460935	594343	500981	485659	576861	501218	630412	541614	501085	639037	334155	481580	531805	605697	518317	669714	426952	516531	537536	305014	694624	499607	511228	548430	395274	488296	554955	315216	523134	502064	455060	473842	537239	609196	334109	557111	450863	590337	710540	708655	279756	574501	634593
Erythrose 1	297.037	12.6011,0	221	16704.2	19152.6	19490.2	23605.7	18845.6	25451.7	38869.5	26548.5	13109.9	24611.4	47604.2	45890.9	28940	34954.4	38848.2	18921.9	21173.6	24096.3	13115.8	19138	15791.8	14549.1	12218	17314.8	12122.3	45901.7	43406.9	29762	23929.4	25292.8	38956.8	19708.6	35153.5	17907.1	22384	26305.9	19327.8	18555.5	19223.2	11422	21441.9	35917.8	32223.6	46507.9	22385.8
N-formyl-L-methionine 2	295.661	15.7249,0	85	40829.4	76464.6	77290.5	64729.9	80114.5	82213.1	137934	87499.2	171467	85746.1	70638.6	51552.7	44272.7	70834.3	59233	101295	83680.3	103311	66018.5	121100	84128.2	49587.8	105543	89742.2	92883.5	89208.8	66495	61787	86585.4	47500.1	84798.2	64226.1	74059.8	79312	79710.3	107650	60706.9	100492	73750.6	102944	111309	99619.6	33946.7	70180.4	64214.7
Thymol	294.023	11.0616,0	221	28058.1	30793.2	36526.7	39736.5	33007.8	36285.8	48605.3	38833	55447	40501.1	43134.5	46359.2	30241.2	33280.3	41547	39946.7	37400.7	46579.9	38340.4	48090.8	27614.1	31672.3	45733.8	44794.6	51397.9	48645.5	34042	37375	43812.6	22491	44567.9	56411	39345.8	44600.8	44692	59409.7	36513.8	51403.2	39808.8	50836.7	44744.6	40290.4	22212.2	45919.1	36673.3
Methyl Palmitoleate	292.204	18.0125,0	99	26192.5	44742.3	43070.7	49980.1	46839.6	61247.2	74131.8	70957.3	85914	91843.8	53064.3	64172.5	24760.5	39789.4	39273.7	77463.7	49152.9	92789.7	46573.8	73620.5	51728.5	43979.3	90882.6	52104.2	56449	51916.7	38850.3	43683.2	58991.8	23726.5	55197	55497.8	48096.1	51039.1	58694	63169.6	42288.2	66346.3	62721	88713.4	65771.6	60739.9	19021.7	45335.9	71226.3
2-ketobutyric acid 2	289.471	7.41379,0	85	242066	345527	326315	289532	295856	311691	395775	265282	426392	337927	340977	340740	303488	300540	294898	380182	309602	419772	74272.2	276076	371725	244966	479833	335248	332951	289345	204103	249830	284485	227059	278878	235293	251647	253617	313209	365892	232212	321678	280599	354570	455543	449895	215885	354456	392719
D-alanyl-D-alanine 2	288.741	14.5104,0	174	23910.7	24704.3	31746	27622.4	23819	33844.1	35866.5	31114.1	40818.7	36875.8	34259.3	28875.9	26662.7	34341.3	32319.1	26981.9	26608.1	30347.1	33499.7	31868.3	23950.5	24896.1	27754.1	27006.3	45776.7	32298.6	33719.7	31693.7	25912.8	25935.8	26843.9	21305.3	26202.8	27141.6	41028.9	43556.3	30426.8	27515.5	26037.6	29743	30760.5	28271.6	25385.9	37598.3	25259.1
unknown	287.667	13.5584,0	152	13502.8	0	22186.4	17945.6	0	14971	15760.2	17295.9	12698.1	16205.7	15627.4	16985.6	13421.1	13278.7	18290.1	17012.5	22136.2	20707.2	16649.5	19236.1	12443.9	10235.9	16741.8	16688.3	21893.7	18443.5	19794.9	16726.6	13747.8	10208.4	17530.3	13868.5	19027.1	16867.2	19447.9	18618.5	14577.3	18857	16735.3	20412.3	0	18923.6	11847.4	18795.5	15388.7
carbamoyl-aspartic acid 1	285.556	18.0376,0	116	0	0	0	0	0	0	21276.5	25321.1	0	31846.2	0	0	0	0	8606.12	7125.67	0	0	0	3241.97	0	39016.3	52227.3	68829.9	15379.4	6583.64	0	0	0	0	7072.25	10887.6	15515.1	0	6783.03	23094.4	44764	34959.3	0	21123.6	3702.52	0	0	0	0
unknown	283.667	23.3087,0	163	0	0	0	0	0	0	0	0	0	0	0	0	0	0	0	0	0	0	0	0	0	0	0	0	0	0	0	0	0	0	0	0	0	0	0	0	0	0	0	0	0	0	0	0	0
unknown	283.333	13.5286,0	113	141673	214109	455147	297305	270379	0	0	0	0	0	0	0	0	0	0	0	211565	201362	296096	219913	0	0	147539	108488	0	0	0	0	0	0	0	0	0	144389	0	0	0	0	0	0	0	0	0	0	0
unknown	281.786	11.0527,0	73	179561	208814	237680	245255	225065	234229	280985	271865	258214	243753	252711	279439	192922	230830	253617	292817	304351	326068	253470	295391	181552	152391	313460	281895	292641	269413	201310	261516	303941	171283	279628	282815	255873	245364	313646	326578	213454	326476	230994	302922	327245	275801	146928	265992	291655
4-Hydroxybenzyl cyanide	281.167	13.6237,0	191	104872	160598	142996	183179	119336	124558	200587	148892	170372	150960	191808	250974	102194	118060	193995	142119	137648	201824	154662	146498	94320.4	0	84917.5	108471	108804	131846	106282	110276	142120	71418.4	176063	201549	134408	171160	151977	174396	83959.3	103008	79607	64421.6	163529	154787	73574.3	171233	115182
succinate semialdehyde 1	280.111	9.20076,0	132	631469	460958	872875	575498	611251	333398	818127	755083	747804	964955	1.22406e+06	684686	726750	485626	1.3626e+06	539459	518616	683803	478212	927804	549695	665225	667672	557917	953497	615875	986955	896754	569572	474004	772629	563293	693082	525902	1.11386e+06	918672	621188	579910	646186	671423	601119	896075	668330	1.19915e+06	820457
unknown	276.938	9.57674,0	85	32140.9	43886.1	50885.9	70797.7	50215.2	49635.9	53921.9	47994.6	0	0	44248.6	51560.3	34697.7	43122.3	35426.3	58476.1	66307.8	67535.6	37857	52613.6	0	42639.5	0	75946.8	0	48442.1	28447.7	37428.2	38860.5	24860.6	33767.1	0	37732.4	39032.3	45766.6	64595	41476.8	0	0	0	74185.7	70662.6	33391.3	47874	72237.2
glutaraldehyde 2	272.571	8.7744,0	267	10863.1	12620.4	12372.3	12160.5	10934.3	11484.4	13657.6	12038.3	10937.3	11612.2	12291.1	11957.8	10748.9	11816	13307.5	13015.9	12324.8	12766.1	11549.5	12031	11809.9	8989.33	10682	11002.9	13788.9	10901.6	13726.7	11991.9	13586.2	9806.51	10726.5	11232.5	11260.9	10223.5	13755.3	11995.5	9683.44	12526.4	10855.2	12063.9	15408.9	11050.2	12935.6	13412.2	12443.3
unknown	271.071	12.9557,0	85	134906	195194	164134	203030	174655	149744	99137.7	114049	198593	178544	159325	193795	108582	151922	168789	197199	169066	222519	161576	121065	181578	79672.2	161789	161837	168510	71513.6	127016	146194	176814	91611.4	160547	162587	148026	114900	124603	196195	108756	125583	0	137253	214168	219112	103255	186232	211688
S-carboxymethylcysteine 2	269	17.1006,0	73	62604	42401.9	76829.5	56388.2	62235.9	56339.3	75027.9	95911.7	157659	114378	0	0	0	0	0	60772	44354.3	57758	29987.6	73768	0	62766.9	151691	114503	98092.9	0	0	0	0	0	15657.2	26453.5	42630.6	59315.6	33980.5	66287	97120.8	100445	93167.9	97608.5	0	0	0	0	0
N-cyclohexylformamide 1	268.155	10.4803,0	57	619577	993278	919036	980943	920402	1.01597e+06	1.20773e+06	923178	1.29544e+06	1.0643e+06	1.03757e+06	1.08754e+06	810240	936283	1.02694e+06	1.12299e+06	965591	1.30738e+06	826805	911691	1.07107e+06	678059	1.51234e+06	973617	978502	969593	718561	849742	979701	617360	868898	821149	805329	763257	1.00991e+06	1.15294e+06	677536	1.06533e+06	836174	1.17592e+06	1.53238e+06	1.37671e+06	568346	1.12699e+06	1.29751e+06
beta-Glutamic acid 2	267.5	13.7607,0	201	9053.65	86003.1	46823.7	69490.1	88781.3	0	36586.2	33877.4	23546.8	45505.1	0	0	0	0	0	99118.9	71573.9	83814.1	0	53733.4	70267.8	9749.72	84838.2	92184.8	42655.2	0	0	0	0	0	28174.6	11218.9	93772.5	78001.8	44801.8	39646.8	9849.97	74216.4	94422.6	99120	0	0	0	0	0
Levoglucosan	266.25	15.8274,0	166	0	41979.4	0	2174.01	42655.7	49447.1	5306.74	0	48294	0	66094.1	0	60488.1	1465.89	96682.7	47016.7	37320.6	53954.1	68988.1	43031.1	39260.9	0	2103.42	46970.8	73013.4	59365.4	48836.6	1299.72	0	54357.4	80683.6	1807.37	55715.6	49690.9	2262.64	53363.5	43487.1	39837.1	38679.6	43165.1	44100.5	51752.5	50409.2	2027.2	1747.1
kyotorphin 6	265.8	26.5177,0	71	18180.6	74805.8	0	61666.6	61612.9	0	64655.3	63936	84425.9	58963	0	81908.5	0	0	50567.4	85223.3	91468.8	65547.7	0	63412	68992.7	0	141460	98385.4	0	84045.9	18378.6	51633.4	101291	0	62349.1	98585.2	63506.1	54849.6	62650.5	84355.4	16887.7	105125	92854.6	147470	155503	88905.9	0	44047.7	126636
unknown	262.214	20.0309,0	85	98390.7	214175	140016	202723	180446	210495	247631	171550	261264	193023	199513	241326	129122	152585	155543	272245	285572	260244	113415	229570	147990	111633	359399	287936	222781	198082	176211	233280	215605	86740.9	239264	273817	152773	206853	225792	239922	148420	319700	219875	309329	339019	269095	75122	226446	280995
Glycine-d5	261.328	10.9173,0	57	113787	180394	160482	193693	164356	169569	209976	159260	219279	188742	184319	192706	166866	202322	189182	199083	173283	259417	165176	168272	203147	123337	260388	163518	200835	168748	141945	165331	175313	116162	146104	152096	161941	128048	168134	209948	122833	180181	155877	208025	274382	247756	116663	202688	243486
unknown	256.143	15.7774,0	71	199449	334446	296829	366915	340061	353334	405892	383198	445915	370293	313518	475061	204748	309889	339639	418918	384483	443108	276186	391937	336128	193312	465808	376882	364266	377626	295073	376820	408191	218349	406561	401246	325726	359226	410990	455798	247502	430118	332547	444626	484111	448344	165686	375363	420080
unknown	253	25.5689,0	69	15247.3	26773.6	0	19263.6	0	0	32178.1	20365.3	0	0	22845.6	38523.5	0	0	24558	0	0	22010.9	11022.8	0	30466.7	0	0	0	770.284	21699.2	0	0	0	0	0	0	0	0	0	0	0	0	40297.2	0	25797.8	37791.7	0	0	26866.9
Citraconic acid degr1	248.714	10.0074,0	57	140501	215560	204861	212630	202539	213601	260497	199638	275842	233579	241161	238706	198629	216266	232452	247216	216217	280919	191693	210594	230777	159913	332046	211321	216805	212974	157629	187837	221455	141390	187807	180296	174819	160824	220561	251300	144159	219176	172758	244156	351844	301212	128340	258728	291698
unknown	244.5	11.9861,0	191	12806.3	9822.84	16310.3	15183.4	18377.4	18926.2	22956.8	17117	13542.1	14082	19259.5	16468.3	16212.7	11555.5	12832.5	18887.6	9418.96	10343.6	13285	9738.92	4555.79	11214.2	20791.9	19263.7	9104.98	12435.7	10071.8	12675.6	11479	9477.6	16516.8	0	16481.3	19256.8	13149.8	12288.6	13252	15647.5	12253.8	15467.2	15110.5	20307.6	12503	14446	8760.31
unknown	242.5	17.0822,0	57	15684.3	40840.2	3100.49	30825.5	38210.4	26258.3	40241.3	35154	40593.1	41097.5	21714.8	34836	14781	26463.4	27005.5	49067.8	30306.6	36717.9	20026.4	25882	35175.8	16871	66146	39246.7	31582.3	30783.9	22085.2	25884.9	32452.3	18175.1	30190.6	32572.4	35285.7	31776	30889.9	45055.2	28965.8	67090.3	33389.3	52812.9	41819.3	34497.2	15037.8	30400.8	4049.04
unknown	241.81	9.08336,0	57	0	503874	153016	0	0	299486	354784	0	0	0	285012	300597	302595	261465	279621	0	0	0	0	123666	380525	396782	496084	0	0	231402	171041	218781	270281	171900	294882	348433	384134	0	0	524239	325841	0	0	196648	419847	350258	166434	281437	351462
5-Aminoimidazole-4-carboxamide 1	239.121	15.1821,0	57	177592	271763	252830	281821	259984	267116	309096	249389	330121	0	215250	307900	161595	233165	212335	315242	263586	332083	229029	302029	235917	141012	355202	272088	291379	263571	206282	265563	282019	158761	276269	240220	243744	248608	333800	361969	222703	321606	224282	309866	339537	317228	109675	271951	310299
2-ketoadipate 4	234.423	9.7459,0	57	137621	206791	192584	194921	190249	206267	235339	178458	266417	225025	219031	205594	178738	199476	214091	226052	201628	256423	170647	174564	217091	153564	302546	193297	206185	179738	133812	161140	195659	124672	159068	155071	160476	136029	190784	222411	136253	192952	169020	219097	322486	273828	119924	227335	274253
2-methylfumarate	232.25	12.1092,0	57	60667.7	73969.9	77756.6	84152.9	81666.4	67165	80676.5	67482.9	105006	87891.8	78855.6	82667.6	49383.9	80318.6	80066.6	91347.6	72985.8	110531	61872.1	90122.3	88631.1	56404.6	117969	83309	89886.5	74720.4	65347.8	66935.6	71554	42667.5	69162.2	80469.6	69043	70201.4	83352	88961.8	56996	86920.7	0	107080	101973	100256	35338.8	82431	96285.3
naringenin 3	232	26.4921,0	98	0	0	0	0	0	0	0	0	0	0	0	0	0	0	0	0	0	0	0	0	0	0	0	0	0	0	0	0	0	0	0	0	0	0	0	0	0	0	0	0	0	0	0	0	0
1-Methylhydantoin 2	229.941	11.7151,0	152	21186.9	22744.9	31206.8	26436.5	25282	23401.1	32251	27277.5	33304.1	35154.6	29859.1	26041	18806.2	23670.3	28556.2	27609.8	23919.3	28695.2	24068	32183.4	24507	20869.5	29506.1	28301.2	36016.5	25719.8	27716.7	26184	20294.8	18605.2	25480.5	20458.7	30679	24472.8	35886.2	36823.6	25854.2	27991.9	28316.5	32803.5	23698.5	27960.8	17345.4	30590.4	24617.1
4-Acetylbutyric acid 2	228.783	11.1136,0	57	313251	509123	451912	526732	473365	508471	596399	464762	644207	546211	535615	571888	409166	494034	547336	585360	500042	672208	403069	465192	552542	321060	769863	479586	495774	512478	362510	436881	511734	316733	461266	445822	409009	391361	489254	615798	346388	535055	446184	592280	779907	730483	293086	590495	695779
unknown	225	12.4782,0	73	302556	259586	1.15307e+06	796423	929281	685878	580217	1.16388e+06	3.4803e+06	2.12387e+06	0	62957.5	50325.4	0	0	730641	850025	790856	361649	689639	254757	400856	3.1504e+06	2.31373e+06	2.90908e+06	0	0	0	0	0	64572.2	268332	623377	2.24504e+06	1.50422e+06	3.27478e+06	3.00945e+06	5.0937e+06	7.43478e+06	10699227	0	0	0	0	0
L-kynurenine 2	223	20.458,0	143	23447.2	15541	31255.5	73287.1	33358.3	87545.6	106414	86953.2	129729	178343	1040.5	0	711.929	8012.7	3016.16	70391.6	44411.5	52264.6	17559.6	80965.5	168171	113197	309677	213163	212932	748.349	4127.58	0	0	1501.94	18268.9	19851.7	34405.1	55011.3	40403	334426	172391	336216	236873	442305	0	92.686	0	952.665	2731.39
Pyrrole-2-Carboxylic Acid	222.731	11.3469,0	152	63926.4	55372.1	86714.6	73682.7	60612.8	58531.7	85273	82404.1	73495.2	91755.3	87782.1	73322.7	68881.3	73017.5	81037.1	73468.7	65802.5	90147.3	73668.9	93100.8	54507.7	58817.5	70868.2	70089.2	93725.9	81717.6	78599.7	76302.3	51783.2	57722.6	73122.8	70094.9	77372	71251.4	98794.1	99248.5	74219.4	65980.8	66993.4	76492.6	56625.8	77470.8	64491.5	85064.7	63720.5
Carbobenzyloxy-L-leucine degr1	222.606	10.1744,0	71	131158	215642	178344	206607	192170	172972	243402	168859	238763	193617	232542	230170	180582	194994	229822	228171	199678	259590	157218	167574	217062	135619	280038	187107	173953	203262	145984	167044	207592	135605	175517	163882	170135	141353	186717	208228	123362	179490	160766	202129	326255	313299	135147	250412	286642
unknown	220.538	18.4226,0	71	13008.7	21302.6	18577.5	21682.3	38101.7	169317	211135	187880	193750	138565	155362	245475	107641	161456	176905	58819.5	52094.4	32954.1	120485	25889.4	171245	86008.9	61137.6	183447	27609.2	200327	136236	189000	213180	107630	217228	202060	156219	40043.5	202105	34549.3	0	221760	37848.7	225183	270280	237134	78467.5	194620	229255
2-Hydroxyvaleric acid	220	9.37322,0	226	174433	142673	218996	174269	148786	127581	223715	198447	171813	229300	233958	176984	184678	170767	236878	175735	151821	214768	168078	224945	116953	164981	182628	169097	227004	201178	207799	182707	131669	113777	191100	153628	193472	172348	247839	236514	155316	153404	167486	183677	142614	192760	174756	237651	158036
guanine 2	215.546	18.8964,0	57	88213.6	123823	120471	133561	126726	129284	132789	130617	151368	144115	137996	185266	85252.3	129768	130567	205253	187138	169469	110197	135144	116780	74852.5	215774	155799	141272	170588	103447	152611	184752	90418.6	171755	150126	132138	125573	146635	171771	100996	163416	133529	231774	215532	187166	55857.9	163509	191203
4-Methylbenzyl alcohol	214.25	10.2308,0	98	12829.2	0	20033.4	21324.8	0	0	19915.9	12170.7	26685.5	31138.5	0	0	8942.01	0	0	28277.9	16383.6	16351	0	0	0	27312.7	51832	49635.9	48897.9	0	0	0	0	0	12525.3	23155.5	0	0	32620	59787.9	38580.3	50556.8	64996.5	79660.9	0	0	0	12843.5	0
6-hydroxy caproic acid dimer	208.857	20.4236,0	58	0	36603.2	39794.1	0	33846.8	46206.4	55446.7	0	52272.3	67167.2	0	0	0	0	0	0	28811.7	38250.5	0	39075	55461.1	39997.8	148634	98981.7	81731.7	0	0	0	0	0	0	0	0	34187.2	0	84377.7	50967.4	109832	84017.7	187586	0	0	0	0	0
naphthalene	208.464	9.62234,0	57	381928	578991	554405	551315	527670	541509	669858	513975	741363	611529	616205	577831	537002	551936	576577	661404	562030	726667	509887	491910	621479	424304	867137	552628	565476	572683	385756	465980	532653	370985	446149	445333	431807	382544	551040	625396	372405	559144	456296	633151	927635	767355	352283	643245	765490
3-(2-Hydroxyphenyl)propionic acid	205	15.5122,0	279	4371.43	4559.68	4513.89	0	0	4593.38	0	0	7737.04	6948.93	0	5899.36	0	4675.94	0	0	0	4979.33	3739.47	0	0	5704.84	4704.45	6186.01	7040.56	4091.64	0	0	0	0	0	0	0	5682.97	5432.83	0	0	4379.75	5900.02	5599.5	0	0	0	0	5915.06
unknown	200.182	9.13709,0	174	0	5925.12	10899.3	15962	0	0	7619.49	6654.48	0	8204.07	13396.9	14168.7	9995.05	9413.54	15270.8	0	9021.16	0	26227.9	22120.7	10941.2	0	13539.1	14755.5	0	18818.8	11299.4	8590.59	8694.76	10623.3	14199.4	0	9055.02	9944.49	0	9251.25	8437.76	0	8258.41	0	10024.1	20062.8	11423.8	15692.5	11282.6
unknown	198.333	10.1757,0	85	0	25319.3	0	70402.5	70357.4	50766.7	0	0	68452.5	0	38912	0	11595.3	0	10039.5	0	61579.2	82240.8	0	0	0	0	0	63991.6	43025.6	70626.6	49906.7	0	0	43194.5	60408.2	0	71521	45210.5	0	69846.9	0	55610.4	57584.4	0	58395.7	21204	53230.9	45268.4	0
unknown	195.788	10.0855,0	57	205704	320472	294471	311396	292335	299002	367509	280447	390987	330806	345355	336980	273015	307220	327028	364193	305943	407720	262154	279253	332971	214312	475277	301063	302400	298669	216072	250838	305493	204478	259021	251386	239141	221040	306714	347921	198866	304395	249857	338488	503031	434804	190661	367877	420471
unknown	194.429	10.6254,0	83	0	0	142430	137874	0	0	0	0	0	173397	0	0	0	0	0	162882	156822	177781	0	0	0	108767	0	0	0	0	0	0	0	0	0	0	0	0	189862	165812	118156	186873	0	171037	0	0	0	135692	0
unknown	194.25	15.8246,0	166	0	0	63868.2	0	42655.7	0	0	46632.9	48294	45714.1	0	0	0	0	97668.4	0	37438	0	0	0	0	0	37918.9	0	0	0	0	0	0	0	83230.7	0	56345.7	0	0	0	0	0	38679.6	0	0	0	0	0	0
unknown	193.79	11.0362,0	57	56443	93445.2	85256.3	96285.4	88651	93707.9	111180	89427.2	121045	108040	97900.2	101685	70964.4	91433.3	97073.5	106573	93301.3	121798	80584.2	90332.6	104159	64116.1	139008	93310.5	98042.3	95883.8	65294.9	80031.5	97709.9	57510.3	83353.9	81039.4	77410.5	75246.2	96959.9	120910	68525.7	104501	85975.1	116537	143032	130891	55084.9	110348	123788
unknown	169.094	14.0836,0	71	14448.5	0	0	44398.7	38418.2	26152.5	29259.3	22851.9	29953.9	27575.2	25585.5	37015.9	19425.8	28899.9	32730.4	0	33456.7	44619.6	37116.8	37893.2	37635.1	0	29700.9	33155.8	0	33414.8	19648.8	24652.2	26744.7	17660.1	26722.1	27711.5	19266.1	0	25802.5	50517.5	15757.7	24677	25813.9	34731.8	38366.1	38338.8	18264.9	31147.7	36362.4
unknown	146.214	7.93888,0	71	18305.6	32797.5	26284.9	25252	24517.5	26423.7	37209.3	26643.1	49267.6	34280.4	32628.9	29552.9	28635.3	25304.1	29370.3	33593.2	29121.2	33656.4	21908.5	20924.3	28066.7	24409	49399.9	32852.2	32937.9	27926.9	17685	26257.8	28502.5	16607.2	22449.1	21379.3	23142.4	20420.4	30063.7	35780	25872.5	32404.1	27412.8	35210.7	45711.6	41874.1	17072.5	32496.4	39307.7
unknown	145.725	11.6866,0	57	62783.7	96440.9	87599.1	108776	90703.6	89840.2	112515	90602.4	118075	111385	104525	104646	74676	95930.4	103939	117922	94079.8	131949	76077.8	94765.4	105993	70248.4	138498	91573.4	102730	96577.5	74233.4	90188.1	98167.1	65578.7	89476.8	86758.1	81212.1	73527.4	98023.3	130343	69986.7	107359	85790.8	118390	147000	138820	61616.7	111815	133806
unknown	108.75	14.7847,0	244	0	0	0	0	0	0	0	0	0	0	0	0	0	0	0	0	0	0	0	0	0	0	0	0	0	0	0	0	0	0	0	0	0	0	0	0	0	0	0	0	0	0	0	0	0
Analyte 1	0	6.29138,0	77	0	86159.7	59879.8	0	56252.8	0	0	38396.1	31706.8	61150.7	55165.2	45897	25500.6	46297.4	36991.4	84739.3	50907.3	39506.5	0	0	78756	0	0	62333.2	30309	75004.8	0	42823.9	51925.5	0	0	0	65631.5	0	56517.1	54993.3	55489.7	53337	0	0	0	0	0	0	0
Analyte 2	0	6.27547,0	89	11090.8	8204.33	14223	8972.14	0	15378.8	15117.3	11486.1	16069.7	14915.8	0	8604.14	16256.6	16303.5	10783.7	0	7741.58	0	21789	10706.4	0	12570.9	10125.9	8400.97	14630.6	10339.6	10325.1	0	0	12629.1	0	18780.6	7841.4	9569.62	14465.6	17271.5	17520.6	0	0	0	8103.92	9936.42	14999.4	17050	3999.03
Analyte 8	0	6.36021,0	220	8380.61	19071.1	15623.1	0	14825	0	14646	0	0	20497.3	0	24175.4	9323.06	12790.6	0	20307.5	16842	17637.4	0	0	0	0	23032.6	0	16862.3	18186.8	0	0	16132.9	0	19756.8	9729.73	0	21134.3	0	16976	11935.1	0	0	0	17189.7	0	10408.2	16032	19490.6
Analyte 10	0	6.37853,0	281	20092	39889.8	29801.4	31181.6	34888.9	23033.8	29216.6	31708.8	27192.6	29227.1	30717.2	40367.5	16701.5	20051.4	25941.3	43210.1	40232	31159.3	19769.1	32169.3	34655.8	15038.4	39108	33473.5	25175.1	44495.2	35055.4	30929.3	43429.5	17340	33134.4	19903.6	35974.9	29505.7	25717.3	37640.5	20128.5	33142.7	32493.8	37119.7	45067.8	40921.3	18154	26827.2	39824.2
Analyte 11	0	6.4013,0	57	74952.6	22357.7	112519	100980	0	90318.2	126236	89469.5	126594	109295	108640	124830	69676.5	91630.8	12864.6	139948	109961	123822	79568.1	81992.9	115226	80108.1	148099	110696	101944	106185	99287.6	82305.5	112312	0	95098.3	78763.6	85396.5	94423.5	0	97849.2	65703.1	0	0	114176	0	139629	66213.7	109870	133578
Analyte 12	0	6.41006,0	221	456616	716798	872575	501673	558464	398627	611171	836248	650176	860319	438104	501632	359490	392231	373288	759592	568157	660286	554160	1.00994e+06	388271	473927	513939	557702	359185	875591	1.00058e+06	670219	559580	452482	693043	519338	614328	595750	536539	498482	517812	489287	450415	443841	529575	406619	352929	488200	457692
Analyte 18	0	6.44272,0	147	50037.1	89018.2	87265	67859.1	90409.2	37813.3	57156.5	76568.7	74764.1	86021.8	53374.3	41977.3	63020.9	36949.4	100056	71204.3	88527.7	89434	31940.7	83809.2	93448.3	70538.3	109297	93895.6	79195.1	71211.9	0	40954.7	51790	0	46407.2	63147.7	47636.2	61341.2	79882.1	71513.3	33493.5	48678.9	41856.1	112896	95646	45180.5	41793.4	63095.6	79850.4
Analyte 20	0	6.48395,0	160	403096	2.81832e+06	1.46372e+06	2.08495e+06	2.03123e+06	342045	1.76801e+06	1.11049e+06	661756	1.21475e+06	369115	441476	383780	169098	549191	3.12996e+06	2.7747e+06	2.67168e+06	518193	1.63095e+06	2.70698e+06	450506	2.21918e+06	1.89154e+06	1.41212e+06	115952	354410	191027	259911	167461	1.20612e+06	515421	3.11785e+06	2.27654e+06	1.69851e+06	1.09367e+06	269622	2.21621e+06	1.98246e+06	2.33477e+06	153085	93427.1	225590	212368	79078.7
Analyte 22	0	6.54364,0	267	12505.6	14624.8	14340.1	12099.2	11688.9	10025.9	15009.7	9495.2	15164.7	12768.6	16237.4	12089.8	10799.3	12021.6	15164.6	14585.4	13706.7	12591	12089.5	12281.8	11687.2	0	17586.4	12659.5	11003.4	14500.3	15831.2	0	13013.4	10406.4	11448.2	11167.9	14741.7	13201.3	13877.8	13248	10176.7	11319.6	12815.3	14727.4	13701.1	14944.9	11166	17237.6	16623.7
Analyte 23	0	6.54994,0	132	60168.1	32136.1	82505.7	51074.9	23637.7	21251.7	93038.2	54434.3	57375.3	69197.9	125602	57790.8	84004.7	34317.9	102411	28451.5	25045.3	63944.5	61918.4	44400.3	36181.9	59448.8	22495	25069.6	57600	47786.3	86706.7	38696	26673.7	37710.8	59753.3	69063.9	45523	54669.7	75667.8	80451.2	53528.9	24862.5	30811.7	31743.8	31574.1	48187.1	69293.3	105889	34121.2
Analyte 26	0	6.61197,0	175	12997	16860.9	13766.7	15036.6	15528.1	12996.4	14334.9	15588.6	14418.6	17395.5	15678.8	16523.6	10354.7	12373.9	15788.9	18788.1	17030.8	14238.2	13183.8	19874.6	17061.6	16024.7	22054.5	19281.6	15694.2	20355.2	14863.6	15675.5	17336	15435.5	16101.4	13403.6	17725.1	13508.8	14980.1	15981.8	13956.9	16035.4	18246.1	21067.4	19634.7	14011.1	13926.7	17098.3	16582.3
Analyte 29	0	6.62506,0	81	0	64389.8	79080.2	69488.9	107705	167567	212129	285724	389192	360587	0	0	19920.9	0	0	88188.4	83286.3	75316.8	60454.4	85252.9	176001	228194	333519	384050	318660	33501.9	19123	0	0	0	47261	70795.4	110377	91874.3	66101.1	302461	225938	303016	360268	308633	0	0	0	0	0
Analyte 30	0	6.65433,0	172	6874.84	8909.53	10893.9	8534.95	11631.8	4671.34	6771.38	6992.58	5067.38	0	7420.97	8711.96	7185.07	5606.78	7306.77	10221.3	9592.34	8267.55	6774.24	0	0	10987.3	8693.06	10544.5	6303.78	0	0	6267.01	9364.89	7240.06	11098.8	6827.15	0	0	6198.89	6202.62	5389.97	7943.82	8745.32	0	0	8721.68	0	9036.16	9728.18
Analyte 31	0	6.68093,0	281	380371	385053	435289	370500	335421	352514	478282	399989	406273	421957	470991	398462	366653	367680	460398	424605	364243	412281	404001	409902	389268	365826	367402	374452	422626	404798	433857	386929	346931	361466	389699	351431	391221	376737	439202	435736	331741	339337	357351	384567	389756	390475	392965	478221	361276
Analyte 32	0	6.66113,0	121	98336.6	140683	126274	117808	137318	95090.6	128277	131310	114107	136763	123989	132602	0	96727.7	129741	151176	143062	132047	0	123650	134001	108310	151979	150329	124986	152742	132291	117084	144308	0	117581	89653.7	145837	116399	128957	120924	93847.5	135226	133643	159041	137380	124962	94714.7	131069	145360
Analyte 34	0	6.73392,0	58	67539.1	53281.6	72474.3	70348.2	47859.2	58063.3	62226.3	70174.9	65952.1	74161.4	91340	78112.7	94224.9	72809.4	62624.6	65571.9	63057.7	95332.3	126750	0	56133.4	51683.4	56875.6	59287.3	64207	90644.7	61479.1	60756.5	47377.5	83381.2	78573.3	73941.1	66909.7	77141.6	77176.7	76758.7	72521.1	65926.8	62022.8	70794.1	48576.9	74913.4	0	76210.3	53248.5
Analyte 35	0	6.74733,0	248	140424	164909	159058	151487	158546	126611	172959	159591	145197	158051	181743	162358	129304	138602	183995	185438	158654	156957	126174	163894	142691	130588	154268	157465	156671	171575	177486	168408	161979	123893	154890	120458	168690	144984	173060	153042	120505	147482	156814	152423	166714	164603	137560	185605	174792
Analyte 36	0	6.75677,0	117	25905	32977.7	28286.6	33326.9	34328.9	0	36155.7	31531.7	30703.9	30286.3	40320.6	38633.8	27907.1	22583.5	34576.4	31714.9	27737.6	34328	23320.8	27580.5	28708.4	23205	29005.1	32931.9	33564.5	49546.2	32933	31455.9	32250.2	27605.9	36830.7	19942.5	40730.1	36117.4	35682.6	33470.6	22056.9	30702.4	40936.4	34015.7	33745.1	40769.7	0	41718.3	41990.5
Analyte 37	0	6.7906,0	207	66257.4	62417.2	200326	55678.9	61764.3	218910	161778	191999	141246	197696	142094	51124.9	65713.8	212697	132944	272735	242389	53158.3	225737	200246	222816	65228.2	255237	71297	147603	58702.5	194624	181301	236461	60467.9	46961.2	209299	53684.1	54251.3	147558	154371	215402	248439	62615.4	253734	240110	47492.2	64220.7	156076	241647
Analyte 40	0	6.80881,0	204	6245.32	12896.9	9904.75	11554.8	12108.6	7802.31	13736.1	13354.5	12142.1	11058.9	15877.9	14875.6	8574.11	8261.28	13169.8	13366.4	11597.2	15297.3	0	11426	11513.8	8064.22	13401.7	14768.3	15093.3	13561.3	0	10558.9	10963.5	0	12990.8	10034	10620.8	12772.6	12055.2	14558.9	7529.06	13258.5	10057.2	12050.9	14239.4	13757.3	6557.97	11671.6	12344.9
Analyte 42	0	6.82096,0	160	23503.5	38873.9	12273.6	16247.6	18165.6	10196.9	29167.7	16109.7	0	15432.8	32672.8	22211	29990.5	9505.85	0	19632.3	22721.7	20495.6	18064.7	16161.4	12699.2	0	0	6992.81	0	21628.9	19059.2	11682.6	11486.9	39501.1	18695.8	16792.4	0	0	14657.5	9789.14	0	5166.18	0	7855.87	0	10595.4	36759.4	15729.1	0
Analyte 44	0	6.8681,0	93	371573	353622	473350	459671	428394	68595.9	99306.1	432990	1.08244e+06	513057	45019	55221.2	45058.4	23274.3	54909.1	744169	507935	631646	789731	654741	123511	283291	647824	516699	1.01474e+06	14438	27904.4	28938.2	33679.2	44283.1	123228	270882	290846	515105	767298	335560	209186	368156	356088	617990	17301.3	14894.8	28184.2	22601.7	3517.08
Analyte 46	0	6.93131,0	114	0	94569.7	0	104431	0	124626	121443	122532	136125	142470	110770	102895	95114.5	111391	106665	118667	103292	118154	107409	128481	107484	0	122580	112265	137713	123624	121398	126900	111218	118352	108991	93206.6	111981	105036	124620	142027	114675	111874	114124	126584	121163	119460	98624.3	128932	127354
Analyte 47	0	6.93152,0	248	600310	685271	675508	640429	668084	573035	711573	673341	648599	697117	773148	674418	555842	587065	764058	748505	677464	691837	555259	767052	619695	569576	644261	656238	665756	733506	722521	738304	689126	594289	688788	516247	692102	612805	748088	687984	520519	595653	648989	637081	714006	716017	603123	791573	736690
Analyte 48	0	6.97627,0	71	206873	260033	286906	323260	229758	323913	330053	324957	478949	296144	291981	289564	239468	322741	334656	297150	236201	366810	36463.5	201187	393803	299948	384260	256751	372623	253092	239204	186112	209072	250421	300241	180070	283007	282714	382101	371757	190359	240770	200093	405066	363058	384292	212619	310152	328443
Analyte 49	0	6.95648,0	147	2572357	2.7487e+06	2.97029e+06	3.26981e+06	3.03931e+06	2.33428e+06	2.86986e+06	2.88964e+06	3.22312e+06	3.28328e+06	2.53813e+06	2.79281e+06	2.18694e+06	2.22011e+06	2.47561e+06	3.17477e+06	3.05099e+06	3.73116e+06	2.59781e+06	3.31494e+06	2.91834e+06	2.67455e+06	3.47306e+06	3.35295e+06	3.1669e+06	2.85617e+06	2.55144e+06	2.72272e+06	2.67658e+06	2.29201e+06	3.02143e+06	2.08127e+06	3.26058e+06	3.22866e+06	3146524	3.3657e+06	2.44123e+06	3.16653e+06	3.46931e+06	3.41991e+06	2.72612e+06	2.9405e+06	2.16082e+06	2.67789e+06	2.85092e+06
Analyte 53	0	7.00667,0	136	61840.8	64705.7	64041.7	70599.2	72167.5	39634.5	48986.7	61222.5	59870.3	63564	58705.3	73206.7	50674.3	47964.8	65137.4	60387	65010.5	73928.2	47553.4	63289	70463	49690.8	70130.3	70380.6	65844.3	111167	76570.3	66115	64292.7	48445.1	77268.8	37869.8	92774.7	74410.6	74576.3	61209.9	47002.1	60896.9	79963.7	63700.4	72181.8	107228	52215.8	67168.8	106083
Analyte 55	0	7.05427,0	207	1.47207e+06	1995422	1.65496e+06	1.66929e+06	1.6324e+06	1.52003e+06	1.96799e+06	1.7734e+06	1.8546e+06	1.85909e+06	1.78627e+06	1.89753e+06	1.59178e+06	1.62906e+06	1.72728e+06	2.00367e+06	1.65022e+06	1.76803e+06	1.80617e+06	1.73933e+06	1.49968e+06	1.37543e+06	1.73087e+06	1.87864e+06	1.74117e+06	1.91228e+06	1.56931e+06	1.41558e+06	1.6518e+06	1.48474e+06	1.64324e+06	1.56903e+06	1.8256e+06	1.61719e+06	1.92443e+06	2.20296e+06	1.6126e+06	1.85163e+06	1.82509e+06	1.88008e+06	1.53223e+06	1.38893e+06	1.51814e+06	1.89316e+06	1.51364e+06
Analyte 59	0	7.13659,0	318	404263	398747	455190	406240	364055	358914	481318	417639	419674	460292	487751	435345	425322	414371	457128	480452	395775	478134	454172	482286	388735	391301	417076	417339	437847	471917	435119	414800	375504	431100	442280	419598	405004	387352	458363	464881	375899	384314	388533	413339	402379	438079	440037	503469	406989
Analyte 60	0	7.16651,0	187	0	11406.2	7037.66	8526.01	0	0	6956.56	6589.95	0	7749.08	8691.22	15309.3	0	5569.43	12107.6	11226.8	0	8552.21	0	0	5865.07	3416.2	0	6461.38	0	13190	8048.86	6688.8	10716.5	3415.2	11817.4	7013.53	12751.7	8899.09	0	4835.21	2214.32	0	7340.5	0	10335.9	10084.7	7870.77	10306.8	10282.3
Analyte 61	0	7.176,0	221	64388.5	85943.8	81231.5	74098	82180.5	60217.1	76920.2	78597	68493.2	84277.6	73745	72079.4	65266.6	55408.5	71259.7	111449	98847.1	80021.9	61018.3	88463.7	90706	67241.3	110033	94138.8	73111.1	83864.4	71737.6	77042.9	95797.5	68490.2	75220.5	60699	85445.2	75018.2	74597	75844.5	57110.4	109596	85908.2	103448	92967.7	77047.1	62661.4	72606.3	93932.3
Analyte 62	0	7.21043,0	147	20415.9	28654.1	25038.4	27307.6	32813.1	26290.3	32798.6	28670.7	34803.7	33968.9	30124.8	35833.3	18351.4	20333.3	30319.5	28328.6	27334.2	32241.5	25069.5	26123.7	27763.2	18103.8	27347.7	34455.9	29389.6	27996.3	24894.8	25613	26824.7	13419.1	32863.3	30107	30350.6	29981.8	34146.6	39305.8	21793.5	30669.1	29748.2	30770.6	29874.2	32508.9	15479.1	30952.4	27684.7
Analyte 69	0	7.31009,0	127	18277.6	0	25703.8	22390.8	0	19202	27865.2	0	0	0	0	21576.7	20013.9	21209.6	28200.1	0	0	22476.1	21347.7	27762.9	0	19215.2	19703.8	0	26389.2	23700.9	23007.5	28429.5	0	17641.7	20076.3	16260	20153.1	0	29781.7	27984.5	0	0	0	24715.1	0	25903.6	17337.1	26293.3	0
Analyte 73	0	7.36042,0	174	1.55336e+06	1.92515e+06	1.60733e+06	1.73573e+06	2.01773e+06	1.49613e+06	1.61665e+06	1.68991e+06	1.55576e+06	1.84891e+06	1.65268e+06	1.65981e+06	1.51127e+06	1.45372e+06	1.6499e+06	2.6435e+06	2.46034e+06	1.83442e+06	1.31406e+06	2.03488e+06	2.10987e+06	1.50917e+06	2.72598e+06	2.22332e+06	1.67582e+06	2.05722e+06	1.64646e+06	1.85387e+06	2.41047e+06	1.70665e+06	1.72323e+06	1.31753e+06	2.00549e+06	1.65289e+06	1.75652e+06	1.76904e+06	1.38432e+06	2.53842e+06	2.04537e+06	2.61009e+06	2.38354e+06	1.79214e+06	1.46441e+06	1.71864e+06	2.4159e+06
Analyte 82	0	7.55954,0	225	261604	314505	274984	253081	306040	239160	289785	292639	321551	326926	358469	283998	248034	273330	381812	367611	317334	255523	189671	393162	298476	255051	379217	332398	328319	322909	319607	364246	336656	260985	303486	223006	289833	214915	345742	332884	228833	303771	309944	321958	375521	363612	252240	363949	381437
Analyte 93	0	7.69542,0	157	17278	16541.2	22158.4	20074.1	15452.3	17944.3	22081.9	18967.9	17254.5	0	24046.3	24429	18652.6	22094.5	18131.2	19312.5	20776.8	25700.7	0	17531.6	18331.6	13215.7	12054.4	14800.7	14947.4	33016.8	25457.5	24698.7	22053	18294.6	22147.9	15166.3	18591.8	20956	20284.4	21927.8	18358.3	0	14680.4	16188.6	25566.7	24822.4	18940.6	0	24521.4
Analyte 94	0	7.71335,0	69	49382.5	78147	73591.8	75044.2	63276.9	65358.1	80569.8	68103.2	87505.3	72669.1	80088.4	81078	78487.8	80372	73703.6	90125.4	73110.1	91221.4	84876.2	90907.3	80020.4	52422.1	102090	68114.9	70693.7	93298.5	57040.9	70415.6	81344.8	55803.9	75818.2	62789.9	72118.4	67883.2	89447.8	95107.7	21976.6	84682.3	64134.4	80658.7	107725	101539	55619	84390.2	91081.6
Analyte 96	0	7.73551,0	225	12039.5	12136.5	9905.12	12594.5	9665.75	12247.7	12498.3	8121.19	10924.9	9703.23	15179.7	14178.7	11052.8	9743.37	14420.8	6729.03	5809.47	15968.7	17074.8	11750.9	9307.89	12098.5	7590.93	12732.2	12320.3	11461.6	8091.23	8257.51	4229.81	13556.2	12084.1	10972.2	9808.75	13444.4	11736.7	14778.1	14430.4	7545.66	8677.47	5198.9	6690.15	17440.4	10486.6	12358.4	5443.93
Analyte 99	0	7.77756,0	147	185790	146876	265094	229200	273863	310323	244556	391131	607459	519507	8979.42	21125	21522.2	8641.46	14963.6	31363.2	27746.2	34825.7	25980.7	43905	58883.4	47208.7	106507	81454	92934.3	0	18215.6	4027.91	2396.31	0	24545.1	47912.1	85436.5	151967	123981	327312	273130	327480	382491	446207	0	0	0	5750.88	0
Analyte 101	0	7.80617,0	119	0	0	0	0	0	0	0	0	0	0	0	0	0	0	0	0	0	0	0	0	0	0	0	0	0	0	0	0	0	0	0	0	0	0	0	0	0	0	0	0	0	0	0	0	0
Analyte 103	0	7.81677,0	163	28436.6	23464.8	31926.3	23832	23287.9	30729.8	31805.9	32659.2	26658.5	30877.9	34279.6	29229.8	41902.6	31662.8	34274.1	37371	32004.5	28485.9	33648.1	34930.3	26134.3	27379.1	34323.2	25018.6	29562.5	31275.9	32134.9	40367.8	34659.6	36984.6	27211.1	32788.4	25154.6	22573.5	38134.7	37554.6	25698.7	30467	22901.1	27150.9	38920.4	33663.3	33514.5	39263.6	34358.9
Analyte 108	0	7.8904,0	151	44912.2	52019.9	0	41290.7	57151.3	31197.9	32558.8	33682.6	53933.9	38089.3	45960.3	32376.3	0	21419.1	52206.7	37893.1	36948.2	47514.3	20464.4	47096.2	31280.9	54245.5	49130.5	64093.9	49029.2	49409.1	25504.4	34429.2	37371.7	41547.3	43342.2	23258.8	44477.3	0	42622.5	45742.4	29256.7	38537.3	61705.2	39175.2	42043.7	52158.1	0	34176.4	41471.1
Analyte 111	0	7.98985,0	188	7652.43	0	5403.05	0	0	0	10658.1	0	11353.6	0	5865.5	0	0	0	0	0	0	6521.63	0	0	0	0	0	0	0	0	0	0	0	0	6255.28	7497.38	0	8888.39	0	12171.4	0	0	0	0	0	6092.11	0	0	0
Analyte 114	0	8.02865,0	57	377071	608643	579417	536993	529864	568791	674902	538514	796504	655068	589392	578623	536320	512136	537540	700553	580565	762597	502054	513429	687489	433101	913907	591614	616649	527803	349686	463000	512166	367863	447615	399461	435079	403499	555683	674020	402755	551083	451967	604712	880737	778988	339169	624868	777989
Analyte 115	0	8.05556,0	174	39094.1	35566.5	48563.4	38559.9	36319.2	51607.4	47312.8	42929.1	48403.2	47909.6	47045.1	41634.5	46321.3	47189.9	43620	40424	36433.2	44889.5	42530.3	45439.5	37585.8	40361.5	46350.3	40851.4	53301.4	45435.2	45996.6	49993.1	41111.7	45124.7	40009.6	42924	43793.2	35084.7	49958.8	53731	44900.7	41868.8	37385.4	42616.1	45316.7	41627.4	42913.8	49994.4	41904.5
Analyte 118	0	8.12007,0	206	0	0	0	0	0	21770.3	0	0	0	0	0	0	0	0	16542.6	0	0	0	17881.8	0	0	0	0	0	0	0	0	0	0	0	0	15075.1	0	0	0	0	0	0	0	0	0	0	0	0	0
Analyte 123	0	8.19556,0	73	2.06637e+06	1.94751e+06	1.80138e+06	2.00944e+06	1.80948e+06	1.95672e+06	2.69203e+06	2.56648e+06	3.03328e+06	3.23162e+06	2.35092e+06	2.13126e+06	2.70698e+06	1.86538e+06	2.48486e+06	1.90716e+06	1.81208e+06	2.59466e+06	2.50663e+06	2.71976e+06	2.13577e+06	2.07934e+06	2.17257e+06	2.2856e+06	2.94342e+06	2.7413e+06	2.15856e+06	2.6539e+06	1.83294e+06	2.49407e+06	2.2607e+06	1.88014e+06	2.14312e+06	2033922	2.89843e+06	3.87187e+06	2.91414e+06	2.09582e+06	1.98032e+06	2.25713e+06	2.11785e+06	2.41683e+06	2.06872e+06	2.7968e+06	2.25415e+06
Analyte 124	0	8.21419,0	71	72527.9	103394	97995	92655.3	75151.9	89809.3	129897	92026.7	135596	113938	101889	95646.8	92669.6	92603.7	100927	117331	88990.9	129915	89589.4	0	111697	78450.7	155506	100068	103753	101726	0	0	80495.5	68627.2	80174.7	67622.2	81340.1	70549.2	0	114896	74384.7	106125	67242.1	106068	144302	130610	69509.3	118323	123105
Analyte 125	0	8.23018,0	60	0	0	0	0	0	64591.6	92498.8	59964.4	105178	73746.2	0	0	0	0	0	0	0	0	32985.6	0	52459.3	61411.5	41386.2	21400.4	53099.3	0	0	0	0	0	0	0	0	17005.5	0	153482	138678	49262.4	32286.2	55181.4	0	0	0	0	0
Analyte 130	0	8.2779,0	245	14473.7	19299.1	19285.4	20716.9	18313.3	14351.2	20216.5	17846.5	19260.9	19553.2	22303.1	23291.5	22231.7	19877	23812.5	21352.2	19079.1	22643.9	21101.6	20684.3	17146.9	17555.2	24126.6	24331.4	23557.2	24846.5	17950.3	17719.4	18174.3	16132.2	21840	16898.2	24429.5	21335.4	23047.4	22192.3	19851.5	22323.7	22680.4	21931.4	19211.7	22275.2	17128.6	22534.3	21025.8
Analyte 131	0	8.30009,0	129	9509.62	11847.5	10199.8	12793.9	11009.6	10569.5	14951.1	14502.8	15034	15726	13810.6	10563.7	11857.2	9211.19	13748.8	15753.6	15516.3	14711.4	12323.7	14633	6937.99	9278.85	15136.2	13087.4	12267.5	11565.2	11873.3	10056.1	12558.1	7789.16	10993.4	9695.41	15409.3	12828.3	15019	19911.6	9121.08	16150.1	10428	0	13897.6	11514.6	6775.09	12482.5	13376.4
Analyte 133	0	8.38064,0	168	30918.3	31590.1	38668.3	37129	37412.5	29585	0	38237.6	42821.8	40832.6	0	0	0	0	0	31861.5	39878.5	37069	25828.6	36908.4	40588.2	34327.3	51784	40726.8	38454.1	33203.6	33993.1	30924.8	40692.3	23516.3	34382.8	29505.7	41897.5	35402.4	34876.5	37677	34688.3	48166.5	46690.1	43068.4	47124.3	39878.1	29897	34489.8	40791.2
Analyte 137	0	8.4136,0	73	4.20871e+06	5.23375e+06	4.9057e+06	4.73012e+06	5.56181e+06	4.85883e+06	4.20427e+06	5.468e+06	5.00869e+06	6.19283e+06	4.36204e+06	4.59928e+06	4.79827e+06	4.35997e+06	4.45201e+06	8.18753e+06	7.94893e+06	5.47399e+06	4.32559e+06	6.57488e+06	6.28465e+06	4.18499e+06	8.86584e+06	6.47326e+06	5.12539e+06	5.86734e+06	4.48605e+06	5.82349e+06	7.72943e+06	5.15876e+06	4.76847e+06	4.04455e+06	5.42375e+06	4.47967e+06	5.44456e+06	5.82833e+06	4.58352e+06	8.21692e+06	5.60555e+06	8.35418e+06	7.82638e+06	5.15896e+06	3.94685e+06	4.81796e+06	7.76013e+06
Analyte 138	0	8.43463,0	267	0	7169.85	6908.61	6127.9	6972.39	5329.24	5287.05	6034.27	5328.69	6020.55	4775.67	7876.3	4921.47	5737.55	3707.9	6383.12	9099.59	0	4655.88	3940.4	6032.78	0	0	5059.95	5253.39	10750.5	5527.5	0	8787.58	0	4277.5	2700.54	7346.32	4618.21	5465.24	12910.4	0	4792.42	8445.43	0	9025.99	7260.06	0	4129.6	8987.51
Analyte 143	0	8.58629,0	267	45872.8	59266.6	59938.7	53617.5	57601.2	44079.9	56632.4	53699.7	60424.9	59671.9	57256.9	57238.1	40689.2	42295.9	58578.7	70734.1	63126.3	51964.4	42249.9	60816.3	63529.1	44981.9	71383.7	59233.5	58181.6	53762.5	51247	56284.8	58212.1	47946.3	55892.5	39612.1	57067.4	52064.6	64798.3	59150	39060.1	59636.5	59759.2	58467.3	67329.4	61150.6	42204.6	61320.9	60351.6
Analyte 148	0	8.6201,0	89	33590.7	67540.2	63458.3	44787.9	77860.8	47573.2	43524.3	61541.8	63533.7	87560.6	59074.1	43525.8	36636.7	30716.9	51616.4	80012.4	75789.1	60983.7	29427.3	103997	70732.1	52339.1	103028	84523.1	75056	55387.3	53628	61715.9	56884.4	47215.7	60274.8	29228.6	70819.2	49533.3	77706.5	81103.8	46029.5	77906.4	71100.6	85732.2	59277.9	50606.7	34652.7	49858.8	55807
Analyte 151	0	8.7141,0	115	10330.6	17042.9	18512.6	10444.6	15667.6	8511.35	11900.5	15240.1	10550.5	17035.2	12738.3	13500.1	6816.14	7421.68	9369.24	22398.4	23383.5	14860.6	1082.41	22392	7219.05	9783.82	0	9899	2540.52	905.946	21506.3	15058.8	25182.1	8487.93	14220.5	10435.7	16254.1	12446.4	11641	9364.11	7638.35	11594	7981.83	7402.19	17673	9199.75	6251.86	11760.9	12508.6
Analyte 154	0	8.74937,0	174	101655	93687.3	352328	353705	183971	142434	201420	267314	361416	345227	17684.8	18638.8	19442.1	18707.9	20043	149668	205495	281335	340587	437706	305780	648913	1.13105e+06	504267	795480	16377.3	24287	18942.2	43994.3	17719.7	31402.2	48183.8	55238.9	190099	124825	321358	320619	615821	307155	1.01165e+06	16368	12076	15473.6	16713.5	13961.2
Analyte 164	0	8.94335,0	57	84706.5	126627	128045	116695	114770	109119	146678	117390	170126	141342	122339	111172	106079	112046	116826	155293	122364	159750	115885	124704	130401	94249.9	207014	133631	146042	93230.5	70900	88583.1	97152.2	64574.1	81921.3	80783.7	87346.9	84216.5	144975	130834	71109.6	112438	96517.2	141963	189378	154866	75564.3	131811	155984
Analyte 166	0	8.96286,0	152	55272.6	25592.4	61551.8	34167.4	23855.8	60718.8	55886.9	51404.5	53175.5	59319.6	55867.5	32448.7	68359.3	66570.6	56176.2	35064.1	33081.7	37587.5	67413.6	52968	30677	51950.3	37808.5	28154.4	60018.4	36821.3	55967.1	52445.4	37062.6	59938.8	31129.2	49969.6	29112.7	35128.2	62437.8	63244.5	68334.7	35529.6	33657.9	36557.6	40981.7	40083.5	59595.5	61287.8	28733.4
Analyte 170	0	9.01922,0	207	218296	264913	262222	243196	269239	227335	258855	267282	262561	270040	318750	285623	247478	259365	325156	333188	306463	262264	217785	325775	239819	207282	324709	272921	295082	309016	298926	339523	359186	219272	273213	221556	253562	215413	306748	284792	228523	299869	266564	298806	376231	324354	232346	331959	390502
Analyte 171	0	9.03172,0	281	12002.2	17563	16260.3	16307.1	14133.9	13522.6	17986.1	15708.8	16345.9	21544	21135.6	0	15975.6	15322.9	21780.8	17254.6	12741.9	16262.5	15574.8	22754.4	13320.9	13266.8	14326.8	17708.7	14696.8	15771.8	21413.9	18844.7	18647.9	12614.9	23953.4	14818.3	14814.1	12782.7	18138.2	16918.1	13965.9	13642.1	17729.8	14432.6	17468.4	15189.1	12257.9	18285.3	17189.3
Analyte 172	0	9.05055,0	267	45945.8	44510.4	55857.8	47410.2	38195.6	45478.7	55558.4	44491.6	54897.2	53087.1	60511.4	52029.4	55262.3	48083.9	58399.1	52159.7	44502.4	53916.5	54238.6	56554.3	45793.6	41494	48170.2	46098.8	56559.8	49868.8	50340.1	50719	46206.3	45021.8	52380.7	47670.2	45106.9	45138.6	59586.6	57657.6	47216.7	45676.9	44563.7	44189.8	51009.2	49763.2	49623.2	56619.5	45896.9
Analyte 175	0	9.0699,0	221	44497.3	42657.5	56814.1	41906.1	43298.6	40961.5	51313.8	49195.2	55933.8	60398.5	53262.3	47868.6	57106.6	46977.2	51100	55523.9	49586.2	55887.5	57276	68407.6	50416.1	46454.8	58712.2	48485.5	55863	51897	47158.8	54735.9	54667.5	46391.7	48033.6	53071.6	40760	42915.8	53973	61495.5	49635.2	49887	44999.7	53308.3	60166	55622.5	50320.1	56292.4	60831.7
Analyte 178	0	9.10469,0	74	1.43066e+07	1.36575e+07	2.05596e+07	1.82817e+07	1.78967e+07	2.25287e+06	2.902e+06	18614715	4.07632e+07	2.19743e+07	1.05745e+06	1.60523e+06	1.5098e+06	615048	1.58183e+06	2.81656e+07	2.04907e+07	2.36083e+07	2.77298e+07	2.70444e+07	3.9858e+06	1.14787e+07	2.81322e+07	2.31753e+07	3.92925e+07	341096	781562	804795	1.19876e+06	1.16978e+06	3.82969e+06	10313579	1.03486e+07	2.05392e+07	2.82057e+07	13402084	8.57906e+06	1.62326e+07	1.49584e+07	25364378	625691	280802	794366	509423	173011
Analyte 184	0	9.17826,0	151	80090.6	37872.7	105414	54002.9	48131	0	79880	79821.7	101190	85878.6	74406.7	44325.8	71972.6	78613.3	76514.8	62521.5	64942.6	65529.6	0	106653	40597.8	83758.8	67487	49367.7	109786	44073.7	64888.8	66562.8	48016.9	58777.8	44602.6	76054.7	45682.4	54486	111132	95945.2	86132.1	51125.5	44453.8	63896.2	56472.1	47894.3	60719.1	0	45518.5
Analyte 188	0	9.19773,0	67	290763	0	211985	0	0	375702	265390	243567	332993	268255	0	0	342445	437327	320394	0	0	0	411834	193530	0	251126	0	0	279077	0	218733	293516	0	0	0	253238	0	0	368540	332535	369561	0	0	0	139311	0	260552	361565	0
Analyte 192	0	9.28876,0	207	56552.9	62152.9	65677.7	59650.6	58980.3	51242.3	78821	63279.3	57992.4	72689.6	79113.4	71584.3	63904.5	64280.7	58525.8	87811.2	69516.9	74613.1	62422.9	79697.6	52338.6	51151.7	72299.4	71520	68355	72792	70659	56630.5	64544.8	51831.4	60636.4	53035.6	61096.3	53809.2	71425.1	79615.4	55561.5	63275	63713.3	71819.6	64964.9	66835.7	57137.6	68276.3	63768.8
Analyte 193	0	9.30343,0	221	43573.8	46265.7	50221.9	38790	58218.6	37807.4	52088.1	53338.8	61187.7	59599.4	56957.9	43703.3	41902.8	42636.9	61634.8	52658.9	51608.3	42050.1	40172.5	68424.1	47959.9	50270.5	68583.9	54520.3	64024.4	49359.7	56836	60085.3	57555.3	37834.5	43772.3	39260.7	47949.5	39990.3	62350	62159.9	43365	52812.6	57141.2	61391.4	65760.7	59044.2	40254.9	57166.9	75709
Analyte 194	0	9.3119,0	174	21286.6	20023.7	25113.6	21288.9	20909.2	20858.4	27525.9	24241.1	26549	25688.6	24635.1	19656.1	19940.2	23306.8	23455.9	20540	22817.5	22375.3	27437.4	24605	20328.2	22052.7	21939.5	23379.4	25756.2	22265.6	26553.4	23197.7	19269.1	21088.4	18346.2	17815.2	21989	20297.4	27792.2	29753.5	22225.5	22854.4	22913.2	24119.2	22914.1	21278	18554.5	24890.6	24582.5
Analyte 195	0	9.36362,0	89	11503.5	0	0	26538.2	19294.7	0	0	0	0	0	0	0	0	0	0	29899	27968.5	37717.6	14388.5	0	30131	12321.5	37196.1	24037.4	14033.8	0	0	0	0	0	20434.9	16796	32502.2	0	12233.4	11609.2	16195.7	32453	21040.4	33465.3	0	0	0	0	0
Analyte 197	0	9.38511,0	57	44635.8	62059.7	57368.4	54836.4	53939.5	60954.2	84667.8	50168.5	77884.8	72153	63060.5	61938.2	55746.9	56251.5	66314.9	67833	58055.7	74394	63677.2	53582.1	71052.8	51578.4	89165.8	62293.2	65478.6	58309.1	40981.3	48191.1	57701.4	37824.2	55048.5	49785	48370.5	43832	59128.6	63482.9	39318.3	60906.2	50361.7	63991.7	94624.7	80574.6	41835.7	65669.8	74694.1
Analyte 199	0	9.42992,0	103	0	15328.5	11383.4	0	14071	14566.7	0	0	0	14670.4	20360.4	10826.2	2539.55	9199.19	0	11089.6	0	16946.5	8368.01	11678.3	15609.5	0	0	0	0	13528	9299.78	11049.7	0	0	13382.3	9762.08	12313.8	0	0	0	0	0	0	0	0	0	0	11196.1	4808.79
Analyte 203	0	9.4909,0	90	39038.6	52832.8	50788.5	0	35893.2	18831.5	21245.8	23744.9	15303.3	0	93838.4	135935	115487	93500.7	105475	60029.3	0	55137.2	53551.4	38782.8	0	0	6057.8	0	16488.3	151757	95411.6	101139	92391.6	93656.3	98554.4	71373	57019.9	0	56896.2	0	0	0	0	0	101193	130088	77064.4	131270	121430
Analyte 206	0	9.51253,0	207	75627.1	96198.1	102719	91281.7	94683.2	81913.9	108601	98118.3	95834.5	104854	124440	110128	98688.3	100657	113125	145398	120989	108225	81058.6	120047	86514.9	71150.4	124319	122149	104327	121049	105363	108605	123465	87129.3	97342.7	86237.6	99435	79486	115296	112546	84360.4	116157	101276	118790	127712	105539	80425.1	126293	122390
Analyte 210	0	9.59146,0	225	8667.69	6705.7	10730.6	9713.36	8202.05	12283	12192.9	12827.7	15158.1	16391.7	11444.6	8395.32	9766.38	11647.7	11917.4	8960.81	0	10805.1	14671.9	16716.8	8486.04	10575.2	11898	9976.65	14835.7	8558.25	9995.16	9757.48	0	0	8738.49	10153	9833.7	10822.2	18045.9	15188.1	14292.6	11016.4	8488.57	11163.5	7638.93	8512.35	10250.4	13865.3	7625.62
Analyte 224	0	9.85165,0	207	8837.62	13558.7	10417	10894.8	14778.7	6090.47	12560.3	17254.7	11620.6	13369.3	10651.8	13954.9	7434.6	11859.3	12510.7	16894.6	17088.6	11985.2	7077.9	14786	10102.9	8944.44	13004.3	14225.6	11659.9	11691.8	9105.66	16560.1	18112.2	9599.27	9206.55	9331.09	0	8308.4	10419	13015.1	0	16524.6	10677.6	10590.6	18370.5	0	9053.4	12289.5	14843.9
Analyte 227	0	9.88493,0	71	14560.7	29326.1	22101.1	25326.1	22704.9	18415.2	30610	27596.1	25543.2	25920.2	28715.2	43621	20671.5	21438.5	29255.1	34360.4	24449	32582.9	15569.3	18510.3	29919.8	18917.7	33125.8	23287	20682.1	32408.8	17013.9	20449.3	32744.7	15161.8	25187	18353.9	27083.2	23639.1	23198.6	23990.8	17498.8	28984.1	20146.4	30414.2	46649.5	34336.2	13164.3	32979.2	38681.6
Analyte 230	0	9.94027,0	184	37020.5	39246.2	46429.6	41309.7	36706	35421.7	45401	40976.9	43801.4	49984.2	45537	34135	34250.9	37655.8	47368.1	44371.6	38377.1	44881.5	35343	51653.4	34618.6	32997.5	44676.9	46597.9	48698.2	39217	37856.7	35861.2	29139.4	29966.3	42984.2	35400.9	42598.4	36494.5	50337.2	49307.9	33991.7	40958.1	40890.6	41459	35005.2	35430.7	31118.1	43900.4	33088.6
Analyte 231	0	10.0776,0	133	0	53007	172469	148613	35597.4	0	199623	0	183568	52325.6	221052	322078	0	0	168972	43155.5	147084	0	154137	115343	131452	0	86216.8	0	95720.4	70891.9	90.562	7811.66	0	2424.21	208249	27765.3	135548	0	24031.7	55136.6	0	86771.3	0	121365	216851	77715.8	1967	58920.6	133475
Analyte 238	0	10.1603,0	103	0	0	0	0	0	0	0	0	0	0	0	0	0	0	0	0	0	0	0	0	0	0	0	0	0	0	0	0	0	0	0	0	0	0	0	0	0	0	0	0	0	0	0	0	0
Analyte 245	0	10.2617,0	70	36584	55532	48800	53882.7	50751.6	54859.5	62709.6	52769.1	72062.9	58532.4	62102.8	58517.4	49975.4	53365.2	55363.1	63493.6	50321	71352.4	0	0	57918.1	41513.5	78555.3	47788.7	64322.1	48967.7	42912	0	51061.6	0	50671.9	55642	42215.7	0	0	55871.4	0	45497.8	39587.6	55163	88314.2	73930.9	43388.6	62357.9	73774.5
Analyte 249	0	10.3026,0	85	126047	196961	178154	197665	177696	164157	219327	162670	216482	178620	202580	205050	151779	172364	193168	212937	172089	251268	142579	170616	205557	131336	285377	195585	186702	183146	131409	151256	177318	113709	161762	141981	155615	140613	173370	191116	104125	172836	163431	211120	282721	266377	112253	215134	245303
Analyte 257	0	10.4062,0	57	0	58295.8	52419.1	78973.7	52213.6	63243.6	72875.2	97336.2	0	0	68044.1	73104	58753.7	60410.5	65346.2	79710	58200.4	78279.5	43336.5	73860.7	90022.8	64738.2	87832.6	76872.6	80510.3	65041.5	43527.5	47367.7	62829	37597.2	47122.2	40129.8	67323.4	51463.1	46169.4	83982.1	52254.5	97629	70607.4	0	90575.6	84189	41474.9	72490.7	79861
Analyte 263	0	10.4925,0	73	119458	193329	201972	191862	215834	203552	257842	201378	211679	261036	221995	194327	147508	155862	206053	223327	220292	236780	122683	211617	162741	106297	234004	253282	193787	187898	176614	154045	138733	144134	216552	127072	258442	223783	264339	271232	211409	280281	260241	362638	150203	169210	131437	208203	125939
Analyte 266	0	10.6028,0	71	34220.1	80622.1	75722.4	80320.9	75567.1	77443.4	94607.6	55430.5	91673.6	79452.8	87176.9	89784.2	63754	73892.7	79144.4	92463.4	54016.9	102154	67307.6	71448.6	83674.4	59273.2	120208	77234.5	78312.5	79942.9	58504.9	38658.5	79279.9	48602.2	71481.7	65350	65404.6	62119.5	74370	87336.2	52540.8	81560.4	71680.5	90626.4	118327	109559	46072.7	91583.1	102820
Analyte 276	0	10.6955,0	150	61481.4	13308.7	83433.2	26326.1	17128.9	59854.1	69288.2	69271.5	100018	67515.4	51192.3	20061.6	45120.7	43683.3	61439	31156	27524.1	29966.4	80290.2	87247.1	24370.1	68700.2	37534.8	24938.1	92067.2	14210.9	32197.1	33353.9	0	30774.6	20339.2	42230.3	0	29990.5	88717	91180.5	78432.9	0	0	38576	20805.7	20669.3	38395.9	49417.6	10069.7
Analyte 290	0	10.9543,0	209	9616.77	11976.6	16115.7	15213.7	20820.2	9829.48	13385.5	21341.4	20027.6	23796.2	10186.8	8045.39	5815.59	8145.92	10446.5	15929.1	15288.1	14581.6	8514.73	20097.3	15178.7	15298.6	27570.3	21664	25338.3	5673.4	8726.31	12299.6	8291.67	7239.62	9562.1	8051.49	18561.9	16495.6	20804	21610.7	13807.8	24844	25185.8	28257	6544.25	9655.84	6180.84	8591.76	8253.72
Analyte 296	0	11.0479,0	160	0	0	0	0	0	0	0	0	0	0	0	0	0	0	0	0	0	0	0	0	0	0	0	0	0	0	0	0	0	0	0	0	0	0	0	0	0	0	0	6797.83	0	0	0	0	0
Analyte 309	0	11.2434,0	71	64519.7	102207	96800.4	109281	104049	90601.4	116648	95809.5	118336	106287	99292.1	104993	76304.2	91340.8	98075.5	122320	103538	134867	77907.8	110805	113184	64640.2	162972	111700	121339	100502	68889.8	78383.9	93071.2	56402.1	88900.5	84231.6	99960.2	86172	117166	120710	0	125879	103538	142447	141778	127995	53545.3	110259	125770
Analyte 317	0	11.3129,0	207	100675	120465	134623	126003	147259	104439	133525	147396	134867	150703	142051	120030	87860.7	114630	160953	131751	137589	124606	82559.5	158996	116070	104836	155370	134512	157995	136340	139413	160208	128679	77323.4	130422	96216.4	140262	112873	170561	159598	120985	140263	150951	154528	146192	152074	89076	155415	159514
Analyte 319	0	11.3622,0	71	60874.6	90887.6	79815.9	95628.5	86145.8	85995.8	107425	78853.8	107518	88558	96132.7	101626	72062.6	90606.6	95152	102557	86041.6	117437	69306.3	81566.9	98961.8	60082.1	119979	88554.6	82403.1	98373.6	67459.9	76970.1	86676.8	50995.6	81569.7	74885.9	75540.5	70859.5	88317.1	104787	64921.6	91243.5	77581.2	107639	133511	127744	53829.5	104233	121180
Analyte 320	0	11.3739,0	80	0	26096.7	0	0	30115.8	0	26341.9	0	0	28284.8	0	29110.7	0	0	28025.6	0	40657.4	28020.4	23748.1	0	0	0	0	0	27485.1	0	0	37828.6	43065.9	0	28575.4	0	29668.5	0	31478.2	0	25478.3	0	0	0	44563.8	33210.9	19369.6	0	0
Analyte 321	0	11.397,0	174	15497.7	5526.77	15381	6999.98	6283.27	14352.8	15451.3	10804.2	15225.8	14197.3	18550	8271.92	16108.8	19960.7	16514	5911.2	4673.59	8522.83	18071.9	11492.9	6129.6	14842.5	42770.9	38729.5	14895.7	10407.4	18225.5	17815.7	5644.34	14678.4	7769.76	11162.7	6432.7	7331.48	14506.1	16283.8	14307.7	5893.18	6642.98	0	8394.97	8767.36	14151.4	19016.7	7727.93
Analyte 323	0	11.4452,0	239	30224.2	43914.4	46513.5	39655.6	34146	0	43588.4	36437.8	32825.7	37161.9	43057.8	49494	32627.7	37812.7	48752.7	44758	40437.1	43484.4	35770.8	40951.9	33958.5	28148.8	40728.1	37823.4	36129	46513.2	35866.8	37748.8	40274.1	32186.7	0	34381.2	40532.2	37577	39561.7	37819.2	36423.9	34360.7	35287.3	42365.4	43355.4	39565.8	33757.5	41033.3	40799.4
Analyte 330	0	11.5707,0	228	25485.4	12057	25082	16151.5	13964	22493.2	0	26056.2	20600.1	0	32909.9	30377.1	25589.6	31348	34796.2	13266	16665.7	18907.3	24027.5	20994.5	13004.5	18659.9	0	0	16902.7	39495	34872.1	34066.8	32191.7	21777.3	31009	24483	15326.5	14220.4	24949.6	21018	19557.9	15402	0	11697.8	28405.8	36901.6	27774.7	37562.8	34720.2
Analyte 336	0	11.6707,0	221	10136.4	14081.2	14160.9	13460.6	14520	11062.6	15748.4	11698.8	13338.2	14495.2	0	15766.4	9148.17	8938.31	11995.2	14057	19523.1	16422.9	10922.9	11649.1	16588.6	0	16801.4	13380.3	13336.6	12346.6	12790	10487.1	17384.2	0	0	11521	0	12482.9	13745.7	0	0	18665.3	14907.7	16801.7	17236.5	14200.5	10624.1	15951.9	11516.4
Analyte 342	0	11.7886,0	57	76692.4	117889	99722.1	147182	117838	126566	150789	124857	149227	130031	148346	154229	105705	136178	158941	140338	121561	153956	87654	123337	120722	72334.6	173016	108131	120062	148065	103575	112781	152779	78824.8	121732	0	101419	91484.1	116969	157795	84017.9	128381	105628	154166	218315	196367	81754	153911	187776
Analyte 349	0	11.9264,0	98	0	0	0	0	0	70100.7	70358.1	81742.9	62535.2	88247.4	0	0	0	562.818	0	6537.25	0	0	0	14001.6	34444.4	31537.5	188209	90785.9	105924	0	0	0	0	0	0	0	6029.36	11260.2	0	104596	138608	111113	75087.6	190442	0	0	0	0	0
Analyte 350	0	11.941,0	116	16609.2	17224.8	59586.2	48395.5	41026.9	20491.6	0	30856.2	57864.7	56144.1	0	0	0	0	0	23482.8	28172.2	33064.4	24035.2	50473.9	28681.7	35837.6	83866.5	75059.6	71412.2	0	0	0	0	0	13040.3	27511.3	37510.5	55889.3	48588.4	71578.4	56697.1	90964	70604.5	98242.6	0	0	0	0	0
Analyte 356	0	12.1805,0	61	34119.3	23700.5	0	37942.8	28853.6	11331.6	18824.8	41255.4	43764	41744.4	0	13571.2	0	0	0	0	0	52227.5	0	38220.5	7842.73	17847.8	29649.1	0	48062	0	0	0	0	0	0	0	0	38840.1	0	0	0	0	0	0	0	0	0	0	0
Analyte 359	0	12.3015,0	129	19556.2	17485.6	65372.2	48815.2	72523.4	108924	106676	135109	191650	161175	506.829	2371.6	193.665	1139.98	585.621	47344	52148.4	101213	41065.8	139348	101032	133128	350531	210120	228948	235.757	349.79	226.219	655.5	0	16307.3	37604.4	76046.5	119316	99701.6	294754	246828	290539	249951	270398	85.259	0	0	390.42	619.28
Analyte 364	0	12.4325,0	57	52402.7	69904.6	59871.3	77037.7	60225.4	62286.5	77739.9	60598.8	82821.1	76451.5	78226.6	77067	51544.9	75781.1	78870.2	82000.9	59935	90412.9	55320.3	70617.2	75790.2	42642	94811.5	61584.6	64775.5	76204.1	57440.2	67937.7	74551.1	47345.4	65375.1	69148.5	59941.4	57840.6	67847.4	84360.3	44752.5	66861.5	54000.5	78200.1	105109	101127	44516	84109.1	96503.5
Analyte 370	0	12.6688,0	73	105878	129700	152671	142929	123839	133837	175494	153255	118398	153109	169951	136837	148149	164625	154888	180394	174329	171434	143474	135291	114554	77068	136640	129081	137509	163996	169880	179736	178551	149006	171346	143378	156626	132774	176100	180741	140430	169762	124787	154858	195894	180517	114149	195848	200927
Analyte 372	0	12.7426,0	73	106734	303421	187301	240114	340422	114155	160452	216942	169362	236192	223918	275247	134712	175441	297901	290458	341331	252412	101601	299800	217713	95607.9	332583	295466	179798	274698	194082	204176	283142	140426	285884	132293	340474	206000	249715	204073	114493	312827	277423	297905	274107	291375	110989	235882	305512
Analyte 374	0	12.7887,0	174	12569.1	21307.9	23023.1	20456.8	19458.2	14300.9	23036.7	18492.1	24511.2	26217.9	25070.1	26672.1	14227.5	16843.5	25982.2	18601	20194.6	24482.6	13701.6	20965.5	17815	14124.1	33481.7	25080	22383.2	31247.5	26467.7	25906.6	23236.5	11322.6	27216.6	11019.6	24861.6	21756.7	27834.8	33511.6	19152.5	35794.5	32099.6	30366.2	26117.1	29391.6	16176.7	25022.3	26169.4
Analyte 375	0	12.8,0	57	72474.3	102526	143019	185431	111570	169292	217777	123192	149314	202596	247163	226529	116366	290503	265736	131897	152224	153601	132170	166261	127964	64756.5	224514	159053	175267	197296	148494	180416	92129.6	136450	202694	167538	153865	137704	177267	175664	121409	200635	162672	158204	422760	339965	102529	285255	262931
Analyte 387	0	13.0637,0	61	27853.2	19229.1	38819	30238.1	16005.5	6844	0	24341.7	28540.1	25599.5	0	9929.15	6611.29	0	0	30820.3	25806.4	46369.1	74818.4	21856.8	0	11450.1	20371.5	26136.6	29189.6	0	0	0	0	0	8628.51	24646	17188.8	33226	30447.4	18188	17743.6	18838.7	11925.2	25261	0	0	0	0	0
Analyte 394	0	13.2228,0	56	31375.3	48245.9	42574.3	54269.7	44821.2	46998.9	51782.4	45952.1	59255.9	54717.8	52034.9	53846.3	30639.9	40827.6	61451.7	63128.5	43319.8	63646	44471.9	50458.8	52581.1	27767	64315.7	46138.4	51475.7	52377.7	43989.3	40880.7	54654.9	30625.1	49336	53095.5	40733.6	41946.4	49665.2	65779.3	32960.9	54059.1	44408.8	71963.6	59632.3	62087.4	24747.2	59029.8	70696.3
Analyte 395	0	13.2514,0	73	33205.5	47637.7	0	44767.3	28750.8	39025.6	40333.3	26155.3	33400.1	23897.8	41717.7	41271.6	32523.1	41133.6	51542.3	51925.1	43084.5	50661.3	50316.1	45201.9	0	20137.6	33072.6	26040.2	28641.7	35878.1	31407.4	38674.5	36163.8	36576.8	50767	42515.4	32659.6	43921	51810.5	43601.9	21753.9	26635.9	20021.8	25085.9	59423.6	51054.7	24386.9	50974.3	38324.8
Analyte 397	0	13.3588,0	133	102553	163054	173162	171728	156020	157099	181379	185231	204732	199600	0	217180	103638	151692	0	183854	211396	238999	159175	199584	169292	106449	203589	159514	192822	149722	155312	185848	0	112255	200325	0	156907	186298	186072	202809	128263	193944	148475	173373	194267	213297	0	0	0
Analyte 398	0	13.3671,0	191	75910.2	139270	116530	130492	107490	162590	183548	131191	240648	166103	144070	130608	85557.8	126415	151950	215235	186507	224784	157725	144347	152709	114706	168448	157392	189422	127246	95177.8	121206	119087	75554.4	148894	149506	104776	145776	156234	235190	128850	170999	154362	191065	212377	184256	64678.3	170224	158993
Analyte 399	0	13.3728,0	133	102553	0	173162	0	0	157099	0	185231	0	199523	0	0	0	0	179189	0	208372	0	0	199584	0	0	201832	0	0	0	0	0	0	0	200099	0	0	0	187035	0	0	0	148475	0	0	0	85539.3	175237	179970
Analyte 400	0	13.4085,0	61	55500	53497.8	95822.9	83331.7	57804.1	23113.4	33346.3	71627.5	71623.8	71739	12354.3	29307.5	17462.3	16658.3	14010.2	93909.4	80711.3	119558	140430	52204.1	18906.9	27951.1	54854.9	67010.3	76084.4	0	0	0	11708.6	0	37513.4	67110.6	63369.9	94126.1	92421.5	57645.5	49730.2	55348.3	50080.5	62998.7	0	0	0	0	0
Analyte 406	0	13.5204,0	205	10164.4	21369.6	20678.5	19985	17104.3	27490.3	14001.9	16808	6990.17	17132.1	26153.1	28123.6	19321	24550.3	27189.8	30582.8	39069.2	30166.7	21629.1	27604.3	15529.2	7692.42	0	23198.3	0	48572.9	36737	40015.3	38498.9	26381	38783.8	26566.5	30210	19815.6	21599.3	20239.3	14021.3	23094	14010.8	23127.7	28273.5	29490.4	17214.6	31509.6	28376.7
Analyte 407	0	13.5181,0	57	178209	324129	0	469319	276664	150114	137428	146154	178839	152536	138008	172498	104140	144318	154300	315086	313201	407957	0	313133	177936	66440.9	324221	193833	0	171210	116719	148150	145760	105292	183628	143291	140087	213373	174681	165331	111730	173040	112393	177458	220398	192364	80389.3	159795	186878
Analyte 418	0	13.8404,0	71	219895	338257	314939	389450	346706	344144	390847	354684	452430	380888	342798	442245	226232	331076	365938	406960	352172	463002	270882	359262	372478	211724	466487	349096	359106	381756	270163	332529	363150	201549	370000	352997	315235	325819	373640	444479	234072	401118	328379	414903	480388	476419	196746	383721	423492
Analyte 421	0	13.8957,0	221	23325.2	34906.1	29946.4	24441.9	31308.7	20982.6	24817.5	21424.7	23702.5	25849.8	22186.6	24772.3	0	17385.8	28044.3	31142.5	39663.5	27978.8	17349.9	22374.5	33759.7	17483.6	32828	30842.4	37541.4	32223.6	27118.3	26606.2	33624.3	16418.2	21818.2	25462.6	33627.1	35413.7	26378.4	28780	18565.8	44522	26535.4	41963.6	39630.8	23511.7	15893.1	31449.2	31674.1
Analyte 422	0	13.9632,0	71	21626.6	18953.3	32325.4	52616	31710.8	31928.3	38537.2	33116.4	37146.3	34747.5	35121.4	41072.1	22785.7	34853.5	39324.1	36892.8	20821.3	38519	25201.3	31824.6	34826.3	21500.4	31144.5	30702.8	29221.5	38069.4	28735.5	32946.3	37146	32771.9	36798.1	32601.1	28433.7	28966.3	31564.7	42419.6	22239.1	34910.8	29602.4	45235.1	46718.7	44295.4	19434.7	38939.2	41391.8
Analyte 427	0	14.0649,0	117	275258	584786	693909	370909	309070	59172.3	40859.1	68934.4	89834.7	65656.1	8362.86	12100.3	13284.7	11002.5	11624.9	212175	301092	302539	373317	321883	66465.6	119863	218679	162715	121843	11384.8	0	8624.27	44994.1	5764.13	12099.3	24038.3	26231.5	105865	93075.9	77219.9	53099.7	66354.1	54938	72952.2	5713.55	7994.74	7916.95	10291.9	10023.9
Analyte 436	0	14.3376,0	57	22807.3	31554.4	32370.7	38827.5	36996.3	36987.7	38460.5	33886.2	72925	36039.6	39083.1	43246.9	43362.6	34311.7	63265.5	46552.7	38790.7	45948.5	34089.5	42359.1	37229.3	19638.8	43248.5	30401.1	34551.9	42683.8	31374.8	35941.1	45491.1	24063.3	84140	31123	33512.9	33847.3	38624.9	39298.3	22854.6	38092.1	27894.2	0	54985.1	46558.1	17825.2	77443.6	43020.1
Analyte 439	0	14.4701,0	246	13644.7	16585.8	13459.8	10472.9	26228.6	11172.8	16291	24665.5	21310.6	28935.8	0	0	0	0	0	29122.6	10643.7	16561.4	11200.9	14435	11479.4	17901.2	44626.7	32175.8	22825	6349.43	7042.48	0	0	0	10467.6	16167.3	24881.5	18083.9	28471.6	28217.4	22886.6	21393.9	23471.3	30786.2	0	0	0	0	0
Analyte 448	0	14.6663,0	129	13323.1	10617.2	34248.4	22697.6	26189.9	18712.8	21702.6	28493.9	41643.4	34284.9	0	0	0	0	0	37740.3	39983	69343.8	29893.8	79543.2	12429.3	18458.5	57863.6	40197.3	45772.6	0	0	0	0	0	12967.6	24720.8	39535.3	66283.9	63261.7	37148.7	28348.6	51207.3	35575.6	50345.4	0	0	0	0	0
Analyte 453	0	14.8787,0	71	11579.4	18241.6	18019	21693.1	19188	18060.5	22605.2	21165.2	22503.6	23277.3	23240	23582	11265	24579.8	25408.8	25332.7	18901	28342.6	15938.5	22672.3	26116.1	14290.9	26625	19818.7	24651.8	28254.1	19101.2	27721.6	29019.5	16331	20662.5	21135.5	19556.9	19179.3	22637.8	25669.8	14417.7	23790.7	18785.3	27070.5	32492.8	34211.4	9620.59	25184.5	27798.4
Analyte 455	0	14.9448,0	57	106681	167293	166348	189895	178464	184691	213079	190908	224766	205682	169214	227293	116591	170263	186951	223279	198744	229597	150544	209543	171910	105657	258977	191063	200858	217482	152877	187230	208967	122127	193331	205466	165230	173630	214558	228056	131457	220169	156267	228547	254871	233384	93838.9	214644	230504
Analyte 460	0	15.1606,0	58	86916.9	70181.2	0	92411	81807.4	127317	111803	106360	126257	127663	105013	101702	102998	135888	107880	95060.2	104426	104096	135952	120455	67459.5	75211.7	151078	103698	146041	0	116213	117022	93394.2	82051	83701.9	89237.6	85441.9	91463.3	150531	154037	135664	113705	96494.9	146665	105195	104979	73389.3	130060	103316
Analyte 464	0	15.2633,0	181	0	0	115035	49827.6	63421.8	34948.4	31669.4	12165.7	89352.3	0	0	0	0	0	0	0	0	70311	0	64244.2	73706.4	40898.5	0	0	282223	0	0	0	0	0	0	0	0	96393.7	55980.6	189930	259802	179972	134899	0	0	0	0	0	0
Analyte 465	0	15.3018,0	57	46561.5	120907	119916	133246	78092.2	107807	144285	76128.8	159454	136985	94593.5	60446.1	31895.8	96268.2	110026	159221	76219	170935	109274	142887	0	77157.4	70732.9	136491	62106.4	132977	82191.6	131705	113818	39793.4	149902	111938	98321	75009.1	76851.3	175460	104810	72166.5	125598	101708	132260	147217	54495	129719	153217
Analyte 470	0	15.3988,0	57	0	65673	0	0	73815.9	0	0	0	0	0	62298.6	93710.2	0	0	0	0	0	0	0	0	0	0	0	0	0	0	0	0	0	0	0	0	0	0	0	0	0	0	0	0	0	0	0	0	0
Analyte 473	0	15.4573,0	57	133582	145672	189347	230638	203212	227016	241939	226541	269005	217225	188600	206695	130845	206432	196703	268401	232809	251773	188833	230819	210992	126207	298556	207702	214211	228273	175925	218455	202848	128215	241369	237597	167536	220853	247950	277539	166269	212587	178061	263734	300775	237163	105984	235647	184171
Analyte 476	0	15.6639,0	282	6387.15	10256.2	7701.61	7754.17	9601.89	2475.41	9860.46	11923	10599.4	17865.2	12462.2	0	4362.68	6678.86	11579.4	8591.84	0	9028.83	0	14552.1	9093.23	9831.22	9943	8005.57	8067.46	8249.28	9105.09	0	0	6942.25	9880.92	0	0	8293.61	10087.9	11499.3	3971.88	6091.16	8171.79	10663.4	0	0	8670.41	8442.68	0
Analyte 483	0	15.8945,0	154	791206	1529990	1.66377e+06	2.10677e+06	1.63343e+06	1.24745e+06	1.98819e+06	1.98595e+06	2.15423e+06	2.52845e+06	1.13884e+06	1.45796e+06	578379	1.0787e+06	1.50589e+06	1.97384e+06	2.11463e+06	2.23063e+06	863444	2.12401e+06	2.85981e+06	1.01267e+06	2.40095e+06	2.04976e+06	2.45578e+06	1.71746e+06	1.675e+06	1.45339e+06	1.58388e+06	551525	1.82614e+06	943447	1.6284e+06	2.21314e+06	2.0113e+06	2.28906e+06	1.74127e+06	2.34771e+06	2.41859e+06	2.361e+06	2.23736e+06	1.40872e+06	578479	1.39833e+06	1.35975e+06
IS	0	15.9661,0	217	7.54732e+06	1.1949e+07	1.06873e+07	1.10819e+07	1.14549e+07	9.98622e+06	1.24733e+07	1.24076e+07	1.21732e+07	1.22903e+07	1.30307e+07	1.17892e+07	8.1603e+06	9.89854e+06	1.32937e+07	1.2616e+07	1.04811e+07	1.26009e+07	9.70795e+06	13130006	1.13528e+07	7.83658e+06	1.05806e+07	12919325	1.23671e+07	1.17672e+07	1.08095e+07	12276402	1.19484e+07	8.37967e+06	1.10706e+07	7.83196e+06	1.20386e+07	11262240	1.22097e+07	1.23462e+07	9.01834e+06	1.0396e+07	1.04155e+07	9.16227e+06	1.21958e+07	1.15997e+07	8.6124e+06	1.15616e+07	1.14757e+07
Analyte 499	0	16.49,0	217	55557.2	63007.1	95826.8	72999	70840.4	91703	85898	119400	173506	137149	0	0	0	0	0	79890.3	60794.3	68909.3	29389.8	73591.2	0	78726.1	128446	86096.9	118656	0	0	0	0	0	0	0	40663.6	55297.1	0	139299	117581	115705	106162	105279	0	0	0	0	0
Analyte 505	0	16.879,0	57	126983	87276.2	84658	84722.5	92208.1	117365	169677	111012	92163.9	101001	118469	266782	99102.4	200270	134020	105617	255678	110230	81881.4	98145.9	0	126035	120492	116435	98657.1	210423	175552	214871	263279	131863	236372	73114.5	106964	91144.5	275924	105429	73065.7	119202	84697.5	144264	276334	104235	117836	165969	108790
Analyte 509	0	17.2523,0	68	4723.36	15048.8	13363.3	27694.4	14656.5	135769	159974	118658	152348	207668	957.381	9081.57	1790.35	8197.94	2934.53	26919.9	32043.7	42435.3	14798.1	30176.2	273796	180567	355702	249551	304242	5105.4	6791.91	2793.87	8213.87	4830.07	16273.8	16484.1	28648	34992.3	31631.9	316186	211116	295783	246908	388725	4249.88	2404.02	577.4	3254.44	4761.89
Analyte 519	0	17.5795,0	149	374814	46359.1	339049	51645.3	0	466535	396795	354119	399628	375154	245830	46850.6	244438	328656	256803	43682.9	38956.4	35053.3	355187	319350	41662.9	348181	62236.8	58705.9	361016	31691.7	212371	199925	0	218196	0	657905	40017.5	40291.9	296844	377800	529726	48788	47012.1	56541.4	0	0	234948	248024	0
Analyte 529	0	17.8489,0	57	0	80129.8	76141.7	85008.5	0	94668.7	100954	91271.4	106483	87984.6	0	0	0	0	0	0	0	0	0	0	0	0	0	0	0	0	0	106761	0	83067.5	103116	123205	0	90695.7	103341	111406	111582	125984	86123.1	131109	121862	109637	43965.3	100704	117674
Analyte 554	0	18.3727,0	57	0	0	0	0	0	79102.8	95057.2	78579.3	107726	85733.6	0	88731.1	50855.5	0	80366.5	0	0	0	66344	0	67593.3	23314.6	0	85559.6	0	0	59625.9	81062.3	63756.7	53597.3	93104.8	97991.7	73907.5	0	92567.1	0	61800.8	76059.1	0	139990	124565	104712	0	89742.3	50434
Analyte 558	0	18.4979,0	219	31780.5	36561.4	55169.5	50019.4	42642.2	40859.3	46119.6	51389.1	47890.8	54416.5	38227.6	39952.9	23649.6	33479.2	37730	38571.2	31091.9	56953.3	32972.8	54453.8	48319.8	34722	54049.8	36854.1	53321.2	28031.9	34007.3	46305.2	25363	26084.7	38347.2	40135.4	33658.7	54177.6	47842.4	46281.2	45070.8	42923.3	40711.4	49166.3	21955.2	43581.4	23315.6	36709.6	30021.4
Analyte 560	0	18.5835,0	149	22192.7	72215.7	46470.5	62236.7	77771.7	70995	47497.2	69264.2	46353.9	47766.6	24168	96776.1	0	0	26075	0	59043.9	46383.1	43432.7	0	0	21459.2	0	83176.3	50632	68846.2	0	0	57197.3	0	73364.8	45919	69447.4	76981.3	747314	47398.3	36906.2	71511.3	75687.4	0	55204.7	54191.2	0	24834.7	48002.8
Analyte 561	0	18.661,0	415	5167.32	6658.52	9236.33	8423.01	7464.24	5043.53	0	7128.2	7589.68	8114	6776.52	6970.18	5994.54	0	7307.45	12596.9	12122.7	12920	5681.37	0	12659.4	9027.94	23791.5	12596.5	12742	6912.27	4668.55	8090.7	5455.85	0	9178.14	6846.12	10003.7	9277.45	8542.6	7305.13	8022.19	13062	13227.1	19962.2	0	14101.5	4742.41	8182.97	7085.36
Analyte 564	0	18.7789,0	221	0	5618	6002.65	6494.29	7042.46	6361.2	0	5716.02	6332.69	5781.18	6278.1	6465.53	0	4046.1	6333.99	9229.78	8636.15	7076.67	346.499	6146.69	7209.85	0	7944.74	0	5002.43	9021.39	4807.38	7236.55	7515.29	0	0	0	9848.68	4344.47	5268.61	6567.02	0	0	0	8778.7	8777.84	4878.82	0	4987.78	0
Analyte 570	0	19.0615,0	73	3.14765e+06	3.43047e+06	8.98104e+06	6.51572e+06	4.41962e+06	10886290	8.4599e+06	1.29101e+07	1.96937e+07	1.5877e+07	191815	372787	246754	160268	263100	3.79054e+06	4.1121e+06	4.79531e+06	2.69473e+06	5.62927e+06	8.29432e+06	8.17984e+06	1.48731e+07	11028479	1.4365e+07	63096.5	152177	88402.1	158571	111664	197326	544561	1.62572e+06	3.16082e+06	2.83297e+06	1.16371e+07	9.03726e+06	9.35785e+06	1.16309e+07	1.20338e+07	60109.3	46146.3	60035.7	54846.2	0
Analyte 580	0	19.4617,0	389	0	0	7365.66	5968.14	4060.66	0	7713.21	4744.63	0	6414.27	7179.77	8347.39	3463.77	5105.52	4414.76	6403.35	7315.44	8671.54	0	6669.3	4090.81	0	11284	6183.93	5085.77	6294.15	4973.85	8563.84	5121.69	0	9506.51	0	5127.16	7207.11	0	0	5110.41	7504.5	4536.99	7730.55	4314.64	13284	0	6413.01	4417.9
Analyte 591	0	19.8386,0	203	8886.72	20567	12893.5	17535.9	20443	13083.1	18722.8	19316.7	25254.2	15902.7	7355.88	10139.5	2734.68	5352.61	6598.19	17835.5	12730.1	13220.8	12093	16358.7	8559.48	3925.86	17392.1	16561.6	13892.2	5631.04	5919.33	4264.56	5789.69	2293.1	8240.88	0	15501.9	19021.9	17371.8	21140.5	9952.02	24282.2	17053.1	21291	0	0	0	0	0
Analyte 595	0	19.9401,0	97	30700.4	53282.3	48676.3	39039.2	55026.7	37359.4	65470.9	64444.3	61403.1	71894.7	40272.4	56680.7	0	20700.2	48285.3	59354.2	61876.9	57791.1	37747	56830.9	30820.9	25868.7	77142	70650.7	45373.3	46908.1	19737.7	13351.7	51202.6	0	44171.7	47194.6	42678.5	34924.6	40008.6	75699.5	52989.1	81450.8	49343.2	69471.2	54021	27945.7	0	40758.6	29615.9
Analyte 601	0	20.1352,0	204	0	0	0	0	1998.04	19543.1	28741.5	18658.9	20313.1	39970.9	0	0	0	0	0	4783.89	0	2622.5	0	0	48199.1	41468.7	93880.8	72430.9	62738.7	0	0	0	0	0	0	0	0	0	0	76091.3	30292	66917.8	45762.3	62870.6	0	0	0	0	0
Analyte 606	0	20.4128,0	71	145228	260516	202965	240982	280259	227853	308628	262512	312456	278356	215507	313882	147027	208983	180833	339173	316198	324303	198113	279550	263284	155498	512946	350904	308880	285183	142674	250909	299243	135253	213440	270284	174826	246398	315400	387961	204555	466473	220112	548839	362876	316714	108064	203633	280904
Analyte 612	0	20.6301,0	67	163088	296881	659869	188792	690873	217668	213986	203559	318717	480723	0	0	14191.5	11999.9	11685.5	115108	106852	223788	44404	158574	186286	177990	967863	475729	564496	12208.4	0	0	17445.5	0	22872.7	96986.6	88436.2	135198	81519.5	537025	442991	996712	750748	1.55962e+06	0	0	7286.97	0	14767.3
Analyte 613	0	20.6898,0	79	59566.2	104863	198523	59195.7	232617	335469	404469	356778	594290	813329	0	0	0	16057	0	32690.8	29489.4	52091.4	0	53530.5	373476	355741	1.80943e+06	1.02819e+06	1.30274e+06	23700.9	0	0	0	0	0	45725.1	19304.1	36971.3	51003.8	986355	856368	1.88679e+06	1.65709e+06	3.19704e+06	0	0	0	0	21352.7
Analyte 614	0	20.7358,0	57	66446.8	122056	97382.7	138626	125301	95967.2	116968	97593.7	122744	126698	80283.7	142529	51555.7	83474.7	89675.7	141359	131694	133707	71834.1	107873	107444	63721.9	200750	150150	121921	125119	73376.3	87694.7	156419	66735.8	115737	116173	107047	91634	110331	132471	72061.8	220108	160409	221943	190270	153771	41838.4	95669.6	150475
Analyte 620	0	20.9766,0	204	8539.85	0	8014.48	22808.7	16970.5	45325	29401.4	37011.6	133150	40857.7	31331.7	10274.4	8916.14	156711	15881.1	8250.23	11811.7	8837.14	8022.33	17653.1	39034.7	40722.4	77405.7	57426.4	45723.4	11355.8	26009	4543.47	40321.5	15727.1	64631.5	19747.8	386065	174818	279562	732483	89724.2	529754	160242	408257	98815.3	18198.5	91524.3	51028.8	36213.7
Analyte 626	0	21.2833,0	87	188840	305573	318254	227947	363131	213874	256079	246303	221161	338074	203660	205420	139035	185709	212031	376277	337428	311229	189368	281857	257109	194933	555617	399471	327097	308236	182727	178472	265194	118400	216803	183299	286786	223707	274511	325184	251464	498914	364381	536655	293160	237181	114546	197746	346423
Analyte 631	0	21.5813,0	57	147543	334231	200571	380796	285254	0	0	0	0	0	201936	355272	114368	186471	210568	376701	415060	273038	212094	151460	360798	0	842308	373950	0	258256	165528	233960	459092	111236	285548	395223	158957	0	312415	0	0	370874	0	458295	656620	302883	75082.2	234985	396008
Analyte 633	0	21.6114,0	204	213505	259382	226435	635089	450483	1.98006e+06	2.62496e+06	2.8985e+06	5.51346e+06	4.36947e+06	28729.8	103824	73921.9	127618	40596.7	451745	393611	779806	195822	715951	3.47107e+06	2.15406e+06	4.97974e+06	4.98502e+06	5.79315e+06	20099.8	80320.9	74404.1	64464.4	34075.2	134250	180197	559783	662267	540363	4.80944e+06	6.60219e+06	6.92602e+06	8.00254e+06	7.93031e+06	21753.6	3903.91	12086.6	16626	9364.03
Analyte 640	0	21.8684,0	71	113066	211087	151139	170030	251798	184532	227478	205348	225903	178034	156263	270293	111876	143991	172096	288374	288154	241415	137222	223641	214081	119285	375326	258591	170192	215251	140629	214372	287036	92807	228273	273167	187676	171921	214220	210541	153768	352821	229055	372631	390846	247171	85960.5	202739	300839
Analyte 642	0	21.9258,0	117	21235.8	28070.6	49739	29635.8	57008.3	50360.3	51886.8	36574.9	64541.1	72453.6	15420.4	12636.8	11488.8	22224.6	23962.5	37827.3	23209.6	23557.6	16600.1	36835.1	73173.6	35282.7	137026	84266	81113.4	22578.2	17502.5	11570.7	8471.41	15545.8	16282.1	31983.8	27044.8	34113.3	50010.8	77063.9	55653.1	126125	104803	222133	13674.8	14250.3	12007.7	21250	20031.1
Analyte 648	0	22.2128,0	71	90847.3	190901	154801	170088	237245	228697	298400	252588	324836	352683	125273	192930	76922.4	98631.9	141736	232574	249949	231198	115793	205902	358303	157389	438178	414192	405515	166528	92083.4	144927	211003	77123.5	171937	188493	139353	157140	188332	438154	233464	461019	301883	568909	288317	187026	58174.3	150164	227080
Analyte 655	0	22.6703,0	175	0	0	6480.42	6274.95	6568.48	13439.7	14690.2	18398.6	38444.3	33905.7	0	0	0	0	0	0	0	3737.29	0	6325.29	33315.7	0	57270.2	61677.6	48525	0	0	0	0	0	0	5026.86	5796.66	8534.91	11741.1	73744.3	50225.5	104415	85298.8	127907	0	0	0	0	0
Analyte 658	0	22.871,0	91	0	15844.2	0	0	12963.6	30918	34624.5	0	0	64826.2	0	2821.38	0	0	0	1698.12	3722.41	0	0	0	81512.4	21494.1	63771.4	64289.6	45324.9	0	0	0	1087.28	0	884.156	2699.32	0	0	0	85365	33917.5	95782.1	67346.5	88742.5	1634.83	0	0	0	2189.66
Analyte 660	0	22.9026,0	119	7290.61	20496.7	19090.6	14444.3	15853.6	23815.5	29155.5	20508	25817	18280.8	10671.8	23914.6	6925.57	0	13141.3	24867.8	30473.2	17341.7	14569	13542.5	18611.1	16485.1	16269.4	18060.4	34357.4	10039	7010.09	11663.7	18158.2	6368.37	16250.3	22905.5	8105	12918.2	12148.4	19963.1	0	24753.4	16092.3	22395.5	26898.2	17397.5	4940.25	17039.4	20303.8
Analyte 661	0	22.953,0	57	63959.9	121765	31601.9	94520.3	120699	93823.5	87632.4	111005	127030	103092	85307.9	128031	26979.7	51341.4	59129.7	148825	158502	136130	77618.9	110480	116820	58313.6	217868	150806	118136	87364.6	59645.2	78160.2	144076	36563	116375	156745	91537.8	93043.1	102185	150084	72500.1	208392	139019	0	217516	132401	14152	67562.6	159252
Analyte 662	0	22.9786,0	87	125433	202079	210893	143115	201378	136828	161870	161174	167516	217763	135022	138946	83565.8	129506	136650	231966	222105	200030	122386	185046	157748	116711	387300	257027	231111	164188	135883	114239	178643	38668	136538	117335	175678	152873	178259	215536	151030	339627	242554	386922	186317	149136	72772.4	120494	200161
Analyte 663	0	23.0485,0	205	12311.5	13959	29672.1	19132.8	33614.3	51741.8	61718.8	62801.6	92069.3	99872.3	4475.92	4143.58	0	4368.04	4863.18	22311.4	15231.3	25546	12012.6	25686.2	36701.6	54191	151959	130965	103296	7170.18	3764.89	3028.33	1952.92	3462.71	6911.06	19832.2	20031.6	35669.6	28813.2	352843	239645	414482	278890	396634	1832.79	2571.4	0	3982.01	5868.03
Analyte 664	0	23.1186,0	58	0	0	21184.1	0	21579.8	22713.5	0	0	0	42271.4	0	0	0	0	0	0	0	0	0	0	0	0	122748	68864.1	54087.3	0	0	0	0	0	0	0	8193.07	0	0	0	23430.3	80748.2	70532.9	112169	0	0	0	0	0
Analyte 667	0	23.1997,0	387	247755	258517	307914	278133	439407	231855	478781	316535	399739	467612	302141	246890	208387	189808	276648	295071	265899	413516	209082	313642	230461	253759	444507	302688	365835	191595	232245	183110	183099	112675	263499	219830	212861	222436	263936	381365	276440	503693	353376	343166	354935	255351	156222	341612	277351
Analyte 668	0	23.2211,0	55	231540	206155	331763	425309	334931	383506	370472	512800	411559	645094	185587	487863	172694	220401	268812	435134	441010	300950	174560	578342	178125	233943	261238	304607	659821	586766	180113	312821	348313	242812	626282	302685	283252	174283	685184	451282	239310	297449	632818	966163	167701	640292	379503	334944	373128
Analyte 675	0	23.5489,0	71	79093	141708	102817	125506	135224	186913	160795	229963	176528	121835	104859	279580	99676.2	177038	196229	121712	0	183729	96345.4	154872	128394	69694.3	229970	226453	0	267132	168125	218558	207562	99745.3	301380	219733	117711	118981	245729	171864	79989.7	289316	158054	225220	297453	207149	52737.1	243810	215547
Analyte 678	0	23.5985,0	136	0	0	7782.03	8149.56	13313	0	0	33194.6	47955.7	48691.2	0	0	0	0	0	0	9289.24	1858.88	0	2069.58	29566.9	22123.1	106896	94095.3	13484.1	0	0	0	0	0	0	0	8021.42	0	0	0	14169.2	26312.2	0	45900	0	0	85.766	1003.94	0
Analyte 685	0	23.8549,0	127	13803.2	22171.8	0	0	18026.7	0	0	30073.8	30927.8	25819.4	0	25959.9	0	0	0	27190.1	20867.5	28517.1	15460.2	0	0	0	0	0	28490.9	21768.5	0	22746	23048.6	8367.84	27700.8	28037.5	0	0	26626	40632.5	14390	4662.62	19404.3	6733.69	0	27046.8	0	0	22393.8
Analyte 686	0	23.9971,0	57	36571.7	60319.5	60109.5	690381	77984.5	48217.1	63354	43467.1	53344.6	57667.4	46120.2	77956.5	26364.3	43063.5	51846.2	84551.8	82000.1	81994.2	45728.2	55895.6	60223.5	24458.8	110662	82488.6	63211.6	69078.9	43493.4	52277.9	67725	47713	70075.6	47782.1	54482.1	45638.4	52606.3	61385.1	39827.2	118139	518096	107128	220147	78420.1	32385.1	49708.2	91168.1
Analyte 691	0	24.214,0	175	8338.85	35104.1	52178.2	48073.1	78689	183881	170970	255252	568928	525182	0	0	0	6552.22	6762.25	25397.1	18385.8	25668.7	12221.6	47912.6	320467	138673	484343	509592	437453	15748.2	0	0	0	0	0	33206.4	37338	59966.8	77557.8	874582	572157	1.09649e+06	979278	1.41614e+06	0	0	4861.53	5267.77	11050
Analyte 698	0	24.8368,0	57	52846.2	167624	0	681913	134871	74537.1	74016.7	125200	130365	144030	116007	154969	31180.4	135799	250895	124143	109658	110710	67676.8	195680	88008.5	48820.5	228558	112307	182060	94755.8	61557	118517	158611	53492.8	138956	162506	94957.6	84427.1	168012	236007	53522.4	261120	418329	222320	275219	130060	54845.2	100660	166130
Analyte 718	0	25.7526,0	99	0	15042	11381.6	13941.9	16770.1	8893.36	9740.24	7657.71	15942.2	12049.3	28268.3	48132.9	0	19705.8	34380.5	29617.6	23301.7	22093.8	0	9265.68	20454	0	29487.8	27533.3	14180.9	61492.8	22040.8	27048.7	57906.3	12854.7	38899.3	8362.15	25283	17557	16668.2	0	0	19990.9	18658.3	25940.6	76048.9	50459	12123.4	32440.7	73985.7
Analyte 725	0	26.475,0	204	8312.92	8819.36	17332.5	9818.26	17465.7	14473.3	10989.8	13423.3	20013.7	19742.5	0	0	0	0	0	0	5581.93	5118.9	4238.54	7990.4	6124.83	7678.34	17691.8	13686.2	9982.18	0	0	0	0	0	0	0	0	0	0	7808.31	7599.27	7074.54	11145.3	12005.6	0	0	0	0	0
Analyte 729	0	26.5901,0	73	41607.6	139604	74272.7	73462.6	110499	69746.2	78906.5	62942.5	82303.8	91816.7	48836.4	86950.3	32483.6	65802	54259.6	103680	112405	80734.7	50539.1	82233.1	95998.9	39718.5	188951	141647	101332	103776	41021.7	52191	110465	27566.7	72408.2	123638	60404.8	57554.1	114101	116940	46281.8	144185	114024	163000	139016	74329.9	38158.3	65027.6	132708
Analyte 730	0	26.7323,0	133	18584.5	37311.1	32571.2	38063.8	35398.2	19716.2	30436.5	31505.5	37950.1	33850	40311.5	60669.9	19263.9	24794.8	42507.6	54986	55673	47150.3	25574.8	36984.4	36781.2	13088.7	52768.1	40087.2	30467.6	47655.7	0	42231.4	53436.2	19837.2	47623.6	33580.4	41818.7	33014.7	37842.5	31778.7	18910.7	47940.3	26152.7	43077.4	75926.2	53205.4	17996.6	37146.3	61805.3
Analyte 731	0	26.8131,0	57	0	0	0	557831	103086	87737.8	0	0	0	0	0	0	0	0	0	0	206984	234042	0	149119	0	0	0	147412	0	148388	0	0	212008	46941.1	100620	175241	152063	0	127966	0	0	0	497523	485273	0	152983	0	124772	233493
Analyte 734	0	27.0896,0	57	258528	352641	308239	207910	760246	204293	243099	266776	305216	235296	177765	186754	201886	148161	182791	599713	402408	442848	181283	421230	100301	192527	660672	525495	238777	210191	244906	140567	493154	113675	219667	256096	338896	308449	316793	232869	185343	433006	555829	522618	563149	478859	157937	416278	504833
Analyte 741	0	27.7959,0	119	21408.2	42776.3	36712.6	34070.3	36305.9	33355.5	44995.3	35610.8	40640.2	38978.2	33493.9	52847.7	18758.5	25540.8	34057.5	62596.7	50913.6	39236.8	26395.7	41949.7	45073.3	18947	66446.8	49435.9	40732.5	44281.1	28749.8	28076.1	49984.5	16781.8	37734.2	52196.8	36952.7	35871.5	41172.9	50110.1	28112	67379.2	41537.6	64000.7	67881.4	45525.8	16515.4	34653	61488.9
Analyte 759	0	28.952,0	133	6640.64	37554.1	0	28814.5	38015.4	0	35796.9	29343.8	0	35282.8	10167.2	26909	0	0	23219.2	39596.3	33161.1	0	14786.9	0	28805.4	0	38684.2	0	34024.2	24917.6	0	12450.6	53621.5	0	39386.9	47960.1	36175.7	32235.1	11572.8	36810.4	0	37996.8	0	33199.7	60222.6	36928.6	0	25733	26806.3
Analyte 765	0	29.5617,0	82	29468.6	176777	259119	53198.3	200488	0	0	0	10965.2	11832.7	0	0	0	0	0	26377.1	9093.27	13381.7	0	0	11689	0	0	17759.9	12268.1	0	0	0	0	0	0	13862.8	0	26221.2	9703.45	18783.3	0	17101.3	22000.1	18673.3	0	0	0	0	0
Analyte 766	0	29.686,0	55	544087	1.7592e+06	1.51098e+06	716085	1.39568e+06	205622	138646	130065	276929	311463	0	0	0	0	0	702392	544959	555685	74807.8	282363	399509	142580	755800	564094	441476	0	0	0	4888.49	0	0	195672	163338	291118	93582.8	340187	245200	628211	615437	672422	13805.9	0	0	0	3172.47
Analyte 769	0	29.9732,0	57	81744.7	347471	137989	196291	280508	151309	215545	183662	218636	212760	0	138230	43818.7	79929.6	0	384651	425278	204356	123564	180577	317272	66782.7	562599	368427	222336	0	0	0	118433	39793	67689.9	431363	154892	150973	180526	297741	108383	476574	274179	372565	270424	0	24628.7	0	0
Analyte 771	0	30.9434,0	129	13036.5	23396.1	33191.4	20564.5	35688.4	66674.3	69166	72900.1	93952.3	131275	0	0	0	0	0	39878.4	41504.6	32898	18511.7	34948.6	152271	80612.5	295068	181755	173262	0	0	0	0	0	0	10881.4	15668.2	32304.4	11224.7	140893	94694.9	234443	167369	248985	0	0	0	0	0
Analyte 777	0	32.0349,0	57	0	158588	69602	93022.8	62850	86864.5	98438.3	105497	123732	123021	108181	232500	41246.2	42960.2	149754	163522	130651	115651	0	0	124683	47909.6	285166	129496	113022	261066	113840	144714	258613	0	207293	0	80961.6	93026.9	73056.3	138086	82021.2	213779	127837	221164	316624	322754	0	0	451736
Analyte 779	0	33.8969,0	309	9506.49	16258.8	45383.1	27940.1	16546.4	55354.1	42683.7	62754.9	127705	122561	0	0	0	0	0	29567.8	19961.1	42596.8	0	38762.3	282707	92315.7	456871	217012	254171	0	0	0	0	0	0	8386.76	0	33666.6	25691.4	156845	100728	257775	255756	518039	0	0	0	0	0

## Sheet: LC_positive
Table S2. Raw data of LC-MS/MS at positive ion mode. Samples are named by colony ID (a,b,d), type (T: tissue, G: green layer, W: white layer), and replicate (1 - 5).
Annotation	MS2.score	rt	mz	aG1	aG2	aG3	aG4	aG5	aT1	aT2	aT3	aT4	aT5	aW1	aW2	aW3	aW4	aW5	bG1	bG2	bG3	bG4	bG5	bT1	bT2	bT3	bT4	bT5	bW1	bW2	bW3	bW4	bW5	dG1	dG2	dG3	dG4	dG5	dT1	dT2	dT3	dT4	dT5	dW1	dW2	dW3	dW4	dW5
27-Norcholestanehexol	0.999964923076923	660.097	455.332	158589	216534	261849	209465	370088	57997.5	204982	221805	203882	183191	171928	326102	204337	175600	218175	176084	167481	352408	268683	198316	135812	149680	160559	190355	166604	287011	229393	215129	193285	256156	327497	166799	272277	248631	183835	207115	218740	223481	245866	342865	181472	162111	203096	175535	155743
Octadecanamide	0.999950615384615	700.959	284.294	4.31808e+06	6.14789e+06	5.65662e+06	5.25534e+06	5.42574e+06	2.59002e+06	5.43566e+06	5.77758e+06	5.94715e+06	5.69329e+06	5.05483e+06	6.16411e+06	5.88465e+06	5.12476e+06	6.39469e+06	5.11417e+06	3.84072e+06	8.58518e+06	4.69999e+06	5.77682e+06	4.67174e+06	4.98671e+06	4.59144e+06	6.04596e+06	6.26267e+06	4.4519e+06	4.23178e+06	4.92458e+06	7.15687e+06	6.66446e+06	9.76793e+06	4.9308e+06	5.43486e+06	5.86704e+06	5.36898e+06	3.30372e+06	3.82362e+06	4.02777e+06	4.25409e+06	9.95671e+06	5.66599e+06	5.72319e+06	4.35086e+06	6.42806e+06	7.22843e+06
Corchoroside A	0.999934923076923	475.094	535.286	0	391.632	5916.73	5445.27	3604.4	567677	499263	693846	771868	830554	645.929	0	249.536	299.299	0	0	4110.7	283.578	0	4990.03	538514	619060	718581	731129	804570	189.826	0	0	0	290.162	0	0	669.821	7074.98	0	646459	855312	892938	959803	969831	0	0	0	171.203	521.256
(-)-Epicatechin 3'-O-glucuronide	0.999891076923077	734.817	467.107	141098	242297	128530	337980	376076	34721.7	83753.6	90138.1	90845	112947	295837	280585	282164	488100	1.05172e+06	150205	158495	73549.4	149513	239191	39891.3	102174	34166.5	57923.6	107592	254462	263810	363462	1.17341e+06	976405	219409	299326	59857.4	288451	336460	54892.6	58033.5	57433.5	75564	114357	345047	410067	325932	1.41461e+06	1.28558e+06
Flavidulol C	0.999875076923077	557.524	515.317	0	732.076	3500.84	840.647	7502.92	302829	317616	458270	482362	586800	0	181.498	0	0	0	7726.02	3948.4	11404.5	358.403	9116.87	298879	340822	409947	411957	485369	593.648	0	0	0	0	10605.4	10474.4	23417.2	22696.1	1381.97	313876	555171	489416	540164	621018	0	0	0	0	0
11-Hydroxyeicosatetraenoate glyceryl ester	0.999697538461538	535.052	395.276	14838	63732.2	71665.4	66510.3	172780	77244.6	73402.9	80291.8	86377	135207	65702.6	115082	64376.4	54348.2	118336	70804.6	52127.5	64982.6	84462.6	84476.8	68528.2	71507.2	74932.3	98226.9	226607	99498.7	67110.8	67562.1	89285.6	108908	65513.3	52458.4	65090	103572	68103.3	99679.1	112442	106876	167065	140391	66169.3	55347.8	67044.5	94181.2	59994.5
8-Isoprostaglandin E1	0.999683076923077	611.776	337.234	305212	1.21406e+06	1.06644e+06	916405	887409	443131	1.0956e+06	1.06121e+06	965836	722663	990289	1.15611e+06	1.05176e+06	1.00313e+06	811164	1.1336e+06	1.05381e+06	1.05127e+06	900886	913683	1.03738e+06	1.00101e+06	973936	881321	836245	1.12375e+06	1.12722e+06	1.04765e+06	1.10637e+06	1.01735e+06	1.03278e+06	1.08031e+06	1.06325e+06	995518	1.09926e+06	966501	1.00656e+06	901404	988063	986699	1.10318e+06	1.15417e+06	998250	1.03103e+06	1.25008e+06
(R)-Salsolinol	0.999414923076923	69.1326	180.101	2.92667e+06	2.36476e+06	3.2011e+06	2.34575e+06	2.1582e+06	5.25763e+06	3.18521e+06	3.71116e+06	3.71186e+06	3.83882e+06	1.0772e+06	2.34207e+06	2.05632e+06	933305	1.35524e+06	2.11022e+06	1.90951e+06	2.11194e+06	1.85979e+06	2.30656e+06	3.53447e+06	3.11457e+06	3.30282e+06	3.27284e+06	3.51682e+06	288831	240587	248250	442038	538369	1.29149e+06	1.52549e+06	1.74305e+06	2.73319e+06	2.02775e+06	3.58113e+06	3.27809e+06	3.51328e+06	4.55788e+06	5.40223e+06	147881	152391	299967	138189	80920.8
7b,12a-Dihydroxycholanoic acid	0.999218076923077	730.887	393.297	245014	209263	729471	1.9898e+06	1.36395e+06	106816	412688	250685	264282	2.64492e+06	584541	221468	236946	3.01759e+06	345634	665218	250590	242265	1.15135e+06	1.39376e+06	189341	486863	189106	245153	302606	394173	254939	262048	1.89866e+06	5.58206e+06	571067	217457	513000	331189	272929	191570	195775	536151	327513	336728	204266	230147	550399	377776	271019
LysoPE(0:0/22:1(13Z))	0.999143615384615	422.942	536.357	5167.98	2647.34	17203.9	15255.3	23350.9	1.22824e+06	819734	1.17127e+06	1.36049e+06	1.50696e+06	10342.5	3069.77	10447.6	25273	1696.75	1297.85	38725	4141.84	4829.81	9118.77	903848	1.00838e+06	900245	662748	1.60767e+06	6595.75	10111.5	12834.7	294.198	25677.3	570.48	0	3514.99	10001	4262.42	1.2722e+06	898438	1.15597e+06	1.23971e+06	2.14882e+06	207.908	17715.9	20790.5	23730.9	35270.6
Palmitic amide	0.998189076923077	612.93	256.263	209325	346952	303242	259624	373930	227507	289584	505430	331542	288592	241922	288476	393506	266343	245516	269796	214326	371794	203142	263440	290088	303632	277380	322672	290889	198540	319022	236974	307877	335504	361551	245067	301913	346335	250660	222043	274999	232579	250277	482004	283804	467093	209900	312082	364692
Thiabendazole	0.998189076923077	264.364	202.044	1.54254e+06	1.63491e+06	2.05103e+06	1.73875e+06	1.71962e+06	2.30922e+06	2.45031e+06	2.24733e+06	2.40945e+06	2.55057e+06	2.20652e+06	1.97785e+06	1.38032e+06	1.41729e+06	2.31703e+06	1.63837e+06	2.55207e+06	1.79454e+06	2.5218e+06	2.09602e+06	2.46444e+06	2.66242e+06	2.68981e+06	2.82447e+06	2.63873e+06	2.22117e+06	1.68415e+06	1.49003e+06	2.66063e+06	2.98332e+06	2.37277e+06	1.59589e+06	1.73222e+06	2.16199e+06	2.15041e+06	2.49371e+06	2.39715e+06	2.54534e+06	2.64669e+06	3.25404e+06	1.37271e+06	2.00358e+06	1.29839e+06	1.40186e+06	1.99922e+06
3,6-Dihydro-4-(4-methyl-3-pentenyl)-1,2-dithiin	0.997166	544.955	201.076	2.52699e+06	2.92122e+06	2.46003e+06	1.3344e+06	2.03811e+06	1007.47	7008.19	4133.36	2782.09	4457.73	14993.5	23058.1	23769.8	3014.13	4425.53	2.04199e+06	548960	934720	706923	547874	14396.5	30124.9	10150.3	8384.4	4011.09	2711.64	7334.82	6516.02	15666.2	9457.05	6815.84	75195.1	32260.5	232866	210343	187.309	1136.27	2833.83	1769.35	2342.88	1791.78	341.606	1115.75	1612.06	396.393
LysoPC(O-18:0)	0.997046	503.426	510.39	3.37863e+07	2.37683e+07	3.17199e+07	4.14742e+07	1.44724e+07	1.44852e+07	231631	676813	51300.6	55915.1	8.21134e+06	5.66277e+06	1.63555e+07	1.13558e+07	1.02875e+07	3.87078e+07	3.97769e+07	4.06809e+07	4.51071e+07	5.00231e+07	348446	1.26939e+07	470890	401739	313985	5.34489e+06	7.45879e+06	1.20415e+07	1.58343e+07	1.0378e+07	3.38135e+07	4.53952e+07	4.90009e+07	4.80486e+07	7.67771e+07	278248	278081	275719	324920	648477	1.3791e+07	6.60531e+06	1.38192e+07	1.69744e+07	1.15788e+07
(E)-Resveratrol 3-glucoside 4'-sulfate	0.996102615384615	674.092	471.104	853827	672321	523269	589551	588366	1.18608e+06	1.10953e+06	1.02012e+06	889267	797835	1.16527e+06	1.01884e+06	921832	846452	901595	1.00529e+06	772554	768376	640112	575053	1.26246e+06	1.03472e+06	871495	936379	851497	1.09212e+06	918163	884451	948948	878101	965255	915782	828188	781420	734844	1.0749e+06	973566	893920	906696	968277	1.00943e+06	891128	795503	862904	844923
7-Ketodeoxycholic acid	0.995360538461538	581.005	424.362	31894.3	35782.3	25265.6	26870.5	25815.1	62793.8	49149	65137.9	42717.5	55619.8	41467.4	68021.1	57416.8	40483.5	29296.3	70577.8	39910.4	59790.9	31133.9	38750.7	76244.7	218030	149510	227367	385490	128523	49524.4	38788.8	59341.2	77595.1	76439.4	94985.4	59966.4	65884.1	45980.7	125146	247861	652528	236663	231548	59900.6	81845.8	75634.1	115577	208467
2(3H)-Benzothiazolethione	0.994873846153846	399.403	167.993	1.46217e+06	1.41875e+06	755646	916462	1.29606e+06	562956	1.178e+06	1.01591e+06	684798	879937	1.99625e+06	2.15494e+06	2.19436e+06	2.06671e+06	2.27587e+06	1.69978e+06	1.46889e+06	1.22941e+06	1.13657e+06	773913	766909	901716	580198	650081	1.01794e+06	1.97308e+06	1.90484e+06	1.95955e+06	2.68715e+06	2.86517e+06	2.3011e+06	1.74693e+06	1.66186e+06	1.37256e+06	1.40498e+06	1.08964e+06	1.20736e+06	721200	1.11376e+06	1.35622e+06	1.78998e+06	2.07374e+06	2.04047e+06	2.34046e+06	2.7057e+06
4-Ethyl-2-heptylthiazole	0.991878769230769	746.728	212.143	354956	301635	302964	332040	390479	301365	299973	310016	323731	358634	321328	308819	295347	330825	379872	305079	299551	316807	329889	363456	304783	300713	299831	339031	361827	305508	318781	311784	356614	355630	292436	291333	314925	363148	332782	291339	304643	311991	354443	356749	301482	301320	313743	379321	327177
N-Isobutyl-2,4,8,10,12-tetradecapentaenamide	0.991732615384615	518.006	274.216	523335	813994	1.75378e+06	1.14014e+06	560105	21337.5	22259.6	27204.1	88321.2	97190.5	15381	16974.7	22604.5	18844.3	25822.5	326495	468945	392139	1.219e+06	686504	82538	171181	429157	600155	650003	16344.9	16372.8	11667.2	26809.3	32597.8	26157.4	44880.4	46136.3	426607	286520	17046.7	45412.6	61566.2	28224.6	51274.9	16292.9	15627.7	16499.6	24533	18239.9
(-)-Epigallocatechin 3-(3-methyl-gallate)	0.991142076923077	674.108	473.102	470725	377210	295471	329903	331593	670733	627837	565301	507526	442846	669006	557091	510770	472841	499750	542601	427146	433459	359411	327155	696559	575016	484038	533374	467131	604292	509516	493305	528765	485718	535940	507904	458093	434069	418901	603624	537155	515997	506863	537495	559142	490787	440224	486222	472286
Docosanamide	0.989956615384615	720.658	340.356	219986	239712	239339	233131	247586	118291	234236	250410	241254	230744	219698	246800	234422	244343	231951	216077	224124	242514	230345	245356	228670	235422	237633	236028	244557	222465	241665	236360	242973	233699	233558	228063	258200	245978	234432	214234	237050	244209	239559	240292	232245	241704	232929	246591	236134
Capillene	0.989547153846154	55.045	155.081	3.24591e+06	2.05812e+06	3.37681e+06	2.76928e+06	2.41693e+06	5.54162e+06	3.05124e+06	3.93158e+06	4.32338e+06	4.40051e+06	473195	434585	680778	895213	535045	396158	434454	402448	405477	573382	1.04393e+06	937878	832367	806156	939585	224886	343899	148478	811648	263380	1.33272e+06	1.65283e+06	1.82877e+06	3.30274e+06	2.48407e+06	3.86326e+06	4.15392e+06	3.97609e+06	4.82561e+06	5.70468e+06	121754	90840.3	288317	125487	0
MG(18:3(6Z,9Z,12Z)/0:0/0:0)	0.988955538461538	617.066	353.261	31756.3	178254	272832	193664	212894	30169.4	132345	125406	140600	94045.5	113831	257464	172051	126820	160496	124221	135500	192675	209754	142111	94592.2	106402	107878	114313	92711.3	239444	163648	172012	154041	198300	246522	140673	174200	173828	174871	120351	129289	117360	143389	172679	144971	141363	177250	137735	155563
2,6-Dimethylaniline	0.988646230769231	719.185	122.096	2.83885e+07	2.79212e+07	2.71664e+07	2.7174e+07	2.8765e+07	2.2735e+07	2.74275e+07	2.77193e+07	2.79241e+07	2.69542e+07	2.76588e+07	2.66544e+07	2.64873e+07	2.75846e+07	2.77869e+07	2.81795e+07	2.72531e+07	2.77823e+07	2.73284e+07	2.82327e+07	2.79323e+07	2.75394e+07	2.76452e+07	2.85979e+07	2.7689e+07	2.74353e+07	2.83623e+07	2.65665e+07	2.91342e+07	2.66905e+07	2.62133e+07	2.60548e+07	2.82996e+07	2.80055e+07	2.745e+07	2.54658e+07	2.73857e+07	2.79633e+07	2.76174e+07	2.74405e+07	2.71021e+07	2.72656e+07	2.69976e+07	2.8232e+07	2.77721e+07
Persin	0.988270307692308	689.421	381.295	252880	395249	392109	406725	463514	87008.6	343624	361173	348036	335974	315334	481394	395406	410992	433679	328112	355844	457411	470945	399797	257269	295837	307997	313067	315211	457580	434784	463227	422265	454169	477480	391920	453096	417458	425440	296678	310343	310639	344904	353288	394797	416221	463812	448851	413531
Chavicol	0.987990615384615	461.368	135.081	91774.1	103602	96483.7	106612	218694	89281.2	84040.8	135300	109990	127463	101562	109633	120185	111399	145445	101927	104833	117586	106224	126865	91524.3	110323	91192.7	136250	125225	116026	120449	114754	128969	137704	104117	83090.2	115172	131888	115822	83089.3	106895	130736	146723	114493	81980.4	97723.2	122934	123542	111145
3-Hydroxy-beta-ionol 3-[glucosyl-(1->6)-glucoside]	0.986302076923077	709.951	535.269	6890.33	5254.33	6391.57	22458.2	8650.82	189.521	1193.28	911.039	2868.64	773.994	1960.42	4091.24	1608.72	2688.94	4711.05	53986.3	924.202	3297.65	2424.92	5503.72	5885.34	5896.89	3746.05	7933.91	4871.8	1359.36	2759.81	2394.53	1890.37	5687.61	387187	531962	1.03703e+06	584320	466476	20928.8	8643.74	14024.5	8484.62	20132.1	3473.13	11465.6	2993.76	5184.33	6839.83
Threoninyl-Threonine	0.986176307692307	405.545	221.11	551495	778421	4.39009e+06	2.38275e+06	2.55041e+06	41897.7	23832.2	48412.8	89297	174571	6024.98	5587.56	11216.5	5402.89	24608.8	221249	638804	514105	1.09116e+06	4.19868e+06	51921.5	108627	112791	291529	590592	3480.33	8098.66	14682	7691.13	10633.2	4924.58	31391.8	17446.1	1.76871e+06	1.16663e+06	17699.5	30742.7	30276.1	45021	77142.5	7294.85	6904.28	3867.14	37761.6	11364.8
Boviquinone 4	0.982093	45.5171	413.266	84870.1	86714.8	71740.3	77853.5	76699	89259.6	80218.1	83393.8	78888	74830.6	126453	122109	115792	126503	118417	80202.5	65765.6	71427.1	77353.2	67934.3	73918	69685.2	62652.1	72340.7	64081.7	122410	107111	110050	132243	110956	92532.6	83970.6	85399.5	77693.6	74039.9	83507.2	70925.7	68495.1	68832.7	68189.5	116010	127039	125004	127093	127672
Olitorin	0.981574461538462	445.532	697.339	6274.32	8865.96	4966.68	5591.3	5079.86	211350	169796	180236	182689	174895	9112.11	8603.74	4639.21	4350.47	5358.88	5261.13	5037.5	4732.65	5988.37	4956.78	190570	191416	214741	244259	243527	5750.51	5828.02	5013.37	6445.95	5435.77	7465.26	7197.54	5456.33	5341.34	4161.93	93079.4	262153	219469	299737	265269	8912.57	6985.95	5095.38	8253.22	3693.02
L-Palmitoylcarnitine	0.980752538461538	420.537	400.341	114991	165947	209562	103537	77364.6	46468.7	41453.5	38249.9	62371.7	81129.5	0	926.269	2071.36	0	0	80050.5	85023.1	89862.6	106825	192219	40421.8	66503.6	61163.1	86399.2	62977.1	184.467	202.144	0	1609.75	3077.73	53325.1	28647.3	44166.3	81459.1	79370.7	37070.8	47825.9	54726.2	65368.6	98006.5	871.655	0	198.457	0	0
Polyoxyethylene (600) monoricinoleate	0.980291230769231	688.714	341.302	179067	223992	234094	204332	296234	131536	222623	234191	217990	196583	217769	318267	202565	167184	272889	210983	182680	342641	286635	244369	172394	214096	177036	190223	208207	299473	222127	209327	233773	253329	409745	198268	314447	245594	257161	221157	195062	206640	206736	310155	262933	180938	198665	203873	206212
3-Methyl-1-butylamine	0.979432153846154	74.2262	88.1103	221116	146063	374027	334805	313948	288076	214668	435925	696414	619942	96622.4	111901	95360.7	88468	66717	223158	256504	369791	332019	648226	572892	643190	811615	1.01434e+06	1.34259e+06	88050.1	116713	76445.4	75092.6	99564.5	206179	344756	447520	595871	428882	406473	694595	1.05675e+06	749305	1.16604e+06	94159.7	104193	79162.9	74356.6	82235
20-Hydroxyeicosatetraenoic acid	0.976307461538461	511.849	321.242	305259	227170	386834	438093	390190	425420	314948	422334	577033	551114	20020.5	37124.3	43545.3	115823	27766.5	229641	243423	260281	131488	357487	393958	450593	492915	515892	670902	15586.1	16259.7	27083.1	30966.2	42855.6	97861.6	107550	245519	440800	272964	540651	459067	719346	618246	1.17416e+06	8666.79	11556.4	16356.4	19322.1	14660.3
p-Hydroxyfelbamate	0.971368923076923	421.599	255.091	217114	640100	4.14287e+06	1.58128e+06	1.74595e+06	41824.6	38751.4	86469	152109	301686	6567.31	21242.9	41373.7	56581.9	93488.8	103188	316996	203318	474899	2.09015e+06	99945.3	131056	131522	333654	517561	4966.85	67883.3	98350.7	156853	215127	114487	121767	43550.4	1.83543e+06	898412	16402.9	79093.8	64777.9	67131.1	135610	54294.9	54361.4	88963.3	107659	108204
Rotundine A	0.970988307692307	338.665	232.172	23319.8	29881.1	40414.4	37855.9	40387.2	23472.5	34880.1	29585.5	24227.2	37108	26428	23998.3	27732	35207.8	32708.5	37646.2	19241.9	16683.7	24811.8	26912.5	26512.8	18566.3	20602.5	26884.3	28478.6	28968.7	25802.3	23913.8	38565.7	35435.6	34943.6	24594.1	33591.8	22778.1	27382.8	21700.6	14667.3	26916.5	19603.9	37999.5	24860.6	33064.3	29312.5	37886.2	42393.7
4-Amino-2-methylenebutanoic acid	0.970761230769231	63.2166	116.071	185905	163905	548610	375419	344576	614556	398614	577203	977670	951393	50994.7	69514	48414	71901	70184.3	175300	351739	327744	476830	723614	785417	898488	1.0525e+06	1.43185e+06	1.44642e+06	32394.8	40080.3	36829.6	77951.7	109554	321043	317207	477015	900436	694106	884765	981073	1.67445e+06	1.29431e+06	1.54509e+06	25515.1	34937.2	32428.7	21239.5	17312.7
Domoic acid	0.965832384615384	343.503	312.145	22776.2	65578.7	164375	130371	146050	0	743.846	933.83	4535.8	5761.11	573.778	214.7	402.764	660.038	0	20744.8	25252.6	57733.2	22128.5	171148	4450.81	12661.5	10131.3	8817.46	3255.08	199.032	0	178.409	533.433	546.445	0	5450.92	1735.22	105257	88285.7	185.052	508.053	1197.15	707.362	365.103	0	892.397	198.546	0	547.133
PC(22:5(7Z,10Z,13Z,16Z,19Z)/18:2(9Z,12Z))	0.962042230769231	504.687	832.592	389.123	428.551	2318.09	202.505	1935	75914	60031.9	82085.7	70532.1	129852	646.942	682.495	317.225	0	506.432	0	211.762	0	202.959	652.282	131307	190672	155887	155196	170160	73315	204.218	308.151	0	730.518	178821	2897.25	458.072	302.336	0	29677.9	61009.2	48346.7	46598.2	69076.1	174626	15393.9	328.278	539.128	590.4
6-Deoxyfagomine	0.957771307692308	54.6549	132.1	2.99294e+06	2.51603e+06	4.90312e+06	3.14664e+06	3.26547e+06	5.6198e+06	3.27255e+06	4.09424e+06	4.99528e+06	4.75836e+06	702301	971041	1.25656e+06	2.25768e+06	1.13215e+06	3.06939e+06	3.03141e+06	3.11591e+06	3.16749e+06	4.19006e+06	6.82779e+06	5.81931e+06	5.76196e+06	5.76907e+06	6.65496e+06	546613	656004	618532	833558	1.14482e+06	3.25327e+06	3.38353e+06	4.84908e+06	6.45181e+06	4.41577e+06	5.8798e+06	6.29806e+06	7.72419e+06	7.33141e+06	1.0192e+07	409853	421765	751956	361930	284012
4-Ethyl-2-octylthiazole	0.956287076923077	744.069	226.158	316105	280984	292758	282606	337852	296768	281398	290164	311524	317409	302730	289130	283643	303211	332386	272780	281560	294525	299266	323632	287635	314840	287062	321861	320752	286895	288508	287523	312889	320935	276746	275573	303132	341878	323988	271903	289301	296664	352901	341034	281480	286925	299482	338754	304405
Endoxifen	0.954925615384615	376.184	374.218	45323.1	103033	292537	286732	355534	883.128	883.959	503.281	2816.44	8788.9	0	0	1312.68	379.039	384.611	30016.3	44157.1	103565	63862.5	456654	510.607	8184.89	2209.43	3819.23	5145.07	194.52	358.473	430.314	553.721	724.735	630.667	13644.4	5336.06	304689	233761	0	1147.22	356.303	387.889	1861.15	198.182	0	184.726	197.423	239.796
(15a,20R)-Dihydroxypregn-4-en-3-one 20-[glucosyl-(1->4)-6-acetyl-glucoside]	0.953671076923077	471.372	699.354	802.484	884.123	532.182	2538.18	1626.6	63584.2	54398.7	59946.4	63280.6	64823.8	1518.07	748.292	489.759	2167.47	515.851	485.524	2018.21	807.319	214.96	923.236	63882.6	63391.6	75899.8	94293.7	106004	2095.67	1864.86	1980.39	4114.18	1445.38	924.468	1258.63	1363.67	1023.77	2346.42	28857.7	119033	85527.3	137359	133213	1406.17	1678.54	1557.47	2535.68	1414.78
Sinapoylspermine	0.952116	350.618	409.284	86514.4	132361	610216	356916	285731	0	1021.56	1836.05	17050.2	22788.1	0	0	168.5	0	194.949	37411.9	36856	17410	99081.7	21899.7	43569.6	88960.1	63631.8	41669.2	31764.8	0	181.022	0	396.342	0	0	801.07	0	6362.08	5163.49	0	7635.36	8992.73	833.02	0	2471.02	0	0	0	0
D8'-Merulinic acid C	0.951300692307692	567.868	375.288	87288.8	116023	294288	157125	177922	841662	556586	831759	991484	1.01322e+06	12662.4	14271	14194.9	10354	14495.1	157528	185653	184646	106517	286124	1.13727e+06	1.22462e+06	1.41255e+06	1.63512e+06	2.32572e+06	13041.8	11674.4	9366.9	16995	22366.5	100378	156085	281558	421928	273703	1.75479e+06	1.26938e+06	2.16927e+06	1.87461e+06	3.98628e+06	12804.4	11062.6	13433.6	20189.6	18434.5
Artomunoxanthentrione	0.948937076923077	599.68	445.118	10104.8	185052	376600	479943	729447	21667.5	196613	421928	586470	727473	36098.2	210813	377793	516772	625832	42141.7	245000	458276	489403	696119	46398.4	272546	467631	618154	857730	51589.9	261027	392554	635877	730806	81773.2	286245	492727	640190	718577	62580.4	320432	534413	685956	909952	108893	283951	420162	622285	803444
Dityrosine	0.948470384615385	257.345	361.148	602.306	0	570.249	0	0	162.97	0	164.849	346.616	171.37	0	166.036	203.25	0	0	0	0	0	0	0	173.067	0	0	0	572.857	276.135	0	0	185.942	164.445	0	0	0	0	0	0	0	176.58	0	0	0	363.284	0	153.3	184.798
1-Phenyl-1,3-hexadecanedione	0.945447461538462	545.688	331.268	91268.3	123370	219875	204482	189275	449942	448138	675854	912610	1.02478e+06	18888.6	25464.6	36442.8	165875	15869.9	139774	200390	243289	95652.6	415936	492311	607448	780283	984803	1.35844e+06	14495.1	245566	42340.2	47399.2	367306	222631	378632	686355	779731	486611	574978	994331	1.08625e+06	997008	1.68306e+06	11682.3	44445.7	13068.3	296048	14595.5
N-gamma-L-Glutamyl-D-alanine	0.945127384615384	442.56	219.103	146800	126940	184935	175113	186903	178171	180556	130998	172935	179445	154653	119302	119873	176222	199334	175571	130329	121488	143189	181682	171554	136278	105732	152146	198913	151193	99620.3	158089	232529	189104	179868	106114	162178	161155	137599	98002	123008	150206	162991	250873	121690	114910	161542	211041	180694
Proline betaine	0.944888538461538	65.2727	144.098	980311	802740	970448	812448	760355	1.5795e+06	975446	1.00492e+06	1.12902e+06	1.14263e+06	336642	430743	416702	463472	363705	1.29643e+06	1.04564e+06	1.10266e+06	1.09566e+06	1.33673e+06	2.22871e+06	1.83036e+06	1.65017e+06	1.61263e+06	2.01037e+06	464266	262192	308007	374398	481664	977776	1.10819e+06	1.224e+06	1.64332e+06	1.50415e+06	1.98569e+06	2.14593e+06	2.14883e+06	2.33322e+06	3.04962e+06	239298	201446	401244	258017	216408
N-Hexadecanoylpyrrolidine	0.942730307692308	712.224	310.309	90664.3	112663	116871	114412	113072	54465.4	103550	245597	96827.6	217110	91684.1	105417	122210	172164	90460.7	111228	102104	97036.8	92778	98118	92072.8	98632.4	93400.9	96781	115100	91911	195090	148832	136562	190706	106590	100294	94705.6	109643	105374	153831	86392	98777.7	150547	140351	97348.6	130271	89342.9	189895	96931.3
LysoPE(0:0/20:5(5Z,8Z,11Z,14Z,17Z))	0.935439538461538	477.199	500.276	286911	93302	221665	212642	250208	1.70317e+06	1.54821e+06	1.45971e+06	1.27559e+06	1.5613e+06	2112.6	2813.58	1431.18	208.558	410.336	118629	100187	111134	87456.4	246697	450580	462838	335328	302700	342064	188.066	618.873	362.651	3133.76	4450.8	47113.3	31629.2	98257.2	202114	78163.5	983237	703085	613127	1.12996e+06	938068	1760.19	373.423	982.272	300.891	519.194
Sphinganine	0.931087615384615	379.874	302.302	123154	109254	87017.8	85462.5	80514.2	122118	112570	102192	94139.4	90623.6	120522	104187	95625.2	100800	91474.7	112582	102103	114836	84295.2	81056.5	117484	109040	93738.5	90242.8	90124.3	116721	108991	96946.5	97114.8	104589	144446	100827	103086	84336	83437.4	112328	101512	95213.1	86690.4	112623	111003	101111	98046.4	88036.9	93177.4
Oleamide	0.925358230769231	575.77	282.278	697983	1.99691e+06	2.66157e+06	1.45255e+06	1.80498e+06	42305	51010.3	51541	57528.3	64002.4	46410.6	51299.6	45950.5	47070.7	46928.5	137216	448153	428513	1.03494e+06	1.41468e+06	50548.1	82878.3	60318.9	79692	97416.9	48925.8	49482.6	45333.3	52102.4	49785.4	50416.5	62156.1	67888.5	694860	538936	44458.3	43069.2	42036.3	40951	46915.7	49780.8	47524.9	44887.7	46099.8	49483.1
Mauritine A	0.924875461538461	585.257	576.331	1603.57	43616.2	26598.8	28969.5	29855.9	23107	30278.2	29509.6	14447.4	14831	42830.2	64433.6	56269	37106.3	36659.9	43861	37649	47117.1	70645.1	14643.9	56319.7	75747.5	24769.2	38602.6	10275.5	76940.5	63183	57185.8	24946.1	26394.2	40419.6	23401.7	41846.1	11247.3	29301.6	41115.2	23679.8	34826.1	15148.4	16215.8	33981.1	42755.2	57830.1	22600.1	23822.5
2-Hydroxy-6-pentadecylbenzoic acid	0.922463538461538	547.059	349.273	3.58451e+06	3.64882e+06	7.80369e+06	4.86645e+06	6.70012e+06	1.2235e+07	9.18514e+06	1.29831e+07	1.60224e+07	1.6005e+07	143996	157808	312084	172298	187493	3.82471e+06	4.35231e+06	5.12638e+06	2.88138e+06	7.38695e+06	1.19879e+07	1.23578e+07	1.43121e+07	1.73703e+07	2.07559e+07	98474.9	146229	120915	187967	435366	2.05369e+06	3.43042e+06	6.31493e+06	8.99604e+06	5.5798e+06	1.38347e+07	1.37716e+07	1.78806e+07	1.6338e+07	2.77483e+07	84896.4	80636.1	141372	166963	145122
L-Valine	0.919581692307692	61.7302	118.086	2.87093e+07	2.7577e+07	3.34581e+07	2.54973e+07	2.97965e+07	3.0323e+07	2.60601e+07	2.96546e+07	3.17469e+07	3.43938e+07	8.99688e+06	1.03915e+07	1.18895e+07	7.37241e+06	1.10478e+07	2.18867e+07	2.11139e+07	2.29361e+07	2.2531e+07	2.52033e+07	3.05818e+07	2.93551e+07	2.95575e+07	2.91715e+07	3.24272e+07	6.592e+06	7.56114e+06	8.11835e+06	8.78215e+06	9.92558e+06	2.10751e+07	2.34863e+07	2.6666e+07	3.02522e+07	2.61473e+07	2.93578e+07	3.34241e+07	3.5788e+07	3.80012e+07	4.38086e+07	6.9489e+06	6.66217e+06	8.99448e+06	7.11579e+06	5.54737e+06
L-Acetylcarnitine	0.916740538461538	61.6129	204.121	501320	407100	534460	390161	357169	568738	320463	581693	553657	444538	172396	148991	228734	288544	147000	589017	585392	479269	427058	557074	982189	725064	768176	1.0798e+06	1.06771e+06	82701.1	96769.5	77897.3	129754	163944	103887	106491	94551.7	326347	233462	400779	379997	413027	432499	435055	40045.9	36049.5	43072.1	32868.1	26305.7
Benzothiazole	0.914215923076923	597.178	136.021	961559	2.97009e+06	2.18457e+06	1.11931e+06	3.1017e+06	277716	1.16996e+06	1.27188e+06	1.2587e+06	174293	1.3808e+06	1.21167e+06	229384	1.10607e+06	165887	1.38741e+06	1.07225e+06	1.53209e+06	962192	1.38602e+06	1.38483e+06	1.19899e+06	1.18996e+06	1.20518e+06	1.26584e+06	1.11844e+06	1.18378e+06	91825.3	1.64624e+06	1.20234e+06	1.22577e+06	459366	1.41697e+06	1.46477e+06	798262	1.15001e+06	684449	927271	472620	1.19556e+06	1.29513e+06	885228	252231	1.46127e+06	1.33423e+06
Phytocassane E	0.914041461538461	460.483	317.21	95533.6	60213.5	169117	133701	129710	425172	310792	353243	521837	400453	1449.94	2378.8	7132.75	11296.1	3038.27	110253	138259	191659	83732	268231	542771	608036	762514	718004	973743	180.243	279.026	383.529	897.889	2976.94	120528	176809	316163	442348	243028	546989	966357	991877	882339	979317	171.106	558.69	374.843	204.108	199.015
Capsiamide	0.911101076923077	627.041	270.278	43146.7	74720.9	59665.8	50510.8	55863	28167.3	53235.8	69810.1	73084.4	49627.7	54914.2	68110.9	72781.2	59044.6	76070	56638.5	48749.3	101308	47201.5	79811.5	47855.4	59768.4	51299.4	70973.8	75480.8	41338.9	66591.9	58450.2	78761.1	72902.1	102832	61970.1	59079.2	67182.5	64417.2	43790.7	48362.6	42618	44020.4	116495	63308.1	76134.3	46617.9	72049.9	89572.9
6-Methylquinoline	0.907452153846154	251.819	144.081	268968	186084	717945	461600	409627	1.1575e+06	607610	1.19582e+06	1.48228e+06	1.31689e+06	60434.3	80196	66762.1	51044.6	36865.1	191271	240124	329244	215835	545269	1.54108e+06	1.11361e+06	1.43545e+06	1.4401e+06	2.22181e+06	62650.5	59723.1	40220.2	61387.2	74818.7	345179	564525	790665	734493	421301	1.90737e+06	2.09747e+06	3.02053e+06	2.09836e+06	4.77222e+06	47900.6	62600	39220.4	22639.2	19568.2
Methyl 3-(methylthio)propanoate	0.906534076923077	48.9748	135.047	3.86785e+07	3.69013e+07	4.95884e+07	3.84696e+07	3.90791e+07	1.38268e+07	2.0921e+07	3.3452e+07	4.87442e+07	4.32118e+07	6.90781e+06	9.99225e+06	1.05933e+07	4.24381e+06	8.65745e+06	3.48797e+07	3.31671e+07	3.69018e+07	3.63126e+07	4.46944e+07	3.06785e+07	3.73252e+07	5.24015e+07	5.91897e+07	6.28313e+07	2.98499e+06	5.48041e+06	5.39147e+06	8.59102e+06	1.28685e+07	2.37595e+07	2.97727e+07	3.37483e+07	4.54205e+07	3.78443e+07	2.51609e+07	3.56916e+07	4.97076e+07	5.49006e+07	6.97303e+07	2.80295e+06	3.22013e+06	7.38908e+06	2.78264e+06	1.78857e+06
N-Methylschinifoline	0.901438769230769	360.737	256.139	4897.6	8489.34	164323	72454.8	66892.8	773.768	204.262	367.004	2363.7	8300.92	518.161	901.75	0	349.781	173.803	8939	11798.8	15839.9	39805.7	310617	4248.69	8916.44	13946.8	30061.5	47278.5	180.411	623.451	356.511	362.503	560.828	382.535	1703.03	376.022	138440	81950.6	521.767	349.881	1178.64	944.933	1104.81	362.197	382.041	546.949	364.548	846.871
6,8-Hexacosanedione	0.896164692307692	413.496	395.398	76541.7	92128	90286	91209.3	93366.3	73303.5	73900.5	88000.2	73808.1	100387	86110.6	95104.5	98207	88632.7	115565	101507	119986	126365	97189.2	80096.7	78588.5	81336.2	87827.5	65758.9	70473.5	79157.4	96603.7	88871.7	115573	163706	131975	78992.3	143546	99892	103400	76233.4	84877.8	88941.1	99873.3	140224	80077.6	88854.3	159043	116213	125934
8-Hydroxyhyperforin 8,1-hemiacetal	0.866027692307692	573.23	553.382	73367.6	159041	148315	98266.8	199377	3.47194e+06	2.82249e+06	3.90582e+06	3.48138e+06	3.92993e+06	125407	135467	302407	190167	56085.2	347575	339396	165607	270639	208284	5.03465e+06	5.2384e+06	4.97597e+06	5.07351e+06	6.25981e+06	288952	105653	142755	147865	47312.1	263722	893202	630714	840330	155088	4.42555e+06	5.03155e+06	5.15575e+06	4.39285e+06	6.8256e+06	180336	214742	266432	153831	145060
1H-Indole-3-carboxaldehyde	0.851866923076923	279.464	146.062	234653	274656	309746	392908	263126	1.51423e+06	737841	1.18264e+06	777441	686704	25104.5	33584.8	59806.7	49537.6	16775.2	401478	116323	391669	92808.3	375800	1.11053e+06	1.03699e+06	688595	770301	551879	24019.8	41881.1	56869.8	20702.6	31798.6	44768.5	118450	258009	223292	214001	676938	462043	635181	488712	932606	25385.4	22575.8	24164.3	26401.6	32307.4
Cyclotetradecane	0.851186384615385	282.997	227.175	97140.5	97967.8	104447	95069.6	89307.1	93593.5	100003	96204.4	93851	87951.5	99844.5	103866	109493	92802.4	89831	99514.6	98335.7	101727	90914.4	94529.6	97413.5	95383.2	98290.3	88232.1	84115	104066	104624	100733	83994.3	91543.9	99707.7	101390	102245	85176.2	86890.2	100110	94536.9	93820.1	80824.6	78996.4	103760	101423	100052	83889.8	86789.3
Juvocimene 2 (1)	0.849646538461538	403.46	299.2	88672.5	128569	215633	183253	130175	448928	354719	382341	486436	570200	2661.98	6314.99	7134.41	2904.37	12914.6	64085.2	64913.9	84629.2	50831.9	164528	393749	471291	602124	636611	780354	473.744	2212.22	10374.9	6378.19	14095.5	47042.8	77316.8	162289	261579	168479	677887	884266	1.13768e+06	1.08712e+06	1.33999e+06	0	662.999	3857.76	386.62	632.954
8-hydroxy-6,7-dimethoxy-2H-chromen-2-one	0.842273923076923	599.554	223.063	12824.3	121516	232499	275311	458070	14734.7	115785	266832	345947	407455	30026	130884	227492	328658	391175	32034.2	148829	290626	306642	447359	35597.4	164626	281867	373558	513350	35746.1	164327	246371	388047	477887	51632.1	175691	312826	378496	455507	41494.7	188801	310464	379687	567918	73318.8	185790	267775	404051	530152
Tyromycic acid	0.836970076923077	314.076	453.342	207444	198848	181307	186771	174005	202160	200553	192828	185715	175441	212281	207781	200498	184677	189332	203420	192494	184268	175357	154481	204004	197109	193143	181874	169650	217630	206847	191496	181218	184412	213746	201334	192954	172563	178543	207941	191906	184625	182630	166912	216582	204933	197651	180404	185106
8-HETE	0.828628230769231	518.676	303.231	158107	178739	280383	335103	212558	454043	408396	485657	696223	632424	59080.4	83176.1	135276	216187	82239.3	216807	335085	322358	315186	395358	710145	600299	812084	939562	1.18498e+06	41470.5	69544.9	101377	53676.6	88181.3	303880	454903	627141	540797	429874	649052	824325	997716	772479	1.1575e+06	110142	64624.3	117834	88576.9	89394.8
LysoPC(22:6(4Z,7Z,10Z,13Z,16Z,19Z))	0.828616076923077	497.103	568.338	23744.7	22744.1	42232	17983.9	20461.9	1.71239e+06	1.37656e+06	1.92558e+06	1.80126e+06	2.36669e+06	1184.35	795.739	688.834	0	0	5405.21	18807.4	5992.54	7183.8	11200	1.22861e+06	1.5059e+06	1.52543e+06	1.21592e+06	1.98097e+06	901.547	187.337	0	953.185	172.682	2390.89	2790.1	5669.68	8320.96	14557	880597	805162	905084	1.11727e+06	1.8241e+06	189.721	190.415	668.813	588.749	648.378
PE(P-18:1(9Z)/15:0)	0.817998	573.098	688.504	61140.5	41411.9	29229.4	42158.7	47333	50085.2	45827.2	55057.8	38238.4	51905.3	65801.6	90170.1	66175.5	66279.7	49550.5	53572.2	42235.9	60549.9	44467.7	54524.1	46134.2	201239	150408	205274	320362	115063	58677.8	49523.7	74131.7	116549	64107.9	85956.2	72182.5	61177.3	50403.6	74164.8	157426	520766	137522	149944	52409.9	98339	83440	140737	178426
LysoPC(16:0)	0.814621	752.851	496.338	216849	173067	334947	160707	194310	1.05733e+06	912748	1.58344e+06	1.38562e+06	1.58976e+06	1901.64	661.483	2151.48	4814.98	2642.76	173225	248601	236605	153503	229098	1.42589e+06	1.77135e+06	1.83966e+06	1.77269e+06	2.13446e+06	1705.25	1200.93	1793.09	1972.57	6576.87	37261.9	36494.6	138231	125747	52149	472778	950086	840364	1.027e+06	1.79052e+06	524.683	958.937	2031.37	2391.34	1321.85
Styrene	0.799018846153846	92.1924	105.069	1.07256e+06	684420	2.10475e+06	1.42423e+06	1.32475e+06	1.80749e+06	1.08353e+06	1.93821e+06	2.89192e+06	2.20106e+06	128607	139473	192403	258180	147946	925861	931708	1.04538e+06	960366	1.7556e+06	3.04284e+06	2.92874e+06	3.62535e+06	3.40011e+06	4.38535e+06	106108	117825	111597	149343	93180.5	1.13886e+06	1.37808e+06	1.99016e+06	2.69776e+06	1.53935e+06	2.52592e+06	3.66734e+06	5.19939e+06	4.08003e+06	2.20228e+06	86029.7	85820.8	126407	92669	79413.4
Cinnamic acid	0.794798923076923	493.847	149.06	210625	640313	44365.3	19349.7	32016.5	185480	24320	433045	194029	39272.9	2488.73	273394	330446	28454.2	339843	11380.8	156738	287781	22356.5	25748.1	192995	216896	279549	370958	199965	2332.26	394585	146110	39766.6	43724.7	7912.14	265980	25664.8	718655	357227	320944	129377	8531.64	242285	586155	315846	465659	27474.2	443531	793303
LysoPE(0:0/22:5(4Z,7Z,10Z,13Z,16Z))	0.793876692307692	466.474	528.315	95446	24298.8	34863.6	75753.1	49810.6	792346	578641	740715	765423	1.05584e+06	28325.9	5009.21	58724.1	62182.1	57688.4	171227	58040.5	129107	101142	184854	643942	685976	795224	830024	896932	10911.9	29037.1	45702.6	45330.3	80910.6	521518	188477	206430	135911	586688	646939	690774	797475	952806	1.21371e+06	66353.8	61459.1	130312	96645	109490
Mannitol	0.782088384615385	363.169	183.078	85559.5	87248	95331.6	99886.8	80928.6	64152.7	97077	75219.5	101761	97374.6	109315	92483	105398	105713	116737	82977.1	73802.7	85423.1	105140	64056.7	76817.1	98354.7	75185.3	84922	106326	68944.3	69138.3	92874.3	100620	100391	76200.9	83253.2	77022.2	90117.3	87016	73110.9	75140.4	65992.9	58343.5	128917	80944.5	120711	79241.2	113262	108326
Agmatine	0.781628692307692	40.8309	131.129	292665	161362	482576	328753	489683	597395	394985	666859	1.01166e+06	771550	9635.58	24566.2	60855.7	36000	17608.6	514182	344179	667207	372759	908792	973182	896969	1.27235e+06	1.34665e+06	1.38043e+06	8739.26	63723.9	56684.4	40993.2	106239	110491	362319	690706	866277	512302	696440	965867	1.44718e+06	1.26803e+06	1.52013e+06	15512	8084.17	71699.4	19812.9	4226.29
PE(20:0/20:2(11Z,14Z))	0.780034153846154	750.549	800.599	26324.4	3788.17	12052.5	5573.09	3562.37	2.10395e+06	616712	326527	136866	558506	1872.26	828.589	2744.11	2132.55	923.745	17838	15452	7597.96	12611.6	18841.5	3.86316e+06	1.12386e+06	390408	256601	633824	2116.62	2161.34	1650.26	2114.48	2562.96	9803.5	2577.58	6484.09	7875.63	10831.6	1.25714e+06	393084	200043	233591	759140	679.84	2198.98	796.492	581.659	1180.62
PE(22:6(4Z,7Z,10Z,13Z,16Z,19Z)/P-18:1(11Z))	0.776832153846154	711.199	774.547	152903	216082	290036	272661	70158.3	0	0	0	0	0	184.104	0	614.192	0	0	258284	305768	285077	310623	311159	0	0	0	0	0	295.138	0	367.499	81263.1	414.032	224269	321316	332471	338614	454041	0	0	0	0	0	75587.8	0	0	351.603	0
Jangomolide	0.768511692307692	542.027	469.198	4687.93	12512.7	11729.1	21431.4	14847.6	117203	87407.1	102756	91603.1	71383.6	214.514	2183.45	2526.92	3249.11	802.098	27833	11844.9	31787.7	15654.7	32998.6	116949	112651	74597.2	75218.3	79614.7	567.862	7789.18	7149.73	2553.6	188.28	4483.6	10248.6	28440	27274.9	48250.3	68099.2	48315.4	63259.3	50522.2	69598.9	771.064	3816.22	4274.59	2141.91	1232.68
19(20)-EpDPE	0.764721846153846	482.83	345.241	113639	86451.6	185774	135047	116692	189718	118973	175234	235769	213686	1832.79	1995.85	7332.47	1677.98	3142.87	204657	185466	235499	98688.6	260418	301241	266745	307128	291192	415886	0	820.374	349.512	1248.22	6090.31	78984.3	104904	186125	246063	115139	156633	224702	282978	207959	262189	0	339.574	398.24	383.343	0
Loquatoside	0.759820230769231	511.837	439.132	279437	486688	381207	317804	483365	174996	307498	322806	240304	330177	249921	290282	309463	303136	413736	328860	312718	254526	282205	349611	170875	204952	133269	202173	335928	261275	281661	329098	509233	652433	296270	333862	291348	415940	344206	256671	271831	208901	316791	395939	263419	271101	345619	405723	554798
L-Hexanoylcarnitine	0.758982538461538	333.596	260.186	50566.7	75415.9	219223	90072.6	93591.5	7847.91	6778.31	6500.79	29927.5	40027.6	1057.69	202.909	386.275	1061.22	184.097	61902	153829	81958.2	187251	227702	97530	211767	165280	163801	207594	164.276	345.351	183.028	935.431	1304.78	342.537	7795.55	12546.4	76552.4	85331.8	5350.67	71083.2	58797.5	26091.6	38293.4	693.003	746.573	706.352	172.492	367.774
2-Acetylthiazole	0.753504615384615	38.7906	128.019	1.78284e+06	1.83088e+06	1.79325e+06	1.48918e+06	1.5307e+06	2.25643e+06	1.98392e+06	1.86989e+06	2.01618e+06	2.42937e+06	2.4076e+06	2.19486e+06	1.58592e+06	1.64044e+06	2.3652e+06	1.42236e+06	2.34118e+06	1.46048e+06	2.26466e+06	1.45834e+06	1.83041e+06	2.38976e+06	1.76987e+06	1.92994e+06	2.50675e+06	2.12008e+06	1.25773e+06	1.41453e+06	2.53526e+06	2.32329e+06	2.35332e+06	1.55378e+06	1.68797e+06	1.65811e+06	1.60254e+06	2.08236e+06	1.92449e+06	2.0142e+06	1.89328e+06	2.33885e+06	1.44289e+06	1.83842e+06	1.73568e+06	1.55506e+06	1.85656e+06
(E)-8-(3,6-Dimethyl-2-heptenyl)-4',5,7-trihydroxyflavanone	0.752828692307692	460.822	397.2	54104.4	58873.3	46502.1	53722.1	151869	85390.3	71774.1	106044	98060.6	117231	55357.8	60446.2	60980.2	55719.5	81308.1	63225.4	55182	68547.8	50599.7	62853.1	96993.7	123964	102728	137352	133839	75434.7	68039.9	62396.2	87628.2	74648.6	66179.1	39555.8	69746.2	74315.4	61541.4	62653.6	91961.4	137848	140614	128190	45967.4	53705.6	65637	72806.2	55054.1
Triterpenoid	0.752164692307692	567.842	553.329	68830	39022.9	114771	96130.9	66318.4	3.41883e+06	2.78356e+06	3.81195e+06	3.58321e+06	3.97878e+06	187.876	784.837	651.885	336.027	1825.43	64469.8	234805	105504	59137.5	204808	4.80318e+06	5.12406e+06	4.86327e+06	4.80707e+06	6.01038e+06	354.743	0	1424.78	1370.42	20001	0	0	531.408	95322.7	25101.9	4.31279e+06	4.84679e+06	4.9412e+06	4.3344e+06	6.43865e+06	288.423	0	698.236	3096.18	587.589
2,2,4,4,6,6-Hexamethyl-1,3,5-trithiane	0.751214692307692	429.804	223.063	527727	1.31413e+06	2.01579e+06	1.23935e+06	456402	128703	369165	688257	1.42521e+06	3.05581e+06	168042	483478	777200	1.15687e+06	1.87011e+06	290516	556008	936817	468414	1.28117e+06	1.06309e+06	977975	726661	2.41197e+06	2.40697e+06	167869	1.40021e+06	2.04971e+06	3.21064e+06	4.03916e+06	2.10565e+06	1.985e+06	638859	2.3401e+06	1.62803e+06	241455	1.41604e+06	846117	766629	1.57269e+06	1.07994e+06	1.13923e+06	1.6845e+06	2.08535e+06	2.08021e+06
LysoPE(0:0/24:6(6Z,9Z,12Z,15Z,18Z,21Z))	0.745750923076923	567.867	554.333	21125	48573.3	52075.3	34335.5	58719.9	1.37396e+06	1.11275e+06	1.52672e+06	1.44003e+06	1.60403e+06	33417.4	36908.2	93411	49252.8	6669.01	105720	126505	56464.5	84623.1	77977.8	1.93655e+06	2.07776e+06	1.94289e+06	1.9316e+06	2.42292e+06	84848.1	25921.9	38670.2	36486.9	8864.73	77858.5	286303	181981	207752	48094.5	1.74904e+06	1.9513e+06	1.98112e+06	1.77147e+06	2.57594e+06	53472.5	62463.8	73088.9	37628.1	33715.6
7-Dehydrocholesterol	0.743496230769231	661.308	385.349	44947.1	45217.8	47820.7	52052.1	51478.5	24312.2	45713.6	46244.1	51359.8	47420.3	47683.9	49434.5	50516	54739.4	49828.2	49810.8	55065.3	55796.3	52565.5	66946.4	49731.7	49723	50107.7	51596.9	55150.7	50501.6	50717.3	49197.3	49964.5	47629.5	48406.5	51513.8	52837.5	48694.9	47644.4	43549.7	45065.3	46678.7	48794.5	44384.1	47192.5	54138.6	53353.9	47460.4	47907.9
Ginkgolide C	0.738456461538462	628.984	441.13	391320	425227	350399	322172	377472	377901	385287	372486	328016	355664	274098	271671	270518	253262	305087	395730	333599	312667	268933	400125	354950	375975	296607	328758	385112	252429	291569	277512	340319	396207	267143	342507	320816	369647	362194	389393	347660	310360	329825	431899	310040	254847	259173	299359	358224
Juvocimene 2 (2)	0.718625769230769	423.663	299.2	140528	234527	262752	264287	203115	292399	384759	402961	317318	619568	4774.3	18653.7	12654.4	2850.88	15596	152674	159030	162254	102518	198557	435988	493832	640061	657292	783973	909.67	3881.87	14608.2	8697.74	15910.4	58067.4	90001.7	163867	221702	190790	365837	509296	660805	1.12939e+06	1.4356e+06	0	329.773	4479.76	403.063	441.666
Yucalexin B7	0.699477230769231	495.094	301.216	216141	155396	531667	262401	613462	1.99178e+06	1.6869e+06	1.79523e+06	2.79203e+06	2.593e+06	4207.12	8948.48	8163.23	68936.9	4535.76	161785	286339	449734	116312	696834	3.51475e+06	2.73255e+06	3.58987e+06	4.39874e+06	5.55931e+06	2288.69	1920.36	3610.8	3355.24	35860.6	437012	788108	1.55494e+06	1.56193e+06	652738	4.16275e+06	5.58788e+06	5.78316e+06	5.01178e+06	6.53645e+06	1137.58	898.864	388.262	360.418	281.476
Nandrolone	0.679865846153846	469.709	275.197	95207.6	74949.9	120152	80523.2	89124.7	347131	274351	255493	301098	329024	34452.5	36201.5	29185.3	26311.1	32576.4	71613.6	90028.2	82954.8	57534	116821	393248	319447	347857	361516	429710	21979.8	24336.9	34064.5	34078.1	55503.7	54836.5	68615.6	103767	126873	60813.8	457574	511494	502169	461903	516508	19250.5	26832.1	23615.5	33668.5	31286.1
O-Toluidine	0.677521461538461	725.41	108.08	2.44224e+06	2.43857e+06	2.48165e+06	2.58086e+06	2.83861e+06	2.00066e+06	2.47065e+06	2.64423e+06	2.55458e+06	2.75191e+06	2.48168e+06	2.4815e+06	2.55807e+06	2.59061e+06	2.79836e+06	2.36149e+06	2.51852e+06	2.46992e+06	2.59376e+06	2.72598e+06	2.43654e+06	2.57043e+06	2.54443e+06	2.64488e+06	2.71604e+06	2.4098e+06	2.56895e+06	2.5085e+06	2.83924e+06	2.72861e+06	2.32194e+06	2.46314e+06	2.54347e+06	2.74663e+06	2.74715e+06	2.2127e+06	2.53696e+06	2.58968e+06	2.72947e+06	2.72529e+06	2.31946e+06	2.52744e+06	2.50627e+06	2.8598e+06	2.75904e+06
alpha-Terpinyl glucoside	0.676966538461538	514.572	317.196	217364	301677	187030	195115	211998	281133	131259	785251	280852	614437	49975.4	388416	435804	161886	140890	142915	319353	434088	122770	224256	428109	716115	876194	515344	529180	56883.9	1.59726e+06	276647	174575	354473	67319.1	739313	145055	553050	809198	2.09837e+06	258819	252556	754882	671423	242563	439375	44359.3	601581	550215
Brassicasterol	0.676205538461538	738.73	381.347	72310.6	130303	102477	114347	87148.6	34132.9	22722.7	24629.1	28588.1	22150.5	68373.9	79615.9	106993	91933.5	86114.1	123322	133166	232529	171150	196798	15912.6	55113.3	19706.7	24613	22505.6	53411	97830.2	67663.9	82906.3	114115	110167	91859.4	186300	144111	114162	16212.5	22658.7	21569.6	26570	18904	60709.9	43441.9	54964.8	92371.5	58604.9
Batatasin IV	0.673996384615385	58.3363	245.11	158568	154680	213348	153327	151144	344611	220396	298663	278945	282786	70650.1	102061	83634.2	80706.1	69070.6	104581	82723.2	86568.3	78629.6	93242.7	140367	136377	134942	151839	142149	48764	64172	35626.9	109439	109496	197127	216931	226561	300913	310765	551494	510384	484202	583202	654657	37531.9	48061.2	74523.9	51848.4	38867.5
Cuscohygrine	0.671412307692308	435.011	225.19	53440.6	68243.7	98684.4	125467	77879	50643.3	57832.6	110218	61809.7	214780	63921.8	70066.1	94695.4	122136	61442.5	71146	59934.5	80030	70041.3	91303.2	58274.1	59309.7	136676	75937.4	93464.5	60016.7	247962	82501.2	91758.2	194762	56455.3	134468	62293.5	100668	188353	242280	54491.6	71404	80265.4	63335.3	67575	89961.6	62094.1	107876	110111
Citranaxanthin	0.667102846153846	729.802	457.34	733440	763638	754582	749369	984475	360529	692848	717594	757492	785660	741324	749705	729997	766425	910551	634484	763512	821777	795552	967879	659211	733362	698782	746444	898140	628220	835390	722343	963512	835188	697920	738242	827578	974071	898455	579069	712928	698526	840143	900953	694395	775710	747724	982476	897259
3-Hydroxyanthranilic acid	0.661938461538461	62.9845	154.052	1.00749e+06	958692	1.25759e+06	1.11787e+06	815808	2.13052e+06	1.52646e+06	1.79278e+06	1.81207e+06	1.54905e+06	173687	321732	342434	260384	187729	549317	566577	553325	506180	565895	1.08366e+06	1.12183e+06	1.0029e+06	1.00595e+06	881331	63718	114333	62156.6	143897	161850	671511	742899	832322	1.12573e+06	1.09855e+06	2.12295e+06	1.83129e+06	1.73623e+06	1.92541e+06	1.97545e+06	105478	85991.6	172469	70947.5	65255.5
Hypoxanthine	0.661636076923077	48.6266	137.044	1.90066e+06	1.7864e+06	2.43218e+06	1.84283e+06	1.87141e+06	767372	1.04687e+06	1.64539e+06	2.34985e+06	2.08186e+06	354653	487844	492857	228558	414837	1.69675e+06	1.66575e+06	1.80813e+06	1.75133e+06	2.18193e+06	1.61745e+06	1.94785e+06	2.66467e+06	2.85182e+06	3.19146e+06	183347	275580	272977	413601	604030	1.18378e+06	1.4905e+06	1.69185e+06	2.22598e+06	1.83252e+06	1.2756e+06	1.80662e+06	2.52904e+06	2.59804e+06	3.45583e+06	158657	184073	365057	161233	122173
Cortexolone	0.657237538461538	414.917	347.22	262.745	277.242	2193.6	2280.8	856	199403	120130	85657.4	136243	111914	171.933	0	0	0	0	1258.87	6745.57	1233.01	833.84	1578.95	339973	311496	224543	128666	169234	376.081	187.956	467.415	0	297.113	710.772	571.966	702.536	4108.37	1144.36	269267	233659	167919	138225	243211	0	160.909	0	175.492	189.621
MG(0:0/22:6(4Z,7Z,10Z,13Z,16Z,19Z)/0:0)	0.647097076923077	517.717	403.283	28727.7	35001.7	18419.7	16187.4	7242.84	331857	283123	409271	515784	555590	1125.73	800.156	2023.49	1342.13	990.755	5320.39	7946.25	1294.82	19681.7	8398.34	333544	346161	429102	533201	637095	777.083	2097.42	1186.65	2154.78	1780.96	1255.38	2567.91	6072.57	7242.48	2931.81	287614	362451	430197	475406	752964	1769.39	599.34	1858.59	1584.1	1383.21
Dexamethasone	0.636749846153846	647.738	393.205	141303	248526	305881	471346	281564	386366	658336	1.19685e+06	889583	682545	20854.3	34775.1	59479.3	66035.9	43867	253308	82765.5	274455	95246.4	393340	719544	768457	637100	891581	735666	27091.9	58025.1	85620	40885.1	51136.9	38986.6	106840	135229	290325	241439	349744	335557	485234	546238	1.3139e+06	27386.6	30062.8	38147	42229.7	37334.8
17-HDoHE	0.634531307692308	514.232	327.231	160430	135132	258571	125182	240738	308930	234049	210126	398496	330278	902.677	850.574	1035.79	1563.15	888.42	137129	172684	215174	76641.1	272407	502149	337318	449300	592398	708279	1098.86	202.414	897.829	488.998	9784.81	127736	161787	319430	386639	162875	566396	1.15613e+06	1.11562e+06	742566	889580	0	664.921	415.635	454.918	512.5
Glycyrrhizaisoflavone B	0.633074846153846	587.875	367.125	16877.9	43827.5	25168.1	29275.3	18003.8	68194.8	78543.8	70041.3	56203.7	41609.8	29185.7	45158.6	48958.9	21192.3	23916.9	69772	41086.2	54346.3	14510.4	11013.6	96711.2	55645.2	47978.5	67182.1	23212.6	38789.4	22444.2	36091.1	44632.4	45631.9	25679.1	44190.8	27037.1	29805.5	35585.5	68538.9	50530.5	45252.4	47557.8	55881.6	28405.1	35143.2	23205.5	24223.5	47170.1
Biotin sulfone	0.630062615384615	65.205	277.092	17706.7	19006.9	15285.2	30548.2	14489.5	85033.1	62632.5	65885.8	129140	114591	8489.95	19188.2	11941.5	33274.1	6320.2	17968.5	17423.6	26957.9	15122.8	28477.7	69215.1	59966.2	87504.8	159341	156439	4576.78	6815.29	9558.09	16951	15164.5	31976.9	17617	66816.3	51496	38875.6	134836	200682	272592	249925	281220	7524.35	3595.24	13185.3	4881.15	4367.15
Desglucocheirotoxin	0.626697384615385	644.856	589.236	29714.4	62036.4	62439.2	167640	76926	99779.4	149567	178075	162391	196371	22785.1	42257.1	93737.4	37964.5	48741.7	97377.9	106067	283783	134262	180906	140836	195609	181829	175173	184880	14811.2	30689.9	63885.6	74965.9	86902.4	57989.9	38842.4	100473	135564	115515	149459	190090	186940	202613	272281	9873.51	28669.8	7961.07	37170.7	62670
Docosahexaenoic acid	0.612288769230769	518.34	329.248	120196	109448	223913	142410	209765	458776	374152	448991	673036	668297	2581.46	5484.6	6699.55	6019.52	2648.19	124729	170103	223067	83874.1	335301	558846	516004	703415	741107	995698	540.809	1994.27	162.505	1320.06	18181.8	183856	294041	646979	644197	330203	699680	972978	1.23193e+06	838948	1.24729e+06	369.231	1658.83	953.302	1718.71	2828
Androstenol	0.612186538461538	300.864	257.23	14203.2	5398.92	15401.3	12577.3	9726.03	6989.65	2474.9	2891.62	6267.23	2563.62	731.557	390.61	217.772	1086.47	553.632	8297.73	8043.79	12485.5	10438.6	34831.6	8086.24	8391.83	9324.18	14733.9	9963.88	2044.89	2200.6	2075.67	1163.33	3048.69	9064.9	7478.95	8338.58	12091.4	5275.03	1566.01	9782.75	11470.8	3103.78	2961.6	1892.01	2531.9	2450.47	4369.3	2715.33
Capsorubin	0.608660076923077	495.094	601.42	46428.5	99544.4	36053.7	12934	17211.6	146262	168505	107632	164897	132644	86393.4	129172	43562.3	22576.1	14841	65789.5	86442.9	20981.1	10759.9	17715.3	327848	225173	305677	410072	622538	119406	104546	37213.4	23485.7	12169.3	75944.9	73403.1	90017.7	80014.8	16587.5	486673	734315	706339	465860	887466	116195	88481.2	28644.2	15123.6	11137.4
MG(0:0/18:3(9Z,12Z,15Z)/0:0)	0.605310692307692	502.39	353.268	3984.1	3308.01	9445.2	5918.28	10228.2	996530	863747	1.27846e+06	1.26535e+06	1.77016e+06	1188.28	1875.6	362.305	1196.19	1087.37	5494.27	4996.41	4945.46	1008.18	8884.89	770440	904578	1.06946e+06	1.25281e+06	1.56678e+06	1436.71	457.298	716.993	2266.05	1513.49	1746.99	1090.1	974.94	7616.11	1992.97	1.01224e+06	1.66167e+06	1.55804e+06	1.8289e+06	2.41157e+06	1150.29	930.592	1087.54	2872.24	642.738
Methyl nicotinate	0.599574461538462	66.618	138.055	2.56734e+06	2.19182e+06	2.78474e+06	2.11084e+06	2.29965e+06	3.33157e+06	2.33359e+06	2.85182e+06	2.97113e+06	3.21454e+06	993243	1.05814e+06	1.23634e+06	2.46117e+06	941282	1.57165e+06	1.54337e+06	1.6099e+06	1.61149e+06	1.92011e+06	2.27613e+06	2.2765e+06	2.25872e+06	2.21932e+06	2.587e+06	203426	360592	392769	506918	657506	2.40994e+06	2.69875e+06	3.04564e+06	3.75146e+06	3.29739e+06	4.12955e+06	4.47361e+06	4.81498e+06	5.09045e+06	6.19925e+06	400747	356036	778027	354977	260675
MG(0:0/18:4(6Z,9Z,12Z,15Z)/0:0)	0.594726153846154	475.182	351.252	50249.5	42729.6	87728.8	51632.9	37041.4	4.081e+06	3.33146e+06	4.89666e+06	5.58206e+06	6.25387e+06	180.007	428.506	856.819	1008.72	1823.29	9687.34	50474	15178.1	23511	42517.9	3.68183e+06	4.14677e+06	4.79772e+06	5.56361e+06	6.10854e+06	913.394	1705.14	961.508	4354.41	2895.24	3881.84	5214.44	15560.8	40345.6	8440.37	4.6771e+06	5.99688e+06	6.25051e+06	6.90311e+06	9.05619e+06	1262.09	856.432	654.713	1581.3	1147.44
Cortisol	0.582454846153846	539.178	363.218	23339.3	16452	25978	20405.1	14286.9	30465.4	15111	2327.5	811.733	22953.3	6008.57	5213.6	3266	4338.3	23243.8	30043	21521.4	25797.9	27344	27452.1	19415.7	30910.2	8900.45	25653.3	9824.71	8807.33	4621.43	3345.87	31142.3	22277	29623.5	27434.4	35237.4	37203	36247.6	83372.1	167392	80421.9	124479	5693.9	25261.1	23542.4	19905.3	14283.6	30713.3
2,4,6-trihydroxy-2-[(4-hydroxyphenyl)methyl]-2,3-dihydro-1-benzofuran-3-one	0.576109923076923	572.6	306.097	145923	358784	589174	246279	324897	0	0	903.503	3312.84	3180.51	178.984	161.648	458.156	173.048	0	47401.3	132331	80486.4	184219	147125	1515.44	9104.01	3893.12	4821.48	2734.83	169.639	0	0	561.719	0	0	553.335	1219.08	106457	67224.2	175.756	0	0	189.091	1379.11	0	348.227	164.924	0	198.533
LysoPC(0:0/16:0)	0.563749615384615	580.047	496.338	497511	234510	301416	110499	146908	2.54952e+06	1.59938e+06	1.84016e+06	1.18129e+06	1.43261e+06	1399.5	857.615	486.627	625.614	487.452	416639	307304	228605	105942	191940	3.2863e+06	2.78473e+06	2.00501e+06	1.53756e+06	2.07967e+06	1311.6	907.616	282.978	212.144	809.861	96194.3	30395.1	106876	124250	41278.4	1.39177e+06	1.21071e+06	749910	987912	1.68347e+06	0	286.298	288.498	0	723.308
apo-[3-methylcrotonoyl-CoA:carbon-dioxide ligase (ADP-forming)]	0.561976923076923	544.943	174.127	24433.1	44900.5	87034.6	193249	68241.1	23714.5	35194.6	217987	27242.5	449105	46004.7	57854.8	69992.7	369210	42456.9	63016.2	172172	30399.4	59533.5	74028	35118.5	31060.3	56032.3	26169.7	102441	33453.3	616763	98859.4	137093	1.06868e+06	40094.2	140522	27489.9	58787.7	178753	577644	29182.7	24172.8	347221	57277.4	33298.5	122610	36525	829316	51323
MG(18:2(9Z,12Z)/0:0/0:0)	0.532935076923077	532.542	355.283	99820.6	110167	119897	111019	237567	239301	161983	188335	187837	214751	125365	232950	142789	114566	198990	145320	124503	131710	135078	161382	151954	160065	165061	181745	216560	212936	137553	150314	159693	209694	140644	106079	120600	144556	126535	188504	198081	205822	231753	298527	141866	125611	150047	151705	133708
PE(22:6(4Z,7Z,10Z,13Z,16Z,19Z)/18:3(6Z,9Z,12Z))	0.496067384615385	705.999	786.513	43259.9	66016.4	54697.8	56082.7	66119.6	354712	284891	416297	352716	466224	64297	81454.8	73075.1	71218.1	67331.6	53947.2	72802.1	64287.3	52513.8	58011	453126	543602	458438	396050	482027	69764.3	83926.3	62549.9	85682.7	59444.7	64456.4	64125.2	72622.6	60147.6	58001.9	373562	327267	354290	254705	448156	77248.8	85755.7	65949.9	78031.8	69506.9
Uzarigenin 3-[xylosyl-(1->2)-rhamnoside]	0.482061153846154	596.589	653.342	0	2132.99	10035.2	4580.69	2503.27	444027	532969	668711	623830	615319	0	0	0	0	0	8971.28	30132.1	12159	3738	13930.1	792588	763254	756238	756376	784154	0	0	0	391.563	197.534	313.254	170.442	604.882	8086.14	402.56	744961	882771	854763	815006	924744	186.735	0	0	0	397.666
Choline	0.475555769230769	45.2333	104.107	795064	655741	1.29161e+06	1.01687e+06	1.56396e+06	1.13759e+06	1.02818e+06	1.34435e+06	1.61131e+06	1.58089e+06	314736	343687	845724	1.32558e+06	536811	962508	1.13751e+06	1.307e+06	917667	1.59045e+06	1.31067e+06	1.34857e+06	1.72718e+06	1.86964e+06	1.87515e+06	212890	346127	343580	352368	584129	1.00523e+06	1.4341e+06	1.95816e+06	2.1542e+06	1.64883e+06	2.88368e+06	2.93614e+06	3.61932e+06	3.4389e+06	3.1223e+06	248406	151876	335339	332565	131166
Corchorifatty acid A	0.471746153846154	45.2132	309.203	147381	170896	148995	164550	156632	168962	175318	158535	159129	163040	197216	248950	221953	265240	215092	148927	136440	135140	156135	137304	138192	141161	141402	141834	139249	215814	213189	194538	252660	217263	166367	164629	159180	171400	154512	147509	156865	154537	142751	152538	204253	249937	216749	248675	252863
Dehydroepiandrosterone	0.449559153846154	247.799	253.19	89654.5	209548	173990	154473	121028	118473	176155	108090	177776	197137	211025	190707	177607	172534	173550	144535	78604.6	162596	170776	49910.6	122968	160828	83712	104306	133979	113808	106089	163882	184911	129454	91993.4	122144	83329.8	69192.5	121939	108172	99299.8	69683	24603	181652	113211	184722	65422.4	102237	176067
21-Hydroxypregnenolone	0.389977384615385	472.541	333.239	5884.6	6226.95	16119.6	13969.2	12836	439845	326130	394689	411778	403984	898.948	1102.7	1482.68	2058.66	1028.88	4876.17	11832.5	9940.38	3795.55	20749.7	373167	373543	423337	351097	375610	1396.31	1285.82	379.612	3534.57	854.392	2960.13	8297.49	25654.2	30187.9	11711.1	517201	550373	557189	477401	585467	587.522	756.912	896.889	2255.91	484.363
Deuteroporphyrin IX	0.385919692307692	497.098	511.227	72978.9	73881.1	60454.1	92869.7	131424	49765.6	86293.2	132615	122543	132154	68589.7	93024.7	151356	104102	175251	101735	107096	99041.2	92885.8	86189.5	96337.5	71752.8	126949	140092	160909	92483.4	169184	137246	145215	204643	91518.7	106652	97612.7	149072	78215.2	91307.1	106160	99243	170418	188736	113284	124028	186894	159093	141471
MG(18:0/0:0/0:0)	0.370892153846154	688.538	359.312	3.02559e+06	4.58701e+06	4.64942e+06	2.05626e+06	2.85969e+06	93723.3	174151	170448	173841	156068	164730	239413	155022	118036	199140	2.03776e+06	1.27122e+06	1.61956e+06	1.40091e+06	1.76228e+06	136038	226443	147770	156679	153049	215947	171493	151724	179030	196909	318098	227300	259570	878058	664347	148305	127256	137727	136026	212636	188309	136096	148582	148127	142452
Ergosterol	0.351162692307692	681.319	379.327	72436.5	54337	58627.8	73826.4	33608.4	39607.3	24976.4	37000.9	44902.9	44490.5	32707.7	25046.4	44922.7	32416.1	27846.2	93844.4	88102.9	73273.7	46802.1	80523.2	29069.6	63919.2	36074.2	39554.2	58441.1	23795.5	29487.1	21724.9	31144.7	27860.7	46509.3	105961	104197	90058	118666	39876.4	96331.5	75110.3	96118.2	69850.8	31546.1	18474.7	24275.8	34449.6	27227.2
Persicachrome	0.342634615384615	751.941	385.273	8740.44	23761.6	63259.3	65231.7	64136.1	2838.88	15542.5	56703.4	70005.4	52121.4	9580.1	24766.5	81240.3	67189.1	72288.8	6985.91	31097.3	71393.9	59764.3	54740.6	5427.15	25916.7	63168.6	60425.2	54370.6	5643.87	36776.1	70658.7	65093.2	60081	8957.55	42595.1	72467.8	69368.2	57396.4	6839.01	34375.4	64267.3	60435.2	55581.6	8533.4	46049.1	64869.4	74574.7	52291.6
unknown_1	NA	746.947	901.342	137894	148186	462012	524334	436420	95622	346845	149708	151891	298904	347008	146405	143411	500669	203458	442724	124666	67616.8	418946	451837	136302	167183	117947	192094	193061	279415	87177.8	182860	716708	46676.8	379188	208195	186008	162889	138500	81988.8	100396	307832	104908	33272.4	118944	111871	553738	176244	254232
unknown_2	NA	745.024	776.592	2154.58	781.292	1632.45	1530.68	372.268	91793.3	58438.4	91596	102815	127872	630.502	1480.92	0	2125.63	2227.82	2512.85	622.193	766.294	419.583	960.97	133941	179227	155456	161949	189008	388.67	2356.56	604.143	542.397	395.489	0	0	714.633	1071.57	292.261	26338.6	79362.8	87506.6	81782.2	159500	0	1299.46	791.746	1613.45	1162.75
unknown_3	NA	742.636	617.512	1952.03	773.327	1139.57	1581.88	1301.53	1461.97	796.664	2213.46	1622.48	1269.45	2601.56	2033.02	4211.76	1802.13	7365.68	2264.57	742.37	3024.54	1379.06	1390.64	6505.1	1941.69	2893.23	781.397	2807.81	778.985	568.679	0	718.249	1409.73	1789.6	2008.85	2832.06	549.716	1680.83	1971.07	1367.63	610.663	651.704	1332.19	989.918	266.292	209.102	1385.87	454.307
unknown_4	NA	742.217	703.411	95130.2	212653	192093	124929	79988.6	259739	192747	196762	152137	62018.7	174484	196587	177687	137867	77179.3	228800	182665	198731	125239	77924.9	234016	190126	190801	134096	66146.8	213179	186876	180500	145524	83212.7	199226	185476	173640	104896	134052	205359	194660	166924	129344	112092	195809	196291	145151	97917.6	145337
unknown_5	NA	742.039	639.493	312.128	196.973	895.145	232.729	213.919	1788.32	532.123	216.223	546.476	0	614.072	179.121	418.658	535.239	482.589	245.407	427.03	4837.69	389.349	4424.15	348.978	0	3729.76	225.72	680.405	521.86	0	976.092	163.059	455	616.66	652.694	424.634	241.524	1060.59	522.091	960.225	748.797	0	195.057	238.418	374.711	770.942	384.756	0
unknown_6	NA	741.098	664.455	3.83269e+06	1.05109e+07	9.3165e+06	6.17538e+06	3.14998e+06	1.80804e+07	9.62761e+06	8.84699e+06	6.52304e+06	2.60988e+06	8.03808e+06	9.11786e+06	8.89763e+06	6.11056e+06	2.96988e+06	1.35831e+07	8.51238e+06	9.79495e+06	5.61643e+06	3.41786e+06	1.22025e+07	8.51979e+06	8.81199e+06	5.7595e+06	2.74633e+06	1.25708e+07	9.21064e+06	8.17782e+06	5.97082e+06	3.61482e+06	1.0531e+07	8.32425e+06	7.99664e+06	4.30717e+06	5.97275e+06	1.04881e+07	8.75171e+06	7.5248e+06	4.41906e+06	4.78499e+06	1.03989e+07	8.78488e+06	6.35753e+06	3.59829e+06	5.86688e+06
unknown_7	NA	740.976	366.372	16771.2	16391.4	13457.7	15197.1	20373.3	9861.01	14654.7	16938.4	19312.3	16238.7	15030.4	15436.7	15735.3	17954.1	18627.9	11245.5	13309.2	18365.4	16576.3	19795.8	16634.9	14049.6	15559	17732	21836.5	12948	17068.4	15487.9	15678.5	17117.1	16921.9	14893.9	17690.6	19436.6	14549.1	11672.4	12971.2	14345.9	14738.5	19759.5	14597	13989.8	14727.2	20112.3	12764.7
unknown_8	NA	740.829	307.211	36500.1	36847.8	216089	41365.7	48139.5	35015.2	34812.9	58406.7	53037	73301.7	19468.2	12491.4	12822.3	15846	23357	14248.9	12526.6	15629.5	18167.9	63849.4	41537.6	61685.2	51569.4	48410.6	64066.5	11960.6	12653.7	17255.2	20644.3	22243	11591.6	12562.9	16599.5	29463.6	20299.1	55609.4	44505.5	47981.9	36433.5	65857.6	7777.22	10912.6	14050	22657.8	16809.1
unknown_9	NA	740.748	682.484	309048	721878	641007	435752	203312	1.24626e+06	664466	587653	426855	180972	600199	622915	621842	390317	204033	994929	609082	667894	371989	235557	869718	578245	591764	365271	185285	908495	625321	563545	414819	240493	742997	610362	537856	319747	416904	709944	590479	495646	315033	301707	698278	610403	422569	257845	402877
unknown_10	NA	740.265	468.439	203180	134538	121723	114838	142995	168239	127763	114497	126370	140358	180302	127237	116380	115664	142278	168278	123243	127350	122805	142942	170804	127327	110965	114793	136459	144087	125966	113622	115063	123959	150726	111806	128469	139110	122674	146038	117067	118426	132533	134150	142529	108540	121801	134222	109904
unknown_11	NA	739.828	609.396	33871.5	100985	96766.3	52590.6	26756.6	209390	169211	251237	204700	401388	69479	84746.7	87823.7	56677.4	17129.1	115870	87996.2	98436.7	53227.3	30164.3	321093	468489	299324	61245.4	333481	114642	87832.5	79995.4	57439.4	25233.7	85779.2	81137.6	82668.6	38041.1	50738.7	301466	213230	284780	154092	283713	96596.7	82002.1	60240.3	31277.6	54156.3
unknown_12	NA	739.653	792.602	79261.7	135506	118146	99082.4	89495.1	157045	118064	106157	101384	60592.2	143373	149497	121915	114892	86492.4	166584	104380	127443	93914.2	82547.9	140203	102536	97138.6	91475.1	60109.3	176769	117105	113942	116331	90023.5	144566	101579	111264	98297.8	104240	112154	95039.1	101286	84679.4	87668.3	142355	119226	106044	90754.4	109217
unknown_13	NA	739.275	261.13	80807.6	78232.8	81380.7	74233.8	84640.8	81205.5	82966.1	86033.3	80685.6	77807.2	85052.4	81040.2	80606.1	80188	80658	85518.6	77732.7	82717.8	72805.7	81249.9	85973.8	85839.3	83942.7	79886.4	81660.6	86417.1	82200.2	78143.9	88768.8	77083.2	79951.7	75080.6	78142.2	78690.9	74790.6	81258.8	83742.5	80776.8	77821.3	75302.4	81030.2	84206.7	77727.9	85149.9	78355.8
unknown_14	NA	739.224	329.241	18010.3	39523	24880.6	31991.5	33006.2	19116.5	35379.2	40045.2	35243.9	28017.9	36889.9	41477.9	40861.5	39916.5	33421.4	29447.9	34772.4	41064.4	35609.9	32453.6	28092.5	26487.1	28248	31887.6	25789.1	38243.1	46603.8	40589.3	37713.6	37123.3	39222.8	30136.7	35282.2	30473.6	30925.8	22105	26744.1	23155.3	28312.7	30434	40310.5	36335.7	35581.6	33903.6	30248.9
unknown_15	NA	738.787	648.46	231731	76492.8	62000.9	48095	104817	224623	67982.1	60967.4	48972.9	71467.3	238786	72612.6	57520.7	47618.5	102818	213252	57463.9	91270	48453.2	130503	212518	76965.6	58564.6	55024.1	128836	150486	70674.2	41184.4	49618.5	94497.6	507101	60481.5	68017.1	51655	81333.7	130894	36107.7	52329	29837.7	110768	51553	43461.5	36992.4	50015.9	47016.1
unknown_16	NA	738.098	709.513	3.94571e+06	8.20972e+06	7.90352e+06	7.01773e+06	3.60536e+06	6.4222e+06	7.35872e+06	8.63907e+06	7.58426e+06	3.36365e+06	4.68925e+06	7.53544e+06	7.94021e+06	6.98134e+06	3.73364e+06	7.07367e+06	7.33154e+06	8.20048e+06	6.78967e+06	3.88892e+06	6.12635e+06	8.14446e+06	8.50312e+06	6.85633e+06	3.68669e+06	6.69221e+06	7.7139e+06	7.91241e+06	3.94477e+06	4.07719e+06	6.94491e+06	7.60131e+06	7.79384e+06	3.66926e+06	4.48374e+06	6.47521e+06	8.47668e+06	8.08664e+06	3.73627e+06	3.9849e+06	7.43676e+06	7.78318e+06	7.43441e+06	3.54581e+06	4.78284e+06
unknown_17	NA	737.85	694.491	197404	250655	230338	206772	169687	332474	240182	227567	218187	172107	250872	234737	247386	203445	183058	297993	229000	239649	194810	171604	297207	220312	229976	183612	248222	287632	258865	233295	233988	171598	260474	229566	230269	204154	215120	261171	229488	236590	227091	167411	251015	233761	209086	193632	223307
unknown_18	NA	737.563	621.306	572.454	354.91	196.835	264.544	0	811.747	294.103	5459.14	4700.09	7928.07	545.451	191.049	389.061	0	312.847	356.837	173.067	640.366	0	438.376	4370.16	7961.67	4305.71	7233.96	9357.52	357.829	1858.79	174.31	411.147	185.454	635.041	634.514	3068.5	5036.32	186.771	37639.7	35891	63348.9	66862	196919	0	517.961	0	202.688	188.774
unknown_19	NA	737.27	684.201	1.33755e+06	25479.1	56734.4	25347.4	8768.78	812513	19686.6	57895.4	43958.6	6767.05	1.33971e+06	29802.4	64279.6	26540.8	33569.5	1.06514e+06	32666.7	74935.2	28428	8540.58	1.21288e+06	32201	60361.9	42233.7	6576.46	1.05178e+06	49179	72654.2	36031.4	10238.9	29945.9	41759.5	79104.9	27253	11731	155938	43672.9	75158.6	42777.6	11438.3	10880.3	40230.2	75694.5	20193.1	12434.1
unknown_20	NA	737.141	788.528	11378.5	7028.75	19878.2	12394.7	8029.92	292033	167826	289127	292797	516462	7064.2	8393.37	15484.8	1209.38	3249.94	13837.8	19001.2	18993.8	2997.34	12819.4	358199	421523	347323	328001	530507	8314.02	6272.68	7954.07	4279.85	5289.52	8598.76	4996.78	7866.98	4343.79	3303.89	401531	271868	313256	252232	460701	8329.81	3886.6	6972.82	2034.45	2519.59
unknown_21	NA	736.859	737.543	90797.6	121208	117879	108410	108760	170991	131380	141288	155337	93262.9	108229	128950	132730	124678	100843	136200	113573	141485	113505	102964	126763	130668	136155	121783	101144	130952	126116	137006	125012	102127	125550	113817	142642	112001	115936	109469	122690	128559	111101	116448	126955	137036	118180	109656	113771
unknown_22	NA	736.035	723.503	45208.7	69791.8	61378.8	50952.2	48804.5	152863	58178.1	67416.2	52104.2	49829.4	56351.5	62055.8	63548.2	49886.3	54168.3	88502.9	53763.6	65590.8	47693.6	49766.2	84524.5	67876.8	60450.2	47987.4	56131.9	85241.9	62726.3	57623.3	48840.5	50462.8	69890.5	60745.7	54927.8	46508	52457.2	65086.4	63421.9	60549.5	48356.7	48743.4	64897.6	64551.3	54371.4	52460	56633.8
unknown_23	NA	735.467	670.409	36466.8	81476.6	63224.6	41250	48356.6	144044	77573.5	62347.4	51708.2	36228.2	74615.8	62614.9	67091.4	46699	38075.6	112974	67260.5	83808.5	45231.9	40560.7	73903.2	54927.6	48356.3	44714.9	36552	98519.8	83212.6	56238.1	57101.8	28498.6	68300.7	63935.7	63733	56417.7	47950.4	61904.2	59462.9	50611.7	45659.1	44661.7	73171.7	71935.6	44475.4	46907.1	45948.7
unknown_24	NA	735.361	505.103	504.175	891.578	1312.05	0	191.303	647.321	2141.68	186.339	0	0	1395.58	371.223	187.487	200.088	263.96	1260.23	1426.89	688.009	275.862	1063.17	889.434	2274.55	369.37	209.896	1678.2	1952.88	2143.04	404.946	190.691	1083.79	620.901	231.399	668.013	184.022	1159	1820.8	1101.23	0	725.371	1368.25	999.349	177.766	658.403	627.621	493.072
unknown_25	NA	735.207	416.035	370.294	426.744	0	368.097	723.598	1238.58	252.073	192.526	484.262	0	877.058	418.371	0	0	1434.11	1034.74	1042.77	212.054	168.413	190.57	538.956	473.26	274.048	247.296	755.439	981.28	541.844	541.16	0	881.052	599.219	193.241	735.967	0	0	562.905	557.157	345.853	1108.12	227.892	748.731	865.979	0	564.696	0
unknown_26	NA	734.904	521.135	179.586	589.854	376.636	191.289	188.098	353.673	0	0	211.978	0	187.432	191.553	228.963	0	310.631	0	0	0	396.087	0	0	0	225.816	0	0	269.201	210.789	188.216	0	0	192.538	188.702	0	0	624.561	0	245.678	0	0	411.872	190.942	0	0	0	0
unknown_27	NA	734.888	610.452	17895.1	6044.37	3909.66	2755.72	366.171	67188.1	64415.1	130785	119876	183970	1281.96	4778.84	3825.92	1710.37	1339.86	6937.49	9096.49	2935.92	1231.51	3101.63	153685	196948	153259	141234	211773	6622.24	6202.69	4586.09	2122.36	374.201	4363.86	3019.03	5725.59	1598.6	558.071	159993	114526	122430	79761.5	195444	3762.26	5369.15	1868.76	804.68	1659.06
unknown_28	NA	734.888	794.488	6591.08	10120.4	32853	23749.6	19395.3	170880	137732	254244	242070	340677	16820.3	14203.2	30170.8	15692	12856	19117.4	25049.4	35592.5	15995.4	24767.6	277588	364411	305564	281632	383046	22391.5	14106.2	24632.9	20240	16135.1	7103.29	7497.99	26402.2	26315.4	22376.2	303907	235014	253906	189187	353513	12925.6	11043.4	21385.2	20928	24424.2
unknown_29	NA	734.622	557.092	0	0	0	400.979	568.181	0	263.256	0	0	409.892	228.852	980.979	490.178	388.418	1259.61	0	408.4	614.442	630.221	0	238.047	0	237.061	0	668.454	0	0	360.17	923.645	1201.45	0	0	881.957	602.245	592.48	0	613.847	211.355	1240.33	792.578	208.462	366.365	0	1322.29	825.877
unknown_30	NA	734.471	558.094	0	0	0	178.754	0	0	0	0	0	0	0	340.931	0	0	0	0	412.932	159.037	0	0	0	0	0	0	0	0	291.492	0	330.397	0	199.811	0	282.288	0	209.097	0	0	0	181.821	191.417	0	0	200.297	190.491	182.351
unknown_31	NA	734.471	559.09	0	306.227	0	426.342	0	431.517	214.858	0	0	290.141	196.951	187.539	0	879.095	499.736	305.735	357.421	209.354	0	0	219.655	285.338	555.7	0	267.648	0	507.352	292.952	199.629	212.714	0	199.491	181.197	761.265	699.206	514.851	206.317	214.716	0	179.909	379.841	0	241.385	496.874	537.17
unknown_32	NA	734.422	540.158	175.171	0	0	175.403	299.23	299.512	0	0	201.326	0	185.639	0	0	200.82	0	472.543	179.095	263.962	197.638	0	0	432.604	0	0	282.496	252.688	0	367.324	0	401.951	0	192.313	0	0	509.976	196.454	0	237.572	0	731.898	0	0	0	183.585	204.576
unknown_33	NA	733.127	336.187	103798	101064	88302.6	90714	98064.6	80950.1	95878.6	99963	101197	84290	98142.6	96956.5	86021.9	94300.6	90745.2	94674.3	94211.8	104261	86337.6	99811.5	101853	109779	101004	101116	98526.9	94692.2	104822	93041.8	96622.3	81196.3	100303	83467.5	102107	103495	90588.4	98310.5	94107	96600.5	92326.6	94449.7	100641	91663.6	93400.7	96164.3	85613.8
unknown_34	NA	732.784	699.413	21242.7	10646.3	13277	11408.3	25549.3	0	10608.1	12856.9	15936.5	15734.4	18972.9	15297.9	15325	18960.3	18913.9	8246.17	15497.2	15124.4	16556.2	19747.3	11632.5	10757.2	11324.7	10985.8	21992.3	9982.79	12769.9	11789.3	19634	16711.7	9522.38	13867.8	15531.1	25816.3	15437.8	5310.63	14666.4	12168.4	18774.9	20128.3	11698.2	16519.3	15602.9	20934	15375.8
unknown_35	NA	732.556	371.315	59742.9	55848	127862	302769	207807	41905.8	86484.3	61444.7	62425.4	438463	112745	57864.7	60142.4	445298	81093.7	138727	67911.7	66769.7	189312	239614	56527.8	110265	60728.4	69097.2	93506.7	91014.6	63333.4	71195.1	252108	897445	115859	58706.2	101134	78011.2	72686.5	54666.2	53138.7	108782	72688.7	75850.2	54999	58263.1	104672	83523.2	73034.6
unknown_36	NA	732.026	336.233	127669	131546	142471	111128	159278	96147.5	119318	164991	129241	104718	120898	129041	131813	116910	112491	121971	121805	130576	109850	126503	131127	140161	134750	130637	126173	121495	138630	113660	116224	112221	125181	145740	139056	130765	110289	122431	161371	138185	123150	182863	126205	137695	116561	121754	109739
unknown_37	NA	732.002	199.122	93111.5	85421.4	86851.3	98942.3	118986	72150.3	86030.2	99157.9	106890	110723	90002.9	84568.2	95765.5	109359	117287	84321.7	87476.3	95737.9	103552	120462	85517.7	87526.3	95739.6	105600	116889	83533.2	88551.5	96082.9	113549	108160	83726.9	83228.8	98328.1	109449	104429	82279.3	87169.9	104415	108011	112528	82390.2	89109.5	100066	112908	112902
unknown_38	NA	731.672	624.218	62574.9	34333.2	48583.9	54832.3	73945.7	0	192.039	0	202.35	388.983	0	0	0	0	0	47911.9	60945.8	42340.2	105396	35131.8	0	1623	0	0	531.656	238.002	712.271	0	0	0	0	0	638.483	13520	7590.7	172.833	0	0	202.135	0	0	0	0	0	0
unknown_39	NA	731.659	359.256	159413	214089	216531	116398	142632	60039.1	51565.1	96266	80453.3	126856	24488.9	22762	23542	28471.6	27399.3	90872	58747.5	69748.7	67592	91428.4	114906	156250	129105	119412	173822	22697	25836.1	24759.9	30771.7	28889.5	25098.5	21157.4	23351.6	44078.2	31569.7	106694	84392.5	93295	64638.2	134540	23945.2	25345.5	20001.8	28558.4	24398.2
unknown_40	NA	731.503	370.312	4645.74	4730.89	3509.71	6500.15	10931.4	1993.64	4478.02	5841.09	8028.13	7770.75	2952.77	2975.08	6060.41	7124.46	14459.8	13423.5	37595.6	35264	71527.8	82798.6	7474.85	36441.9	34233.8	49950.1	72677.5	3241.59	2632.55	7013.54	6489.22	15940.1	3534.01	4308.08	8545.25	6896.89	12222.4	2372.46	3584.18	6460.76	3172.89	16758.3	3504.18	3462.21	6396.14	7988.57	11082.1
unknown_41	NA	730.919	633.449	5023.32	13621.4	17334.3	9660.05	3990.05	193485	140147	275418	237661	364043	6918.53	13105.7	10218.9	7071.53	3224.29	21479.3	22762.8	14492.6	8152.22	9751.89	348871	476921	389164	363919	532286	22174.6	13673.8	11091.8	6396.57	3841.64	9507.75	12122.2	11824.8	6231.09	5510.4	321093	236013	268137	186100	398777	16646.8	13669.7	8277.11	3698.72	4719.49
unknown_42	NA	730.881	331.225	12380.2	10671.6	9831.31	10766.8	13187.6	81680.3	62198.8	119874	105184	166426	13890.3	17155.4	17654	18999.4	22786	10576.6	12457.2	8877.12	15904.2	10463.9	155151	213702	159179	160492	238231	14388.4	19489.7	19421.6	20815.2	20480.5	14733.6	16487.2	14680.4	15529	12170.1	138692	110843	118612	88986.1	184605	16116.5	19359.3	18067.4	19922.7	21637.3
unknown_43	NA	730.801	541.119	386.564	626.424	1568.68	943.881	2001.45	0	794.613	705.904	680.751	1193.32	799.083	1075.24	2230.94	1988.21	1219.55	439.356	1074.35	288.278	1238.67	1525.12	222.424	392.343	216.329	1317.79	858.895	830.398	225.354	493.83	1704.78	1977.99	584.335	779.256	1705.12	3041.1	1333.13	335.618	1570.42	273.162	1245.87	2079.64	204.72	1067.71	986.965	2586.57	3240.45
unknown_44	NA	730.645	543.116	0	0	225.148	0	199.702	0	0	0	0	215.724	0	0	0	191.769	0	178.422	0	0	0	0	0	0	201.165	0	0	0	223.721	0	388.668	0	0	0	180.435	0	0	172.458	0	0	0	0	245.816	0	0	214.925	0
unknown_45	NA	730.497	416.372	10283.4	10939.2	44754	139523	68225.6	673.408	23906	16609.1	24129.7	150592	24014.6	11466	17538.5	208448	21016.9	20601.8	15273.8	13295.1	89392.7	75167.1	7327.76	35942.8	16102.5	20351.4	21248.6	12199.5	14235.6	20677.4	54838.5	272435	26490.9	12414.7	37798	14657.6	14417.7	8492.89	11569.1	41558.1	15481.3	19799.2	11092	13207.1	49192.2	18209.1	12821.6
unknown_46	NA	730.296	394.301	77733.5	73681.5	180432	482955	336431	35696.2	113547	74240.1	88282.6	631964	158613	73987.8	77385.2	709842	103451	176597	76480	76971.3	283428	336977	69924.3	137795	70568.4	78271.4	91150.3	108686	72004.4	85037.5	467914	1.27088e+06	149892	68478	136784	101768	82445.7	71262.5	74795.3	154678	106614	99569.5	70572.9	72385.4	152641	115174	83891.6
unknown_47	NA	730.148	762.556	249701	258443	253339	239345	233448	324758	266863	274642	284025	212393	251911	267828	266748	259873	228988	286240	237687	275555	246485	221140	280614	257041	276321	252472	217904	284447	278707	280297	273885	208272	255900	233306	279446	235630	234635	259096	263624	272136	235637	224067	264764	274590	255990	247381	233193
unknown_48	NA	728.75	480.416	309716	304647	366339	377835	279372	80454.1	331255	375865	428360	270439	269377	313751	353566	380336	286229	225317	338208	387128	389560	301768	267337	388119	396376	423908	307406	225904	367156	353770	207235	280988	293560	334773	403275	240595	295720	259338	357581	412977	240145	311864	281680	336056	390661	244083	286738
unknown_49	NA	728.208	413.265	218769	244896	265944	277426	372596	91895.6	226957	257563	274226	335516	220698	266285	255476	291354	350884	192709	252441	277234	279830	360255	196745	237791	239374	265858	334144	199562	260841	262760	328023	346797	220356	250101	293689	363089	328675	199225	243563	256579	337827	329926	232257	259293	278824	371811	337989
unknown_50	NA	728.055	413.286	199190	236102	252387	270855	363987	126012	214936	249617	264037	329344	207642	260003	247325	281610	344462	182012	249538	266101	270423	352097	186185	230085	226079	257501	327082	195502	277779	253519	324016	342256	213566	245454	288304	361788	326341	186089	231000	246844	340602	323565	222089	252614	269237	370809	336461
unknown_51	NA	727.734	265.962	112520	156223	154894	170521	165446	68305.9	133196	141354	145612	134631	131958	171774	166587	180762	182748	127008	158390	163499	180027	148398	99317.4	109307	113448	136228	113835	138655	176284	176570	174349	162520	141543	169735	164833	173821	145857	96644.2	132572	116782	151229	102431	153470	174350	177542	193867	172791
unknown_52	NA	724.342	526.461	0	482.955	910.544	1196.89	3664.5	774.626	667.035	192.036	192.182	0	41810	89553.5	81434.3	71926	7487.05	411.818	8264.03	10747.5	16372.3	8339.94	0	3887.63	382.879	331.771	0	5578.26	9843.38	11896.5	4633.25	17285.6	0	766.507	189.226	210.938	201.828	247.553	418.924	380.233	0	0	3963.52	192.722	508.048	501.165	0
unknown_53	NA	514.795	457.276	707312	1.6723e+06	314248	453423	503922	589141	209360	4.97635e+06	806102	1.32688e+06	276868	3.04498e+06	3.09991e+06	1.07298e+06	1.08355e+06	326712	1.17934e+06	1.8246e+06	196955	241677	797019	1.92068e+06	3.81508e+06	1.60924e+06	1.21667e+06	289431	8.48891e+06	2.28602e+06	1.31298e+06	3.06047e+06	170471	4.2652e+06	179601	2.38011e+06	3.98695e+06	9.25664e+06	432159	213383	3.11102e+06	1.62758e+06	1.54567e+06	3.62175e+06	230001	4.66824e+06	4.57949e+06
unknown_54	NA	437.939	562.373	25182.3	16060.6	57322.6	55000.8	33651.7	9.89691e+06	6.81848e+06	9.59231e+06	9.66135e+06	1.20547e+07	2091.53	1263.69	1238.06	1548.85	0	12527.7	85228.1	17006	13690.2	41958	4.68914e+06	5.99251e+06	5.56086e+06	5.42231e+06	9.93944e+06	1483.93	738.883	486.299	0	5670.98	11821.3	8980.3	26748.9	64379.2	20836.3	1.09838e+07	1.16151e+07	1.29889e+07	1.58294e+07	2.34858e+07	173.566	0	312.8	646.678	777.689
unknown_55	NA	645.244	593.273	138804	104375	165265	275590	76987.9	53536.2	105946	143095	112755	72399.7	1636.46	38032.3	23054.2	24076.4	1160.51	693814	461665	765871	193182	574404	620405	234647	345444	457699	235773	7428.56	16132.6	35702.4	11325.4	12897.2	378614	181334	285866	485477	169998	1.38868e+06	459681	1.01584e+06	683316	1.62184e+06	833.902	380.924	204.993	227.557	0
unknown_56	NA	356.491	274.272	405535	375081	371626	370767	356362	388829	377811	378382	379399	359480	395638	383573	377874	364371	361099	396680	395610	367506	385396	363105	392999	384350	391485	367508	363142	381136	389197	374919	406671	444967	396793	369628	376932	372809	361468	385999	376044	373442	376803	445580	383437	374657	389717	364358	371585
unknown_57	NA	264.35	200.045	4.93708e+06	5.24702e+06	6.42682e+06	5.5785e+06	5.53189e+06	7.29887e+06	7.8549e+06	7.09298e+06	7.49764e+06	8.0286e+06	6.95918e+06	6.26162e+06	4.47764e+06	4.62051e+06	7.29569e+06	5.25558e+06	7.96548e+06	5.66002e+06	7.85841e+06	6.64155e+06	7.78338e+06	8.34112e+06	8.43999e+06	8.83146e+06	8.25999e+06	7.11221e+06	5.44702e+06	4.78036e+06	8.1996e+06	9.36764e+06	7.50176e+06	5.22382e+06	5.46221e+06	6.74439e+06	6.86006e+06	7.78109e+06	7.48805e+06	7.95768e+06	8.19641e+06	1.01461e+07	4.41728e+06	6.40858e+06	4.24306e+06	4.58051e+06	6.42062e+06
unknown_58	NA	659.638	406.328	286865	431361	435357	447429	417303	93584.7	415987	433005	423570	420131	329522	424998	421381	426508	382361	372662	420966	444809	441455	388172	325447	367782	382183	365142	328549	366301	436012	429694	441626	385631	365930	431733	433713	444245	377411	328802	407963	403294	435960	354619	358158	422304	422449	413472	383825
unknown_59	NA	380.335	356.207	316616	860108	2.53644e+06	2.54042e+06	3.22379e+06	5323.01	16242.1	19322.3	29763.2	78042.4	2076.45	8615.93	12642.7	4193.06	3718.78	251785	425065	847193	651760	4.0626e+06	19514.3	81046.1	41587.3	66013.2	65030.9	607.642	2627.94	1231.91	11760.9	24570.1	18677.5	125417	59431.5	2.64102e+06	2.09867e+06	709.526	10690.8	13391.8	8302.04	30053.4	405.335	0	2119.42	1332.6	826.34
unknown_60	NA	431.911	415.33	726603	765661	714168	380336	142337	707.112	971.117	597.201	7430.41	7268.29	1382.76	0	1221.88	780.945	0	28623	48539.7	32974.2	312787	79947.1	33818.3	66246.3	46747.7	29083	36695.5	1499.71	297.038	760.538	262.79	0	189.543	201.672	547.723	33780	40465.2	1004.65	33090.3	23712.1	7756.14	3882.21	173.028	0	0	188.947	222.579
unknown_61	NA	655.591	473.3	143961	118499	440654	239923	273409	51355.3	66589.4	65037.7	143798	101903	18607.4	17348.9	22243	19453	16487.7	129353	179103	249604	138779	321965	437978	488237	676507	835518	639650	23692.2	18102.5	20609.2	21250.8	22219.7	61631.8	131079	237887	564834	303876	51313.9	87736.2	189493	69191.5	324854	19853.7	19661.4	20931.8	20083.9	16950.7
unknown_62	NA	552.461	313.272	31157.2	62792.1	48371.3	35159	45740.7	761756	646091	813215	801395	898029	60610.6	58363.3	38946.3	23913.3	36660.4	93035.1	76537.6	122336	37740.6	88229.5	655579	699314	751136	710267	842933	60516.3	67897.9	34985.4	30936.8	31057.2	94990.9	108680	197073	162162	54124.9	698333	1.07334e+06	944209	871725	1.33596e+06	57006.8	60449	33664	30844.9	27966.1
unknown_63	NA	524.044	399.253	118134	105129	61680.6	49369	64149	63842.3	62420.8	60705.4	138493	104314	71747.6	58466.2	107573	57181.5	110487	66965.3	38940.9	57019.1	49034.8	55434.3	85457.4	69643.9	68865.5	130746	142256	75801.6	76209.5	53616.3	187513	67488.6	51204.7	75066.6	56484.8	94276.6	75488.1	61934.2	115120	152616	210863	128789	197519	117715	60806.1	63797.5	61093.7
unknown_64	NA	388.672	416.305	90893.4	73758.5	445552	530657	265571	3110.11	13170.8	27351.3	140027	155331	834.359	1590.61	1960.35	2080.29	819.591	319615	500710	633510	648460	1.36174e+06	187446	305169	509264	712516	618102	1800.24	1539.75	1666.04	4704.23	41079.5	26132.3	92768.3	125959	873451	827685	7175.45	46413.3	123120	39623.2	137822	1439.39	1758.96	2552.01	1060.28	1067.7
unknown_65	NA	407.83	343.295	361043	342398	926107	1.39721e+06	724862	49765.2	67635.1	78593.8	228910	261499	45146.2	51615.8	57077	58063.2	57132.6	1.06978e+06	2.05587e+06	2.09168e+06	2.95309e+06	4.26537e+06	454919	914166	1.18657e+06	1.56665e+06	1.33116e+06	48935.3	56476.6	65822.4	75195	170374	76370.8	156368	173616	1.22808e+06	1.38495e+06	54159.5	142607	191230	92022.5	150550	52170.8	55738	57760.5	57545.1	60028.1
unknown_66	NA	298.956	340.259	85869.4	81831.1	80509.1	79188.2	74934.4	81211.4	83870.9	82422.8	75381.9	72096.3	85003.4	83179.2	85918.9	78453.9	74332.8	82790.6	81158.3	77555.4	74486.2	66702.7	81074.3	79393.5	75411.1	76499.6	72084.3	84329.9	85386.2	83905.2	79523.8	80481.4	84943.5	82282.3	80651	73658.2	75798.7	83947.5	82008.8	77206.9	76927.8	68765.9	82947.4	83279.4	83298.5	73696.1	81535.2
unknown_67	NA	495.795	342.246	45183.6	60468.7	66115.4	28357.3	75747.1	257740	242026	229985	319197	269240	65591.7	68487.1	35218.1	27666.7	30032.2	56650.8	63217.4	64661	14457	81286.2	395756	319936	398230	449337	560691	68407.7	60670	28633	23216	28985.3	56510.7	132063	202135	174525	84071.6	498380	614538	628899	516262	662297	65003.4	49046.9	27780.9	20993.8	24254.5
unknown_68	NA	368.517	432.3	58951.9	58134.8	374241	319474	206631	202.356	1330.58	4789.16	41521.5	49068.8	187.23	392.765	0	0	376.84	92414.1	89804.4	90522.3	163250	165007	58150.8	101771	127300	128140	100229	159.933	0	856.598	205.972	1471.03	272.237	1351.59	3438.23	91686.3	84839.9	637.34	11525.1	30154.9	6907.37	17777.2	0	0	603.711	360.791	0
unknown_69	NA	737.013	793.496	45360.1	68388.3	71589.3	65364.2	48625.7	349692	278130	484593	469699	671772	77747.8	73049.8	67908.7	63646.7	49080.2	88328.5	80303	67079.6	52729	53871	550132	722315	560284	535997	756890	87789.3	62915.6	62063	67737.2	50231.5	76965.8	53182.9	61748.3	52245.7	56549	566627	455149	485982	364393	667228	74973.4	63061.5	60208.7	49477.7	58847.3
unknown_70	NA	454.994	376.258	5.40416e+07	4.81962e+07	4.931e+07	4.2736e+07	3.92376e+07	3.19979e+07	3.79319e+07	3.82626e+07	4.32456e+07	5.61921e+07	6.10787e+07	4.67305e+07	4.6271e+07	5.27939e+07	5.4414e+07	3.40728e+07	3.68162e+07	3.56789e+07	4.08377e+07	4.38562e+07	4.54194e+07	4.91338e+07	3.47363e+07	3.97311e+07	3.24839e+07	3.54603e+07	3.47671e+07	5.02851e+07	4.75132e+07	7.33197e+07	4.02586e+07	2.89391e+07	3.06441e+07	3.16317e+07	3.21528e+07	3.63279e+07	3.55008e+07	3.07775e+07	4.17258e+07	3.99625e+07	3.24247e+07	4.44573e+07	3.94149e+07	5.50683e+07	4.81416e+07
unknown_71	NA	612.741	363.288	517113	647306	1.92291e+06	428180	672986	486327	313254	559630	589845	308129	25062.4	22341.6	30991.6	23779.6	16875.5	273874	448784	268793	181740	440228	646097	1.03548e+06	830539	1.31597e+06	1.18714e+06	23633.4	19324.5	19856	23893.5	26285.4	75465	175605	265277	733013	293074	501575	799728	1.06652e+06	595157	896570	21628	18605.6	18028.1	18908.7	19752.1
unknown_72	NA	660.958	533.252	162066	58639.6	111766	107499	50424.8	116530	187817	255621	371938	223647	595.773	4629.28	508.356	2801.82	1136.55	407397	445584	314386	129926	384636	1.0406e+06	804695	868899	604359	442145	812.981	457.272	204.505	0	351.659	22321.7	28364.9	101943	117566	31508.3	1.20211e+06	786381	961537	537962	926116	199.354	356.06	0	0	421.722
unknown_73	NA	619.152	282.221	586495	915790	786131	695212	755975	569477	723523	1.70772e+06	942554	1.37987e+06	733194	868990	947844	834575	769537	779215	916429	863358	681065	737245	791326	782523	787684	785271	900452	736558	973425	2.85762e+06	864336	952228	721996	793847	763377	940183	774546	864409	839924	717452	1.00369e+06	970082	883478	1.143e+06	698324	1.72698e+06	842488
unknown_74	NA	456.419	421.316	3.29689e+06	3.86455e+06	3.8776e+06	3.73626e+06	1.80622e+06	2.42686e+06	3.42519e+06	3.5889e+06	3.73237e+06	2.17067e+06	3.6608e+06	3.83338e+06	4.10188e+06	4.23964e+06	2.44422e+06	3.01696e+06	3.33785e+06	3.37671e+06	3.62606e+06	2.19627e+06	3.19179e+06	3.81753e+06	3.24457e+06	3.19534e+06	1.6818e+06	3.16282e+06	3.36218e+06	4.11386e+06	1.71139e+06	2.8764e+06	3.36967e+06	3.18718e+06	3.24407e+06	1.50235e+06	2.10648e+06	3.26623e+06	3.37981e+06	3.00736e+06	1.52734e+06	2.02893e+06	3.16722e+06	3.99069e+06	3.7335e+06	2.0391e+06	2.68496e+06
unknown_75	NA	588.096	427.042	386616	334986	203844	221200	183849	597085	479347	404887	347390	298620	316665	350225	301384	178399	232994	462542	315463	345246	165927	147559	588960	421636	325137	365255	255698	254459	173322	246399	281764	276644	249488	323297	235040	257176	248836	487979	374599	320119	327871	304401	254822	267175	116914	230590	274162
unknown_76	NA	745.674	338.341	652978	719847	810958	939801	767690	581063	622275	952389	649101	1.49174e+06	666550	707196	722082	947041	600733	762221	698755	872079	691171	865432	723926	700730	871896	681699	789946	625762	1.60456e+06	692510	815663	1.78282e+06	780541	917874	714764	718759	1.03858e+06	1.5966e+06	557141	612820	786747	788727	667549	698434	589192	1.24594e+06	753612
unknown_77	NA	596.772	322.108	870442	1.79044e+06	2.76945e+06	1.2661e+06	1.6496e+06	3258.57	41173.7	91252.3	142869	163731	4394.7	43665.3	69913.4	120550	156989	310071	639620	476220	922751	809811	28807.3	94759	116542	154300	212667	7406.01	53634.4	76388.7	159532	155470	20104.1	62763.2	123185	483326	336593	10670.7	67598	115479	135069	174544	22729.2	61836.4	89708.9	183545	159375
unknown_78	NA	371.249	286.273	70162.5	73364.2	83160	123639	94950.7	13008.4	8035.47	134334	81660.3	84471.2	11859.3	8201.55	8573.9	283174	102318	11339.6	9276.44	104503	11480.5	94476.3	57741.3	65508.5	72838.7	105360	92094	55821.4	81332.8	74675.1	99015.2	136520	107544	54084.5	87805.3	92259.4	90311.6	11428.3	85802.4	73548.6	9273.76	154561	66011	7526.88	81925.5	93689.3	110276
unknown_79	NA	324.913	272.113	45433.7	131578	275957	274746	358877	741.235	1702.87	1452.83	2781.52	11664.8	1533.73	384.262	1174.32	655.269	1057.04	52217.1	68730.5	148961	62017.5	365343	10471.9	18925.9	18801.1	31223.3	16855.1	1228.82	186.191	180.742	433.608	1743.58	1518.73	18977.9	7896.55	265023	234432	520.001	736.657	897.718	1836.18	1319.5	530.94	1318.13	564.393	171.244	176.793
unknown_80	NA	256.001	130.159	9.82455e+06	1.04375e+07	6.96729e+06	9.21007e+06	1.14074e+07	5.3212e+06	8.63202e+06	7.02238e+06	5.40833e+06	6.15599e+06	2.35193e+07	2.18377e+07	2.38462e+07	2.57331e+07	2.28127e+07	1.44406e+07	9.43389e+06	1.40903e+07	1.66298e+07	9.47962e+06	4.86155e+06	6.0805e+06	4.49777e+06	5.7998e+06	6.97951e+06	2.3493e+07	2.42253e+07	2.34831e+07	2.41627e+07	1.95874e+07	2.50365e+07	1.74023e+07	1.75106e+07	1.21463e+07	1.27351e+07	7.04971e+06	5.77451e+06	5.28406e+06	5.82877e+06	1.10175e+07	2.74528e+07	2.14571e+07	2.66892e+07	2.931e+07	2.51118e+07
unknown_81	NA	558.803	228.231	94729	240590	110757	86423.8	141021	135434	89968.3	288443	166393	95335.8	101715	239025	234650	110415	256708	92792.8	137678	197274	85622.7	96725.7	187339	211081	150852	242206	163586	90092.8	199339	156858	116282	121273	97300.2	171041	104503	294782	217745	167733	120833	73799.9	139006	280319	206614	417028	99237.4	281718	435863
unknown_82	NA	624.943	373.093	24339	29533.1	26674.3	24644	39243.8	71779.2	111240	51073.3	42275.8	40385	28017.3	33555.5	39294.4	52150.1	31082.5	55972.9	40154.4	96018.7	42360	28770.3	62553.2	41023.5	38216.4	32180.1	33919.4	31060.7	40014.8	45694.3	41094.2	34224.8	46108.3	28116.3	94411.4	41206.6	36776.9	85215.4	51048.3	41925.2	52942.6	73038.4	27999.9	32751.5	37176.1	27851.7	30618.9
unknown_83	NA	549.102	293.21	56568.5	62041.4	135348	153870	97163	151267	110938	149691	185143	184703	10419.2	7389.05	9429.36	8748.98	13206.2	56516	58213.6	73388.6	67211.7	162971	143994	153216	165791	194855	242614	10217.4	7301.05	6331.66	8875.67	12196.6	27920.5	46622.5	80201.8	120638	72495.1	206523	159558	196174	173285	295997	8054.01	8233.73	8920.27	10673.4	7495.89
unknown_84	NA	298.956	377.143	3408.61	2692.76	5498.91	3155.95	1882.99	22778.8	13527.9	15130.4	19344.1	21320.1	0	282.605	347.351	855.559	0	0	581.146	0	0	0	830.65	1047.31	1067.21	1983.33	1949.59	0	174.179	0	205.379	190.238	2672.79	1687.49	3289.2	4220.26	4304.21	28461.8	32663.9	32511.2	35595.2	40409.7	190.298	168.876	0	200.415	0
unknown_85	NA	670.716	431.171	102344	155146	114892	145175	130292	31375.8	194417	204779	166637	158247	97858.8	170069	149579	158938	180080	157050	153314	173441	139615	94732.8	144554	159192	127753	192869	143104	129972	149669	166678	203803	196988	168660	175973	116822	206345	165073	134839	168540	160657	203274	251038	97442.3	126884	126725	179069	170081
unknown_86	NA	421.373	366.128	47290.6	135881	678403	420613	497310	10053	6550.29	8150.97	17551.4	48014.9	688.427	684.909	1332.03	818.642	447.293	45884.4	114511	92447.1	191627	1.17514e+06	9690.24	33000.9	25295.2	68593	99361	419.777	853.443	806.413	3847.35	4895.54	1672.81	14161.4	5001.48	556131	445505	2950.95	3592.88	5225.81	6806.52	16656	1229.92	610.143	359.99	477.19	376.123
unknown_87	NA	453.125	482.359	264823	175486	294838	376976	236254	120983	4505.43	19210.2	34898.2	57357	70031.7	51233.7	168777	152315	171870	329082	401772	489831	557834	679810	26660.2	121596	45496.8	44436.5	71413.6	68817.7	108010	191459	251125	227677	297551	530341	600008	702122	1.03998e+06	12746.4	25023.9	44528.5	64631.6	93152.3	126619	110833	202179	274581	287755
unknown_88	NA	547.798	387.01	414279	476740	287681	340701	330550	705974	638812	566918	479725	453677	505956	555822	488240	380750	466278	611422	431081	532048	303833	245749	694536	538982	442822	462147	350609	475116	347191	415486	464744	486479	436660	477465	424198	404436	377805	583926	503649	420437	424345	407213	434061	436202	267898	445760	480851
unknown_89	NA	401.927	190.126	1.38952e+06	1.53449e+06	1.8704e+06	2.68089e+06	1.69843e+06	8.49911e+06	5.13268e+06	7.92823e+06	6.09129e+06	5.65543e+06	43196.6	119863	330514	263157	77586.8	2.00228e+06	751530	1.98358e+06	621082	2.2616e+06	6.51236e+06	7.69018e+06	5.08477e+06	5.72587e+06	5.88931e+06	40886	170877	367728	94936.6	121541	200458	715692	1.31681e+06	1.79768e+06	1.43563e+06	4.28625e+06	3.13642e+06	4.51456e+06	4.04034e+06	7.45381e+06	58578.6	37122.5	111627	90154.8	78024
unknown_90	NA	689.467	587.226	32330.6	21674.4	63091	45233.7	27628.5	924767	1.71581e+06	1.93981e+06	1.86804e+06	1.52696e+06	4832.82	1381.42	828.851	602.292	832.576	41843.3	99770.5	75661.8	29959	54106	2.15837e+06	2.33804e+06	2.19475e+06	2.14439e+06	1.88659e+06	585.642	510.343	195.002	1187.88	3676.8	38021.9	22656.6	41309.6	68206	22668.7	1.9045e+06	2.21655e+06	2.30754e+06	1.85788e+06	2.81586e+06	1630.87	658.178	694.997	1136.84	0
unknown_91	NA	737.35	708.509	8.63877e+06	1.74785e+07	1.66867e+07	1.4615e+07	7.66196e+06	1.59118e+07	1.55804e+07	1.8145e+07	1.56407e+07	7.30477e+06	9.83946e+06	1.55599e+07	1.66903e+07	1.46158e+07	7.88958e+06	1.50402e+07	1.545e+07	1.73151e+07	1.41574e+07	8.32545e+06	1.43186e+07	1.7528e+07	1.81396e+07	1.39974e+07	7.83142e+06	1.39864e+07	1.62441e+07	1.65754e+07	7.862e+06	8.58171e+06	1.45376e+07	1.59783e+07	1.63239e+07	7.75515e+06	9.35709e+06	1.57198e+07	1.79328e+07	1.71671e+07	7.87247e+06	8.48993e+06	1.55922e+07	1.62541e+07	1.55839e+07	7.41345e+06	9.90147e+06
unknown_92	NA	438.429	564.378	1877.88	1192.13	13911.8	3713.4	1999.74	754366	525337	750106	746691	904183	184.251	3636.19	178.995	8204.51	515.213	776.544	4594.08	272.432	10840.3	14233	384840	484394	453685	423439	802179	1658.57	0	288.887	375.128	211.987	203.288	387.863	790.407	3023.16	1866.72	884559	934933	1.04254e+06	1.21877e+06	1.8579e+06	203.84	512.717	193.791	312.468	177.259
unknown_93	NA	537.911	579.353	111660	125935	212845	177413	194639	0	216.134	403.58	1886.49	3937.89	423.752	211.37	407.674	895.137	1965.25	61187.1	61352.4	113104	83805.1	243663	704.168	3291.5	2246.27	8225.51	26217.9	518.011	194.717	199.81	201.884	766.701	1384.86	9015.39	509.884	131469	106345	251.061	182.13	419.227	1924.03	2651.71	607.409	0	200.349	1042.4	1001.64
unknown_94	NA	365.486	288.289	1.48286e+06	1.27943e+06	1.29868e+06	1.93718e+06	1.41863e+06	971991	774968	1.89749e+06	1.47588e+06	1.48365e+06	925129	779919	773823	2.71884e+06	1.62416e+06	852657	759921	1.46434e+06	750387	1.4443e+06	1.34455e+06	1.74079e+06	1.32082e+06	1.54129e+06	1.42814e+06	1.14788e+06	1.48896e+06	1.2592e+06	1.64445e+06	1.80398e+06	1.47498e+06	1.21295e+06	1.19947e+06	1.23025e+06	1.65654e+06	832741	1.26472e+06	1.42768e+06	750297	2.06176e+06	1.2997e+06	783181	1.40527e+06	1.2926e+06	1.68248e+06
unknown_95	NA	567.613	535.319	3801.04	0	7098.76	3808.06	3956.31	442109	345104	467313	427573	497238	0	0	0	0	0	8714.4	21961.9	2650.66	4263.54	9863.93	624403	651837	595787	596272	771102	360.339	0	0	0	360.583	0	0	0	5536.1	0	573835	613182	619854	523804	832074	0	257.427	0	0	0
unknown_96	NA	479.195	273.184	36058.5	33207.8	49712.7	28330.5	47275.5	122756	85469.7	79961.2	138584	113324	16958.6	18434.4	20834.2	32234.8	32703	28361.4	32369.1	36689.8	17920.3	42675.7	212352	146703	194072	225589	280633	19793.5	22479.6	21644.7	41194.5	40395.5	20332.5	26135.7	47466.3	79255.7	31870.6	258524	411668	373461	303257	297138	11574.8	18160.9	22073.2	43039.9	26284.2
unknown_97	NA	596.561	320.113	1.02006e+07	2.12111e+07	3.35259e+07	1.50837e+07	1.97376e+07	64401.9	122817	152058	240528	340649	14688.7	66620.1	62662.4	13214.8	28677	3.74762e+06	7.54572e+06	5.69125e+06	1.10372e+07	9.76198e+06	314070	848167	526707	425913	301012	3511.07	9949.16	7523.48	136698	144208	89108.7	259886	271135	5.64325e+06	3.9048e+06	656.711	32115.1	31239.8	15486.2	82865.1	383.837	0	1321.97	708.88	171.575
unknown_98	NA	399.259	332.963	67976.9	44447.9	24735.6	32290.5	44260.6	19275.8	27827.5	29893.3	24233.3	24476.7	89662.2	72650.4	89448.1	89781.4	98660	58985.7	44091.2	41639.1	40903.1	22840.5	20073.8	17309.9	17315.7	19823.2	29971.4	78357.1	57637	79492.5	120540	105025	87263.7	51840.1	65723.8	56091.2	48105.9	31041.3	30376.3	22989.8	39156.7	36212.9	74262.4	73543.7	86619.6	98720.2	101316
unknown_99	NA	685.172	390.198	89378.6	157171	316447	280366	332660	489.283	15024.1	16311.3	19875.2	12758.6	11262.7	16880.6	23703.7	22803.9	13147.1	71423.5	88955.8	76658	98050.7	365814	7828.66	18737.1	18243.9	24309.4	15112.9	16100.4	16684.3	22688.2	8760.12	17026.2	13103.2	27384.1	18401.5	248010	172893	9394.85	14651.8	20973.4	11999.4	26304.6	14004.1	21751.9	25938.1	30706.1	20046.3
unknown_100	NA	671.401	409.182	2.74561e+06	2.34511e+06	1.6351e+06	2.60906e+06	1.96408e+06	2.10308e+06	3.87089e+06	3.35999e+06	3.02082e+06	3.05783e+06	2.50988e+06	2.83425e+06	3.05897e+06	3.21627e+06	3.41064e+06	3.52033e+06	2.75243e+06	2.82742e+06	2.41319e+06	1.8427e+06	3.21046e+06	3.01832e+06	2.68264e+06	3.3827e+06	2.51682e+06	2.7014e+06	2.50243e+06	3.19582e+06	3.13363e+06	3.70879e+06	3.02741e+06	3.32059e+06	2.21435e+06	3.31766e+06	3.2028e+06	2.847e+06	2.86531e+06	2.90513e+06	3.15324e+06	3.87414e+06	1.95795e+06	2.41432e+06	2.46595e+06	2.90127e+06	3.54817e+06
unknown_101	NA	460.905	295.116	45315	52647.8	45954.4	42328.7	91108.7	36618.9	33005	46903.2	35341.6	44780	46397.3	44322.7	46777.6	43180.6	59027.9	48221	41507.1	53057.4	41530.3	51133.9	36655.8	43031.4	29943.2	51834.9	43099.3	53461.4	52176	49631.1	61991.1	57043.7	47238.9	30174.5	49756.5	56782.4	47960.4	26424.7	35778.5	48167.7	59298.7	35948.9	35749.7	39392.9	48752.2	52879.7	39737.9
unknown_102	NA	324.499	248.058	119373	419523	975818	599871	624987	401629	301180	641200	903030	851272	3744.36	35006.8	52345.5	7662.36	34416.9	162125	252660	287191	430342	612682	224267	277104	394337	533135	712923	557.318	8741.36	15784.9	32625.6	40005.7	109053	283775	326364	703047	642307	401749	377402	761528	958223	1.55864e+06	634.736	500.886	9361.27	781.84	185.084
unknown_103	NA	563.684	395.073	72251.9	129272	129773	124693	122093	301400	181010	212477	209474	155054	11845.9	21705.1	42795.7	38473.3	17500.6	169538	36079.2	163913	39342	124099	239864	241500	189105	164618	143256	12611.3	33247.9	45923	17777.3	25177	19272.2	73381.9	135533	109721	100112	223863	137305	151574	140170	190133	18154	13618.4	19323.3	29506.4	29035.5
unknown_104	NA	323.771	243.133	45482.3	36108.6	96564.9	59311	49891.8	19248.3	12665.4	24434.2	58715.4	45871.6	6374.26	4466.68	8567.13	8518.39	6720.94	50583.3	76918.7	62876.7	87973.3	123477	72160.3	116830	113243	142722	155944	9351.69	8832.29	9324.5	12579.3	17992.2	47095.2	53907.1	63450.6	94795.6	67868.7	30859.7	85491.4	126376	72051.1	97308.2	12316.1	20708.1	16869.6	20143.8	17415.6
unknown_105	NA	736.135	217.104	215064	175142	176019	194289	221891	159332	176037	170900	177871	235264	183890	178501	188012	188360	237745	172443	183164	170615	195550	230979	174630	174593	178635	179924	219361	175924	180390	187128	212828	235482	172248	186649	176741	218488	218661	167946	180337	175619	228996	214434	166839	179619	195696	219576	218199
unknown_106	NA	282.485	404.227	334.118	362.069	0	178.87	349.56	64540	16566.1	16967.5	18818.6	12863.3	0	178.652	172.151	194.59	346.619	181.078	384.919	508.116	0	2508.09	52798	34547.1	38481.9	22755.3	38627.3	0	191.421	0	0	351.971	831.553	358.721	200.415	2920.61	0	77207.2	78991.7	78657.8	48837.1	45443.7	0	253.356	0	0	0
unknown_107	NA	511.173	466.328	5.10257e+06	4.50367e+06	4.30549e+06	5.94287e+06	2.77697e+06	2.38446e+06	1970.07	43516.6	1026.84	3904.91	245558	166888	803922	666161	777152	7.45331e+06	5.52928e+06	7.09609e+06	9.48378e+06	8.676e+06	33398.5	2.23917e+06	42523.6	15726.9	46426.3	179278	564568	521051	3.17507e+06	736086	9.25492e+06	7.2593e+06	1.22214e+07	1.25474e+07	2.33141e+07	8933.9	8014.09	10435.8	21133.1	67890.8	2.49132e+06	615091	1.95097e+06	1.39866e+06	1.2732e+06
unknown_108	NA	621.675	371.094	166705	302993	410203	462388	692520	443121	772211	582888	592310	666878	168093	329881	443605	625938	536642	378383	375483	787625	552779	549089	413852	419462	521116	591643	747937	190470	398622	498968	619055	578674	279529	357206	818809	620640	571531	528485	489402	588301	698463	866205	185134	387812	467435	540657	617912
unknown_109	NA	352.72	417.198	49234.7	53254.6	69504	100095	64664.8	445272	244609	371835	471200	455676	200.613	678.137	3587.32	314.366	166.029	35118.7	30178.7	48260	35293	97222.8	312551	224185	287117	312279	365889	0	209.412	334.773	0	272.268	5141.6	12092.9	23701.8	52015.9	36455.5	145968	180032	272810	211290	576253	170.38	175.996	214.979	196.977	195.193
unknown_110	NA	683.994	487.354	348201	410194	403976	426350	415781	246075	500266	516245	539622	520685	453908	453334	470827	490384	480581	422913	456763	457501	443973	451886	517343	554265	581075	582484	552925	462051	469311	497751	462984	499509	439079	460850	490407	440740	474762	487932	522362	588828	551553	648099	465168	478632	497341	515645	467427
unknown_111	NA	491.117	392.256	449324	403198	321604	333380	351569	203987	284144	331610	358806	542332	623488	446292	457955	592731	627710	209313	239455	245015	287026	266509	389184	387560	261359	362665	234113	303325	360686	544658	525690	852651	316647	212220	236535	234645	207302	280897	271163	210758	343843	284370	280769	433241	395053	649603	446149
unknown_112	NA	567.869	631.359	6463.13	12825.6	25690	17821.1	19670.5	538925	455391	630958	609190	730802	980.284	0	208.699	0	201.169	24423.4	57270.4	22946.6	15926.3	41871.9	727413	769289	790251	806849	1.0379e+06	0	0	0	164.039	1982.66	5655.66	4050.13	9399.03	21960	7113.39	688936	849702	851623	815551	1.16098e+06	0	0	187.619	349.198	269.96
unknown_113	NA	602.431	388.232	1794.76	58091.7	294743	373226	550364	481.477	7351.06	8778.12	8018.15	22169.2	5673.99	9745.61	6468.66	5843.26	3706.84	9133.65	47159.6	51002.8	71877.9	1.05111e+06	6759.28	15573.9	7623.95	18919.3	28223.8	11187.6	6039.7	5189.35	9239.45	13146.1	13025.1	17958.5	10194.7	547263	539088	8529.32	7964.47	7200.01	4868.48	13080.7	6327.92	3434.39	5675.65	1880.26	2149.05
unknown_114	NA	397.024	578.367	542.193	877.745	1548.64	359.537	1610.01	524999	289439	206785	346989	269207	0	1030.16	0	496.559	1431.93	533.612	221.521	659.032	674.599	1265.89	414005	302016	272790	114131	316869	1430.46	1006.94	445.501	736.533	475.287	1171.81	525.375	494.326	4874.35	703.247	493039	450953	416807	399587	566509	716.925	1244.75	496.282	0	0
unknown_115	NA	62.2186	236.938	264847	359077	286020	394825	430702	176340	317383	290286	272777	307364	702302	711501	623199	527608	1.03596e+06	355549	537240	422544	654464	431345	222494	309491	244006	252243	299166	789185	748987	803283	1.02842e+06	1.04382e+06	507491	418475	380152	325360	417009	197893	202745	162074	197863	152111	693076	989512	752920	957961	1.2721e+06
unknown_116	NA	751.823	257.146	71103.4	65790.7	57264.4	60405.3	52905.1	52580	67144.2	67420.2	71560	68076.1	57805.5	63606.9	63350.7	55325.8	69417.4	54403.3	66465.7	64647.5	63865	53594.5	66709.9	77952.4	62047.9	67718.1	66137.6	58247.9	67313.4	58986.6	56330.1	67284.1	69658.5	68553.5	62924.7	67050.5	55996.4	64122.9	64420	58947.9	67050.3	63781.6	71358.3	69014.8	59328.4	67516.9	51495.2
unknown_117	NA	692.714	628.19	336616	281183	274828	226931	390617	169801	316992	263248	224037	284846	344177	326083	296031	272812	318205	317681	322527	263460	215787	254681	305468	268229	307321	206546	245353	376445	339239	354886	345579	320022	357813	278000	269276	265715	257086	276206	262617	278235	245462	296297	307095	429132	305769	318324	364115
unknown_118	NA	300.302	244.201	163.218	559.841	1143.47	707.266	0	270.095	895.351	550.225	430.795	0	541.844	553.105	352.338	191.326	286.09	349.074	388.325	206.073	567.374	870.951	1327.53	0	483.059	377.043	293.959	526.031	1081.05	180.102	379.502	600.682	171.579	631.857	0	0	361.947	0	351.601	174.87	181.097	356.589	376.937	332.214	1469.64	598.837	156.419
unknown_119	NA	629.111	439.132	705565	808640	679724	606361	722478	704264	738172	733196	646716	681248	510323	516924	516694	497729	578512	746877	637890	615983	521022	768169	675365	724947	574529	625819	744093	492150	558609	566204	646950	716085	527447	675719	631322	706680	676569	746698	658124	602905	675697	832718	599831	499594	509965	577388	690921
unknown_120	NA	587.67	365.121	100184	203094	99577	134465	71596.3	440084	422763	394528	281736	240877	117909	188661	222536	62526.6	130706	330538	195833	272773	62259	50129.9	521957	291260	241621	349748	132035	89812.4	52978.4	143487	203794	246135	82581	191670	104639	163371	173262	331987	246271	231200	259781	298108	72554.3	135522	37723.7	106468	236696
unknown_121	NA	545.128	274.129	3.40191e+06	3.76579e+06	3.33127e+06	1.99733e+06	3.01477e+06	3821.52	8886.55	4339.24	2018.08	4500.27	30349	45705	39020.5	9696.61	15201.8	2.71529e+06	679894	1.28401e+06	895168	592839	13637.6	28342.7	6031.46	2863.18	1240	12850	15796.3	11961.3	25955.4	15781.4	6368.62	88775.6	42051.9	270794	240654	3185.75	1929.67	1663.09	215.207	163.688	1353.84	333.137	174.565	411.244	180.268
unknown_122	NA	611.643	315.252	626865	1.04685e+06	943838	981457	927235	773390	1.0565e+06	989773	1.02216e+06	885244	1.11731e+06	1.04758e+06	991054	1.01146e+06	905472	1.22094e+06	971928	1.03499e+06	948347	978042	1.23133e+06	967302	994057	949007	925372	1.18192e+06	1.01316e+06	1.00933e+06	1.10839e+06	1.00769e+06	1.12863e+06	998941	1.06182e+06	1.02548e+06	1.10626e+06	1.06995e+06	978792	951860	1.04974e+06	1.03384e+06	1.13198e+06	1.00974e+06	1.00602e+06	995044	1.10692e+06
unknown_123	NA	461.094	281.131	98700.9	98850.4	86835	106464	204910	83830	70256.5	105647	80515.2	92098.3	103263	109930	118704	103432	136067	119694	105318	126138	112429	128529	68783.9	74556.6	57726.3	100533	74526.4	114668	110586	106798	155099	147180	102537	73409.3	116877	117679	121247	51039.5	63151.2	80492.2	107383	64539.3	80260.2	95948.8	113411	131168	118009
unknown_124	NA	597.281	373.114	4160.77	48620.8	106453	115910	168117	46993.7	82513	164476	176183	196842	5990.83	42953.8	82851.5	123650	139845	14820.7	60459.6	107844	131264	158329	39951.2	93561.9	136418	167042	201089	9658.71	51200.4	89789.3	131909	150586	22072.5	68398.5	147234	146473	153585	62659.8	131924	171516	232168	223302	21882.6	55949.9	102618	122736	152750
unknown_125	NA	61.2974	235.166	361740	305032	416003	272360	360890	340573	285288	336812	322831	389353	113743	147581	165412	128417	139020	233206	205786	247920	204121	278748	312938	272585	310846	287977	313247	133185	156994	134728	129719	135276	202851	280179	290813	357927	285187	301708	413412	429514	473490	559886	133936	162532	136648	143816	148129
unknown_126	NA	535.944	293.204	157589	334470	1.54512e+06	727068	849942	101381	69243.3	98688.3	151869	167475	23903.2	21192.4	23206.6	24098.1	27676.5	130120	150018	210153	181231	1.11457e+06	128366	120228	122119	179373	219408	22222.1	23381.1	21708.1	27095.7	28444.7	30677.9	57207.9	52357.8	672305	369752	145126	118777	152027	137186	219610	17634.9	22609.3	24141.4	25375.4	25317.3
unknown_127	NA	518.34	367.279	200765	201195	536710	253798	384757	483930	376346	466433	676813	670512	8759.1	5931.1	9389.77	5748.61	4553.25	160428	237528	202846	124844	381678	582149	578877	676754	746050	986186	7221.19	3648.56	3733.88	4390.52	18846.5	80740.2	131072	231142	404831	189940	494362	643342	876770	693959	1.05635e+06	2079.37	1582.97	4059.77	7742.76	4185.94
unknown_128	NA	55.4415	195.071	23322.9	19484.2	17437.6	18011	18868.8	27281.3	23848.9	21974.8	18667.6	18975.6	26401.6	33600.4	44061.7	68402.3	21164	20833.2	19065.4	18508.2	18640.5	21610.3	20588.4	20641	22313.2	17909.4	20362	27475.4	29455.2	24430.9	20251.7	19921.2	45308.9	45423.6	55807.3	78652.6	70777.1	137456	126473	126214	119193	150267	29298.5	38620.2	26782	22714	20587.7
unknown_129	NA	466.932	349.236	17885.1	17906.4	23329	16400.2	19769	1.86786e+06	1.68141e+06	2.38179e+06	2.25724e+06	2.89474e+06	295.08	796.916	649.947	737.092	454.388	2222.81	22100.8	5819.06	4556.18	14320.2	1.77627e+06	2.16743e+06	2.313e+06	2.58637e+06	2.77398e+06	0	267.945	205.62	1965.4	1036.06	3361.73	6033.08	7094.23	32250.1	1167.72	1.72072e+06	2.10163e+06	2.24686e+06	2.71392e+06	3.88025e+06	529.357	195.067	960.05	910.961	590.509
unknown_130	NA	568.092	613.35	14759.7	11233.6	23575	15932	14048.5	1.08505e+06	1.00848e+06	1.20267e+06	1.42592e+06	1.28766e+06	687.02	176.169	0	0	464.07	23487.7	64770	23460.1	13535.8	43190.1	2.13605e+06	1.64408e+06	1.56416e+06	1.55954e+06	1.95958e+06	0	182.619	0	168.058	967.146	5084.37	4465.56	6631.99	26273.3	1352.3	1.35227e+06	1.56846e+06	1.61578e+06	1.41574e+06	2.33665e+06	0	0	180.859	0	0
unknown_131	NA	587.246	377.304	105991	71735.7	135944	105271	129422	475244	377419	504582	632922	485134	43042.9	35722.1	35423.1	34655.7	35548.5	148240	155447	190006	84432.8	276609	828241	764903	933426	1.2596e+06	1.3306e+06	37916.6	32456.5	31030.9	42148.5	50026.1	78533.7	87601.3	153644	170768	126007	846865	861702	1.0775e+06	1.04877e+06	1.57527e+06	37429.2	36384.6	31047.2	40091.4	40184.8
unknown_132	NA	730.177	817.482	3428.29	7280.35	22389.5	21015.4	11705.1	332787	337253	590333	548984	783508	0	0	0	0	0	5714.68	47332.5	12133.5	11349.1	24677.2	695867	938567	741545	766870	1.02063e+06	0	0	0	0	2853.3	0	0	0	8011.2	2872.24	641331	541069	601815	470735	822955	0	0	0	0	536.577
unknown_133	NA	256.67	184.112	54116.5	69439.8	560160	742371	601507	336713	133630	340047	884223	720282	4378.49	5550.92	13821.1	18581.9	13204.9	59502.4	120172	290185	408521	1.15376e+06	865474	717508	1.15475e+06	910868	2.18647e+06	7331.76	7779.9	4770.04	14640.9	41013.5	182234	457692	605634	895876	654107	802184	1.75562e+06	3.25912e+06	742808	2.23005e+06	3040.93	5209.83	4055.54	5107.32	3042.71
unknown_134	NA	598.827	297.092	6656.29	45597.2	83805	100521	151935	18553.9	46793.8	92892.4	117588	135587	25093.9	52386.7	80919.7	112547	132415	25594.5	56093.6	99817	103044	152376	28225.2	62964.3	99916.1	129158	170126	27659.7	61010.8	83378.7	134525	163670	28794.2	54995	113538	125845	157634	27071.4	68047.7	111926	132942	190739	30610	66613.4	89651.5	133494	177022
unknown_135	NA	706.312	791.469	6289.82	8567.27	22049.3	18429.6	5681.67	132839	289835	415242	364094	464451	0	0	0	341.528	0	6424.26	38368.7	10207.5	6876	14461.7	356058	500721	447217	429862	468127	0	0	0	223.403	1660.21	548.426	0	289.394	2975.53	401.279	333707	345810	350070	302177	423339	0	0	0	0	0
unknown_136	NA	676.165	360.218	1.91031e+06	2.74214e+06	2.79771e+06	1.40349e+06	1.70863e+06	804.774	13197.1	14042.4	12926.7	16646.7	14030.8	14175.8	15115.9	16322.5	10477	1.18268e+06	832543	958817	821575	1.08019e+06	19814.9	66737.1	31823.3	23713	22285.6	11022.9	12584.1	11750.9	9541.07	13421.3	9653.3	68203.7	32825	507392	337675	9017.4	12347.6	10229.7	10050.5	10437.3	8643.18	13083.6	14274.5	10050.6	9811.77
unknown_137	NA	59.469	252.137	72220	77351.9	80114.4	89456.9	81851.6	603815	480908	514011	633459	565689	9454.27	33170.2	25829.3	57060.1	14856.1	108355	146075	110812	85509.4	142693	717383	649043	749946	1.27219e+06	918788	9731.34	26149.8	23273.9	42502.9	61756	116996	87453.5	169271	172826	155701	1.43579e+06	1.49507e+06	1.64808e+06	1.82439e+06	1.42466e+06	7387.35	6635.7	16544.7	4777.82	2830.93
unknown_138	NA	461.01	415.211	4.53847e+06	4.64279e+06	3.95694e+06	4.40214e+06	9.39354e+06	3.8357e+06	3.37556e+06	5.10285e+06	3.97546e+06	4.78169e+06	4.86751e+06	4.73083e+06	4.93284e+06	4.69888e+06	6.22142e+06	4.72777e+06	4.4348e+06	5.19363e+06	4.32766e+06	5.12309e+06	3.83554e+06	4.53808e+06	3.32655e+06	5.47197e+06	4.62607e+06	5.68955e+06	5.4228e+06	5.00295e+06	6.81345e+06	5.84734e+06	4.9076e+06	3.39299e+06	5.39135e+06	5.95091e+06	4.88705e+06	3.0427e+06	3.98676e+06	5.20454e+06	6.3606e+06	3.84839e+06	3.96369e+06	4.28171e+06	5.30066e+06	5.77566e+06	4.4118e+06
unknown_139	NA	264.349	156.036	962261	1.03408e+06	1.1803e+06	1.02005e+06	1.03119e+06	1.50273e+06	1.43427e+06	1.33479e+06	1.40455e+06	1.50149e+06	1.38073e+06	1.21984e+06	834858	817199	1.32881e+06	1.05895e+06	1.5121e+06	1.05536e+06	1.41636e+06	1.13103e+06	1.60655e+06	1.60942e+06	1.52846e+06	1.58078e+06	1.43776e+06	1.35861e+06	1.06134e+06	894989	1.50752e+06	1.65956e+06	1.43509e+06	956547	1.03029e+06	1.22495e+06	1.25528e+06	1.63573e+06	1.4478e+06	1.46586e+06	1.55192e+06	1.87191e+06	849981	1.20326e+06	815018	821593	1.16871e+06
unknown_140	NA	567.75	555.336	392.692	1399.15	5245.3	3006.08	3042.08	283378	232408	303071	298558	328370	217.368	182.073	207.47	0	0	1938.24	18506.3	6229.31	3064.11	10038.7	409908	425486	393860	396352	501098	192.782	0	0	180.631	206.676	0	182.235	515.571	4406.91	0	357253	394556	387665	348550	513935	0	0	266.067	0	194.691
unknown_141	NA	514.745	452.323	1.36311e+06	1.86935e+06	516502	854990	779306	1.20181e+06	345270	4.56494e+06	1.04654e+06	2.12188e+06	404765	2.63087e+06	3.11516e+06	1.16734e+06	1.21161e+06	627456	1.44554e+06	2.07572e+06	427388	508798	1.15215e+06	1.9966e+06	3.7417e+06	1.86157e+06	1.63173e+06	454186	9.17509e+06	2.12665e+06	1.47701e+06	2.81071e+06	368227	4.6386e+06	352327	3.52737e+06	5.61306e+06	1.13778e+07	633456	370314	3.92364e+06	2.13852e+06	1.79275e+06	3.2126e+06	368018	4.64932e+06	4.17245e+06
unknown_142	NA	574.797	539.161	0	139029	303022	544107	690833	13328.4	124073	303690	478970	650066	5178.52	179764	404751	644106	858877	16227.4	207279	393903	593679	715672	8271.07	153938	335277	496513	629173	41175.5	243837	483343	764509	847638	42857.3	244632	477307	649444	754633	29318.1	189244	368046	592258	577895	75955.9	297158	533588	793022	877254
unknown_143	NA	435.3	315.195	97191.6	118756	196357	136616	124448	94030.4	65254	83318.5	115092	102184	1198.18	4292.79	10556.4	3013.46	3401.05	97392.5	72436.1	86314.2	48884.8	107422	186804	164282	146524	159090	195178	1013.78	1732.71	2670.29	6804.81	5813.88	39253	40005.8	83271.8	118275	78036.6	103609	135637	140866	163752	175382	209.958	361.832	2550.9	519.037	0
unknown_144	NA	572.966	538.161	6574.24	422088	889382	1.53702e+06	1.97887e+06	86954.4	379906	871040	1.38863e+06	1.85793e+06	49659.2	509760	1.13786e+06	1.82523e+06	2.43532e+06	97092.9	574580	1.13563e+06	1.70957e+06	2.03282e+06	51111.5	459723	953710	1.44461e+06	1.81431e+06	150506	699925	1.3503e+06	2.20478e+06	2.41003e+06	170165	722276	1.35686e+06	1.86336e+06	2.16302e+06	134705	562723	1.07063e+06	1.69952e+06	1.66652e+06	241856	826510	1.5187e+06	2.23544e+06	2.50038e+06
unknown_145	NA	501.28	537.3	82831.6	54627.8	82001.3	125727	24322.7	340750	335363	449226	461376	592184	23442.5	26179.9	38895.9	28039.7	31481.2	137683	163375	147303	133548	162232	314854	323101	414010	430374	490646	21347.9	32876.8	34540.9	26960.3	46689.9	100621	194884	166326	66158.7	197616	395229	572233	554108	625194	642081	24617.7	25504.8	34661.4	34840.4	76353.7
unknown_146	NA	443.964	204.138	100353	105203	103806	104651	110713	95749.5	99098.5	102205	103267	107289	101128	107586	113743	118492	111960	98470.8	104964	106511	104886	108530	98267.5	97595.1	104638	104728	103990	106279	107987	110806	123890	109574	98396.8	105897	114666	125024	113184	103163	101119	110074	114262	94278.1	105649	111775	114875	121613	116608
unknown_147	NA	455.238	398.24	1.2408e+06	1.28667e+06	1.2626e+06	1.24415e+06	1.27504e+06	835647	1.05291e+06	1.10681e+06	1.17228e+06	1.40744e+06	1.47972e+06	1.23279e+06	1.25645e+06	1.44737e+06	1.63636e+06	951156	1.02197e+06	1.11986e+06	1.15936e+06	1.36352e+06	1.12299e+06	1.24387e+06	942473	1.08857e+06	1.04038e+06	1.00003e+06	1.08119e+06	1.33895e+06	1.71785e+06	1.91252e+06	1.10336e+06	1.00953e+06	1.0041e+06	1.24088e+06	1.13107e+06	960319	994226	854927	1.35068e+06	1.19843e+06	1.00446e+06	1.32091e+06	1.16103e+06	1.85561e+06	1.559e+06
unknown_148	NA	630.574	377.212	88308.9	234073	250560	251084	176832	130711	220229	299546	319233	186101	52905.5	74684.3	109949	102056	83848.1	179009	133084	215834	139553	196130	179805	278731	209378	215124	166611	61907.3	91382.2	137214	117573	173485	86463.6	158310	203728	196413	183611	227129	168032	202786	186108	404471	67044.3	75945.8	119149	79368.5	148829
unknown_149	NA	426.73	262.18	50170.1	37100.7	93793	175342	62748.2	864.339	1234.01	3024.98	3893.17	3593.7	1044.71	3473.46	6392.19	2742.57	1526.52	1.49808e+06	2.458e+06	3.62435e+06	5.26477e+06	6.62912e+06	449473	467040	790705	1.0837e+06	1.313e+06	6052.42	11785.6	8922.78	19532.9	61983.9	6254.2	8823.55	27137.4	143343	109290	1405.38	2205.2	13410.4	6477.59	12813.9	2036.32	625.266	2501.1	1640.54	3009.38
unknown_150	NA	586.759	314.16	2.20859e+06	3.11348e+06	2.51648e+06	1.2101e+06	1.47783e+06	1176.31	12487.2	7351.01	3575.87	7482.43	23077.9	31386.6	28151.5	7602.67	5778.43	1.70531e+06	510708	1.04284e+06	594894	478957	25742.5	41688	18546.4	13635.4	9860.97	14401.3	9617.9	8970.88	12200	10388.3	11614.9	54330.7	37254	191432	191147	5402.29	4585.52	4701.9	1113.01	712.83	3212.9	1685.52	1465.01	509.49	320.077
unknown_151	NA	745.492	178.122	512551	456081	507624	555050	690323	354996	443615	488153	540024	628889	445488	472407	488883	577267	684394	426580	464917	502159	565984	634206	406205	458058	476250	536568	655409	420294	470509	508213	603911	621261	412454	466422	538499	593797	528962	394294	453915	507204	559972	535918	438268	503239	564025	665583	562288
unknown_152	NA	563.703	397.072	35617.1	66525.4	72605.4	64514.3	64846	148348	94400.6	108804	109486	81233.6	5497.05	10311	20248.4	20361.8	7699.79	83360	18138.2	83886.6	20687.7	67452.8	128432	129558	96517.1	85139.6	74808.2	5842	14944.5	25139.2	7702.95	11850	8642.47	35511.6	68306.7	57180.5	50368.9	117956	70952.1	78522.3	69836.1	96948.4	10679.4	6262.49	9617.99	13838.4	15471.8
unknown_153	NA	353.735	292.201	111152	105043	77448.3	93338.5	88865.6	149409	113228	186516	120151	116950	165752	223420	217270	177429	189832	120011	136889	95108.2	99476.3	151465	110461	165784	171774	142871	109250	188319	264321	190372	196835	365774	231214	189315	152615	121517	139540	163441	210641	251002	225388	220376	205715	135273	230073	194580	173173
unknown_154	NA	896.59	189.959	57987.5	67361.7	74905.9	54881.6	0	123782	59331	97019.8	145498	122300	83202.6	95190.2	69961.8	93536.8	74429.1	0	0	0	53548.2	0	62565.3	59968.1	58037.3	129059	106272	53333.1	0	0	132203	81043	61778.1	0	67151	69784.3	52928.3	95117	85008.3	136655	156704	250930	0	0	58440.2	55789.5	0
unknown_155	NA	895.943	133.927	0	0	0	0	0	45168.7	0	30494.1	40590.5	34279.6	33955.4	32318.9	0	0	0	0	0	0	0	0	0	0	0	38076	0	0	0	0	34836.9	0	0	0	0	0	0	34293.7	0	40794.8	41053.3	61969.1	0	0	0	0	0
unknown_156	NA	895.914	150.922	0	0	0	0	0	29327.5	0	0	31907.4	30343.6	0	0	0	0	0	0	0	0	0	0	0	0	0	31070	0	0	0	0	29666	0	0	0	0	0	0	0	0	33190.9	35862.1	56544.3	0	0	0	0	0
unknown_157	NA	895.188	293.855	63543.6	68020.1	75087.9	0	0	76971	0	77064.4	93132.3	106173	73316.4	76144.4	70145.6	90606.9	86653.5	0	0	0	0	0	61851.3	64557.7	67907.6	103158	99846.1	0	0	0	108949	87460.2	65001.5	0	75143	84821.4	0	72719.6	72816.8	90438.6	111978	122960	0	0	0	0	0
unknown_158	NA	895.073	174.958	0	0	0	0	0	63963.8	0	0	66854.2	0	0	0	0	0	0	0	0	0	0	0	0	0	0	0	0	0	0	0	78291.1	0	0	0	0	0	0	0	0	0	85582.4	112373	0	0	0	0	0
unknown_159	NA	816.61	177.985	40012.7	37802.5	34929.1	32521.6	31998.8	43724.8	35782.9	39914.2	36606.6	30035.2	45857.3	38916.9	33159.5	34591.1	31943.1	39002.2	37537.9	37107.4	33739.8	33408.3	39737.2	37706.2	36345.7	33427	35568.8	38251.7	38017.7	32763	37612.4	30452.4	39187.1	32886.5	38265.5	35786.5	31746	39110.4	36857.2	34447.3	34130.7	34094.1	37806.3	36345.3	32807.2	33030.9	29819.7
unknown_160	NA	797.129	149.956	150158	218671	259308	295259	369932	148482	215519	271762	282005	313337	168684	211947	256874	309358	357997	174622	223652	283784	302044	364249	168425	234867	263676	318251	368336	173883	233212	253031	334714	342850	185635	228737	286854	318731	345383	184493	224947	274122	316475	377011	206019	241603	275363	336917	345022
unknown_161	NA	779.989	276.896	495107	485510	503878	485770	449854	480865	507811	499174	417435	486263	464569	515649	462743	460874	474293	474871	489476	482644	469120	458898	477706	489576	466894	465242	455455	504848	520013	496848	455966	467932	549629	511695	478273	459907	473508	476163	505663	469726	479476	462778	531042	489916	513975	444331	501739
unknown_162	NA	777.637	299.912	230864	238460	244855	238060	247137	226045	235432	242613	227613	248274	221303	244796	238941	241384	245653	238597	236457	237727	241516	241395	243498	235020	238091	232746	245903	237455	242016	238880	244940	242527	230940	237735	243006	243746	238663	240444	240192	245438	243450	246384	239276	237697	253093	241377	247428
unknown_163	NA	776.275	203.904	1.57394e+06	1.57e+06	1.61502e+06	1.71593e+06	1.59299e+06	1.55298e+06	1.50919e+06	1.56403e+06	1.62136e+06	1.66085e+06	1.55373e+06	1.56003e+06	1.64832e+06	1.64613e+06	1.65884e+06	1.57417e+06	1.57616e+06	1.54823e+06	1.64114e+06	820302	1.59157e+06	840401	1.5422e+06	786298	1.63154e+06	1.57086e+06	798002	1.64864e+06	1.60001e+06	1.69228e+06	1.55101e+06	1.59601e+06	1.66429e+06	1.63309e+06	1.69503e+06	1.58825e+06	1.5541e+06	1.64927e+06	1.62992e+06	1.6532e+06	1.56126e+06	806166	1.66911e+06	1.63661e+06	1.7447e+06
unknown_164	NA	775.958	147.971	116318	160715	171537	177295	204994	113360	155353	175519	179363	179921	133300	161289	166076	182261	187564	143867	162016	187854	168600	194811	145180	168796	172370	202683	197640	140065	167221	166017	194317	183866	149780	150255	187144	174451	188117	138915	168200	165194	174938	200703	161079	173087	178013	197260	194064
unknown_165	NA	775.622	169.977	1.43943e+07	1.70393e+07	1.67888e+07	1.70609e+07	1.8167e+07	1.41907e+07	1.6151e+07	1.70759e+07	1.72049e+07	1.7013e+07	1.47533e+07	1.67033e+07	1.65884e+07	1.72405e+07	1.75754e+07	1.5423e+07	1.66739e+07	1.72747e+07	1.69844e+07	1.80688e+07	1.49947e+07	1.6831e+07	1.69113e+07	1.73789e+07	1.79501e+07	1.55008e+07	1.68743e+07	1.67384e+07	1.76879e+07	1.77869e+07	1.54122e+07	1.66033e+07	1.74555e+07	1.72746e+07	1.81319e+07	1.55085e+07	1.68752e+07	1.72401e+07	1.71954e+07	1.82282e+07	1.59818e+07	1.68237e+07	1.70537e+07	1.7689e+07	1.8079e+07
unknown_166	NA	773.945	131.974	941164	869006	842655	818806	783310	913807	852690	846287	805456	757387	962939	874137	801920	790081	757697	911211	845800	812890	819655	762696	966064	844467	810022	812701	762593	913572	855374	818947	786461	770158	922475	830761	823115	764261	773540	854954	841333	809187	761714	785935	889012	855372	820169	784485	779711
unknown_167	NA	773.922	359.818	104517	98724.1	96990.6	99741.2	93136.8	105567	93351.4	93542.6	100212	97945.6	104538	97278.4	99091.1	98142.4	98795.1	101389	98100.2	96137.3	102003	95756.4	101888	95081.3	95591.7	93350.5	92049.1	102647	97500	102603	95098.1	102901	99739.2	104281	90235	95463.9	99062.2	100694	95178.2	100719	102434	98348	96378.5	95470.6	103405	98512.3	102109
unknown_168	NA	773.271	254.915	168521	298918	289432	279189	286563	256484	278320	268414	297691	299868	171855	290638	291776	313733	281804	259509	296512	283853	256653	285626	278006	273778	280313	287470	297276	257664	306189	311565	285286	289478	259164	264922	290891	265837	305353	267258	263972	299504	314168	261647	209557	295996	221695	289321	293779
unknown_169	NA	772.928	155.993	928564	1.07526e+06	1.03796e+06	994831	1.01611e+06	937021	1.05091e+06	1.05416e+06	976604	997581	929071	1.10554e+06	1.03198e+06	984028	1.00824e+06	989650	1.09352e+06	1.03118e+06	995329	1.02292e+06	987512	1.09835e+06	1.05291e+06	1.01131e+06	1.03589e+06	1.00382e+06	1.10927e+06	1.05978e+06	980506	1.04153e+06	1.03345e+06	1.0562e+06	1.05872e+06	981497	1.04172e+06	985811	1.0827e+06	1.03756e+06	984828	1.04969e+06	1.04709e+06	1.09159e+06	1.03451e+06	996206	1.02058e+06
unknown_170	NA	772.928	247.943	167708	161358	154520	149518	141180	164590	165619	150938	145473	144133	160777	160890	149265	140750	143133	168311	163450	145839	147607	138998	166675	155313	147068	138740	139037	171837	157096	157665	138775	140948	169315	165054	146036	143586	141476	168169	158182	159377	145253	136872	170096	155644	155334	144706	146249
unknown_171	NA	772.597	152.995	1.28433e+06	1.4934e+06	1.46884e+06	1.36239e+06	1.41577e+06	1.27576e+06	1.48496e+06	1.46083e+06	1.37248e+06	1.37406e+06	1.30275e+06	1.51659e+06	1.44693e+06	1.37846e+06	1.39496e+06	1.36321e+06	1.49333e+06	1.43153e+06	1.38502e+06	1.41507e+06	1.38072e+06	1.48104e+06	1.44942e+06	1.38084e+06	1.42183e+06	1.39e+06	1.51252e+06	1.44778e+06	1.37592e+06	1.43653e+06	1.41139e+06	1.48307e+06	1.45684e+06	1.38192e+06	1.41076e+06	1.36304e+06	1.48111e+06	1.46222e+06	1.37996e+06	1.44608e+06	1.46879e+06	1.47191e+06	1.44283e+06	1.40113e+06	1.42034e+06
unknown_172	NA	772.595	154.99	2.43907e+07	2.82019e+07	2.69984e+07	2.58331e+07	2.64976e+07	2.43561e+07	2.73166e+07	2.67426e+07	2.59474e+07	2.52763e+07	2.47338e+07	2.82769e+07	2.65511e+07	2.5767e+07	2.57277e+07	2.50949e+07	2.7727e+07	2.64551e+07	2.56781e+07	2.63535e+07	2.54689e+07	2.78279e+07	2.69127e+07	2.58596e+07	2.62015e+07	2.63276e+07	2.77516e+07	2.66574e+07	2.63584e+07	2.63266e+07	2.59297e+07	2.69952e+07	2.69062e+07	2.58086e+07	2.64407e+07	2.55469e+07	2.76014e+07	2.6899e+07	2.54916e+07	2.65176e+07	2.64768e+07	2.78168e+07	2.64481e+07	2.64889e+07	2.69545e+07
unknown_173	NA	772.252	114.964	766500	897994	890499	831562	867115	758831	869757	885658	839663	819950	787569	900057	861913	834135	850483	847898	888058	872456	852211	860020	817454	902200	866987	837406	852305	823230	888659	853867	834801	850581	846842	878344	889811	850362	861321	832542	914947	877505	847269	862230	887697	890040	846357	853219	867131
unknown_174	NA	771.925	113.963	3.56709e+07	4.13826e+07	4.14142e+07	4.03641e+07	4.10789e+07	3.47432e+07	4.03759e+07	4.15844e+07	4.03489e+07	3.93627e+07	3.68916e+07	4.1763e+07	4.03433e+07	4.021e+07	4.06001e+07	3.88658e+07	4.10516e+07	4.13795e+07	4.0424e+07	4.09115e+07	3.81158e+07	4.1331e+07	4.0461e+07	4.04681e+07	4.089e+07	3.82986e+07	4.11914e+07	4.02795e+07	4.0195e+07	4.07499e+07	3.93725e+07	4.10005e+07	4.1157e+07	3.96172e+07	4.12293e+07	3.91757e+07	4.17421e+07	4.08965e+07	3.96194e+07	4.16825e+07	4.1132e+07	4.16823e+07	4.07948e+07	4.07094e+07	4.19099e+07
unknown_175	NA	771.924	183.988	145908	154279	148372	145959	151119	141357	153501	151716	151100	150558	140846	154035	144219	156075	157668	138354	155933	149385	146821	153404	144628	151046	148636	147242	150852	143787	146707	150664	143535	156026	143914	154110	148289	147047	151960	143982	153956	146674	149789	145910	146492	147055	150598	153174	150696
unknown_176	NA	771.923	72.9369	494356	558167	563795	536745	552290	479410	549100	555373	539552	517543	501478	559525	538381	544207	544364	523171	556748	566217	536611	535791	524264	571019	540106	545364	539346	534114	554533	539193	550518	529676	523416	546090	547962	533575	538441	530921	557397	546360	525706	554164	551526	559472	557401	541680	540131
unknown_177	NA	771.592	87.0038	389786	323264	324788	308737	310427	377981	329191	320751	321309	314611	386302	321982	318306	320866	307923	355492	316629	332265	300002	306096	353141	332085	330247	321945	315681	345712	329263	314235	311589	316490	347832	329127	328242	317886	303264	338419	330445	312959	311597	312144	346646	332239	314460	312003	299636
unknown_178	NA	771.59	328.915	94866.7	88604.8	83588.4	80907.4	75201.8	93274.6	89680.7	81931.4	75350.2	82545.8	89164.2	87247.3	88158.7	80748.8	81574.6	91579.1	87726.7	79268.4	82636.9	78221.2	89790.8	86110.6	84846.3	76444.8	74929.5	92135.5	86888.3	84862.7	76873.2	84093.8	89853.9	92299.3	81074.8	78475.7	78636.9	92547.2	83352.3	84412.4	82687.9	73529.6	90929.2	82976.8	86618.7	79094.5	79629.4
unknown_179	NA	771.586	182.985	3.09973e+06	3.2177e+06	3.26843e+06	3.223e+06	3.20075e+06	3.06546e+06	3.22513e+06	3.27019e+06	3.18795e+06	3.23283e+06	3.06296e+06	3.28337e+06	3.25896e+06	3.24562e+06	3.30503e+06	3.2105e+06	3.2902e+06	3.24474e+06	3.20581e+06	3.21794e+06	3.13064e+06	3.25357e+06	3.23295e+06	3.18875e+06	3.21567e+06	3.1565e+06	3.28633e+06	3.29342e+06	3.17017e+06	3.29411e+06	3.18931e+06	3.37094e+06	3.27037e+06	3.19348e+06	3.27293e+06	3.14078e+06	3.34264e+06	3.26015e+06	3.29069e+06	3.24722e+06	3.24219e+06	3.27397e+06	3.33056e+06	3.21739e+06	3.18893e+06
unknown_180	NA	771.254	282.91	253535	264929	269317	256154	252973	252344	262547	267184	249586	255923	249022	251138	238090	241593	262838	235630	257375	267054	226876	256711	240816	274427	279733	212657	266136	258258	276223	287604	253447	253322	252329	261708	247516	278199	250164	266597	278220	276343	243516	258120	275462	265281	254034	255185	254654
unknown_181	NA	771.254	287.888	404004	393805	374153	376252	347894	415085	395625	368508	346504	374623	399071	399391	386881	362005	357956	406814	398325	364427	369770	348663	402506	391961	365509	351895	339244	413368	394212	394868	356770	359811	399843	406330	366594	361872	351324	405668	391179	378067	372102	337988	405784	378525	392822	355245	353758
unknown_182	NA	770.917	77.9985	794241	800786	809431	819706	845040	783633	836980	834207	843279	806088	814541	819615	820832	819985	849046	801701	822629	853263	811352	835800	805355	835122	825040	838066	838792	786238	823805	824916	816839	842698	804849	802385	832363	806524	821398	759926	846493	810067	826535	835423	797139	828244	816681	830571	805436
unknown_183	NA	770.917	109.022	182576	177295	183335	185762	185836	179075	182448	184355	188952	191019	188079	177342	187613	192176	190453	179332	181043	192519	175589	183844	175652	182883	191566	182836	192730	177559	187149	184413	187784	191864	182225	175353	184093	187968	177872	175554	180155	180363	187709	194506	179645	189689	185202	184309	176427
unknown_184	NA	770.915	285.893	50852	45422.4	43470.1	41366.8	40529.7	47326.2	47075.3	45840.8	39910.4	43454	48640.8	46824.3	47631.3	40249.4	41413.6	48373.9	46158.1	41821.7	42643.9	38889.3	48725.4	44714	42408.5	41502.4	40866.8	50247.7	48299.2	47709.4	39096.4	44225.2	49257.6	46635.6	41656	42894.7	42796.1	50735.4	50571	41714.9	47205.8	36960.1	50467.3	44758.6	47041.6	42265.6	42319.8
unknown_185	NA	770.915	97.5141	1.00624e+06	892633	885769	885606	892689	995585	912842	908254	893103	891316	1.0073e+06	912403	880365	891622	898971	969251	897155	899312	838225	907027	955467	917528	917709	902073	895052	939520	902790	866683	899194	885258	914730	875124	913728	872788	849444	901905	929654	891782	893083	900856	924772	930372	881900	893568	860467
unknown_186	NA	770.908	110.02	3.26203e+06	3.21306e+06	3.31012e+06	3.3899e+06	3.43242e+06	3.24805e+06	3.23102e+06	3.35104e+06	3.43634e+06	3.37001e+06	3.3575e+06	3.26219e+06	3.34739e+06	3.41793e+06	3.52964e+06	3.24596e+06	3.38815e+06	3.40327e+06	3.2872e+06	3.42324e+06	3.18828e+06	3.33068e+06	3.37302e+06	3.49535e+06	3.52913e+06	3.17797e+06	3.2769e+06	3.32877e+06	3.46615e+06	3.47836e+06	3.17017e+06	3.29359e+06	3.35017e+06	3.32051e+06	3.36328e+06	3.13259e+06	3.36433e+06	3.29671e+06	3.43517e+06	3.4662e+06	3.28223e+06	3.41119e+06	3.37598e+06	3.47459e+06	3.32237e+06
unknown_187	NA	770.585	98.5118	1.83943e+07	1.6456e+07	1.62191e+07	1.64976e+07	1.65993e+07	1.82856e+07	1.67901e+07	1.6599e+07	1.65509e+07	1.61071e+07	1.87428e+07	1.64596e+07	1.63033e+07	1.65982e+07	1.65165e+07	1.74697e+07	1.65958e+07	1.67852e+07	1.58904e+07	1.66541e+07	1.78011e+07	1.70099e+07	1.69097e+07	1.68639e+07	1.67125e+07	1.74414e+07	1.68124e+07	1.6169e+07	1.6774e+07	1.62286e+07	1.69128e+07	1.62399e+07	1.65238e+07	1.60676e+07	1.60551e+07	1.66628e+07	1.69253e+07	1.61708e+07	1.62281e+07	1.64246e+07	1.69593e+07	1.69193e+07	1.61995e+07	1.66044e+07	1.57504e+07
unknown_188	NA	770.576	76.996	44651.8	45769.4	39536.1	40940.5	38849	47849	43679.1	48441.5	45741.3	45568.3	42588.9	47458.3	44349.4	44862.8	43768.9	43419.2	45389.1	50301.6	43249.3	48769.6	49386.8	46370.1	52071.8	45390.1	47568.3	39849.2	41107.8	47331.6	47652.6	47078.3	42303.4	47281.2	43347.3	43144.8	51514.1	45470.8	40934.3	42953.1	45841.5	45185.7	44166.6	40223.6	43070.7	45014.5	41330.1
unknown_189	NA	770.236	88.5088	441819	562179	580728	578340	603245	439690	561110	571887	581246	575572	469001	546517	574542	577066	608098	494741	573841	599751	567098	607550	482305	580069	591235	601296	617702	486256	578477	565331	595712	594731	502974	574449	589899	563273	580488	484484	590974	573088	586491	604806	537587	586340	568001	597013	576750
unknown_190	NA	769.909	89.5065	8.05324e+06	9.86716e+06	1.02932e+07	1.05444e+07	1.09071e+07	8.01616e+06	9.86775e+06	1.04818e+07	1.04158e+07	1.03898e+07	8.44282e+06	9.97506e+06	1.02145e+07	1.0462e+07	1.10758e+07	8.79047e+06	1.02384e+07	1.06121e+07	1.02083e+07	1.09966e+07	8.72108e+06	1.04411e+07	1.06088e+07	1.07511e+07	1.10902e+07	8.87585e+06	1.03554e+07	1.03366e+07	1.09878e+07	1.08394e+07	9.03249e+06	1.01382e+07	1.0391e+07	1.02233e+07	1.06172e+07	8.75021e+06	1.05795e+07	1.02597e+07	1.06674e+07	1.08296e+07	9.60477e+06	1.04103e+07	1.03127e+07	1.07989e+07	1.05004e+07
unknown_191	NA	769.909	107.517	138764	112869	115507	122160	114787	151797	120370	116940	115992	113198	137342	113075	115560	131207	113708	133034	114483	120951	109874	120677	122305	115988	120853	115145	108324	130523	121337	113676	111991	115961	125828	123995	115609	108487	114965	115915	119693	115097	111736	113584	118017	129044	121758	120667	106567
unknown_192	NA	769.233	193.006	139734	154380	153184	135355	140852	140817	156020	151023	140183	128847	149723	151955	146778	146302	136574	150458	148289	140858	139799	135111	150541	152614	149848	143302	137520	151340	150771	143147	147475	134008	153042	142279	144556	136517	131556	153475	148215	147492	141043	138516	157585	150027	140686	137877	135178
unknown_193	NA	768.903	200.995	221681	193078	195037	195730	179067	221771	199635	193403	186878	190712	195750	199750	202105	188422	193214	206647	207072	185441	200142	179212	197357	197317	187971	181313	183652	200199	194720	203108	179358	198853	198185	223150	183857	185666	187917	193635	205658	189922	189624	183675	198137	198470	206777	180295	192692
unknown_194	NA	767.568	165.983	1.26565e+06	1.42352e+06	1.35359e+06	1.25526e+06	1.27307e+06	1.25135e+06	1.38957e+06	1.36536e+06	1.30189e+06	1.19211e+06	1.34735e+06	1.3969e+06	1.3016e+06	1.2943e+06	1.22315e+06	1.37273e+06	1.36662e+06	1.34916e+06	1.24736e+06	1.25917e+06	1.38858e+06	1.38326e+06	1.32593e+06	1.3055e+06	1.24815e+06	1.34253e+06	1.37817e+06	1.27488e+06	1.2841e+06	1.20872e+06	1.37468e+06	1.28793e+06	1.34126e+06	1.23352e+06	1.22606e+06	1.37942e+06	1.37191e+06	1.30856e+06	1.21868e+06	1.26644e+06	1.43045e+06	1.37082e+06	1.27141e+06	1.28942e+06	1.24766e+06
unknown_195	NA	766.872	195.993	185056	189660	180499	181422	158991	180565	179259	175053	167520	178144	181542	180606	179684	175072	172797	183938	167198	183550	177734	176875	172540	175017	172525	168519	170292	169905	180996	181630	170801	175792	168907	191545	168833	165907	189768	171151	181168	165390	173212	177837	162579	170588	177454	170657	179977
unknown_196	NA	766.184	180.996	207208	229444	228391	227760	224664	202228	227387	231065	218400	225734	211123	221123	231370	228044	224461	217122	231467	227734	225631	225670	214048	230471	225634	218284	228005	216280	224059	222870	227862	226686	220257	226002	226334	225630	225309	210426	232513	225572	236146	225665	229829	230113	229151	226021	226602
unknown_197	NA	765.871	655.253	32467.6	54836.4	16414.2	5053.38	4688.65	26069.5	59482.4	21358.8	4402.23	4763.21	36921.9	56614.9	17079.2	7821.26	3444.01	43042.4	49429.6	12195.9	4443.25	2782.32	40258.7	50598.8	11368.9	4501.48	3260.43	49219.2	45238.9	11906.6	2942.32	5864.09	53054.5	39229.5	7184.4	3443.54	2819.14	50421.5	42535.8	8533.66	5925.76	2176.36	60059.3	37608.3	6959.97	5256.07	4439.88
unknown_198	NA	765.195	96.5145	63761.9	71381.9	58293.3	53212.4	61100.4	68144.9	55933.2	64900.6	57604.3	49977.2	75377.9	61042.2	55794	56735.8	49504.8	70825.4	58703.1	65174.8	55220.4	59296.7	70315.3	68381.9	62527.8	55643.2	56009.5	64950.1	64095.9	54830.1	56274.4	51457	64524.7	50222.2	62982	45545.3	48347.1	65192.4	59097.1	59735.5	50812.8	54798.6	74864.6	56244.6	54704.8	66068.5	45700.9
unknown_199	NA	763.815	289.889	84454.9	75618.6	69231.3	75428.6	63902.5	85719.9	74394.1	70716.3	65797.1	67744	80524	73594.7	76798.2	70959.6	70411.2	82112.1	69811.4	68485.9	70827.8	66548.2	82004.9	71887.6	68785.7	67620.9	63695.1	82976.5	73607.9	76093.3	59824.3	66425.2	79244.8	78614.2	67841.6	60495.8	60487.7	82074.4	72370.2	73041.7	61518.4	63748.4	79186.3	71948.9	77850.2	60645.4	68870.3
unknown_200	NA	763.526	125.967	490319	583310	546263	525518	509767	481157	562681	547314	521218	490236	522346	576134	539169	522478	510713	539323	566617	542760	496898	510159	549961	562606	535125	520056	510386	550842	563789	533603	526552	498414	555660	549311	548113	508498	521466	554185	549892	531858	507208	516504	574352	566123	525295	533436	523427
unknown_201	NA	762.234	119.004	183594	181900	181403	172300	176510	182944	179918	197170	185601	178923	202145	172595	172950	180166	165249	179087	171672	181862	165134	174362	184826	183208	184414	175475	183932	178938	173552	174847	178751	170151	186294	165920	181431	177080	170313	185663	181029	169456	168729	183634	186191	173182	183157	181525	174727
unknown_202	NA	761.52	138.993	166297	191352	193069	184946	194809	162247	183646	197624	192942	181397	175702	192469	183718	187481	179699	184943	189454	198769	188669	188630	179764	196408	195061	188534	195858	184352	188288	184451	191847	181929	185842	182191	195861	189181	187125	182763	199416	194410	187099	193566	198781	192736	188783	197337	181879
unknown_203	NA	761.501	178.99	183677	195067	185140	180997	179820	181349	189803	191867	182423	177035	184509	190777	185148	182573	174529	188548	191718	192559	171077	170507	189928	193889	181690	178714	187927	190586	195914	203118	178456	175757	183454	191792	187309	175639	129938	183330	191736	187068	175182	182869	188250	218701	184108	185853	224832
unknown_204	NA	761.379	166.993	169425	179702	176074	169226	169488	166102	182588	180001	172092	163468	176102	183200	177125	167355	163537	182528	179123	178647	164848	166281	182258	179882	171792	164469	168899	178438	181717	170087	163330	161090	178012	181272	177217	165507	166588	178527	176315	177490	164351	170415	183467	179079	169446	169372	164557
unknown_205	NA	760.502	111.99	6.87269e+06	8.47289e+06	8.52852e+06	8.51719e+06	9.16228e+06	6.81898e+06	7.88769e+06	8.72933e+06	8.52961e+06	8.6404e+06	7.22516e+06	8.27103e+06	8.29244e+06	8.61746e+06	8.91951e+06	7.73953e+06	8.07699e+06	8.55858e+06	8.58248e+06	9.25359e+06	7.52802e+06	8.34567e+06	8.37879e+06	8.67245e+06	9.16371e+06	7.47563e+06	8.51733e+06	8.31865e+06	8.90347e+06	8.71623e+06	7.68676e+06	8.09715e+06	8.79213e+06	8.72417e+06	9.04531e+06	7.65336e+06	8.27788e+06	8.55629e+06	8.68463e+06	9.25244e+06	8.04257e+06	8.35492e+06	8.34883e+06	8.75408e+06	9.05726e+06
unknown_206	NA	760.437	70.963	377357	450953	463292	464417	504971	366299	432634	477419	477274	460049	394395	453496	456273	475675	485035	407742	441120	464031	477778	496492	394982	254762	461301	485211	494552	403120	458612	444932	485904	483674	430016	442552	474780	477077	505574	212705	462736	460891	471067	498276	239101	453602	458343	490989	495468
unknown_207	NA	758.803	143.03	1.38001e+06	1.54189e+06	1.50061e+06	1.45469e+06	1.43117e+06	1.36219e+06	1.50249e+06	1.51741e+06	1.46113e+06	1.40796e+06	1.39942e+06	1.5271e+06	1.48075e+06	1.43797e+06	1.40723e+06	1.46519e+06	1.52027e+06	1.49466e+06	1.43324e+06	1.43314e+06	1.46827e+06	1.52359e+06	1.47103e+06	1.41519e+06	1.42853e+06	1.47907e+06	1.56284e+06	1.47065e+06	1.41955e+06	1.43086e+06	1.4902e+06	1.5103e+06	1.51151e+06	1.42985e+06	1.45999e+06	1.48435e+06	1.51564e+06	1.50029e+06	1.4228e+06	1.43396e+06	1.50535e+06	1.51418e+06	1.47969e+06	1.41382e+06	1.44493e+06
unknown_208	NA	758.499	143.011	454496	550084	534793	550386	539551	453829	517313	542693	532496	520177	485326	511907	555916	555229	516632	493787	522466	528456	528406	523981	498425	544723	525240	531359	544409	490976	552802	544410	533214	539510	510187	514412	524631	524722	542345	492390	506425	553797	537379	529301	528797	547503	549560	536315	586576
unknown_209	NA	758.141	108.517	183096	144689	147355	141255	123002	196873	143335	132678	133790	138946	173374	133006	138787	127940	127100	168131	136780	142695	141737	142319	173084	144156	133053	126673	138898	156356	144662	127476	117811	123581	183543	143515	134352	142119	134711	153271	125178	127706	137702	135816	151224	131406	118874	128732	122312
unknown_210	NA	758.088	156.99	2.0995e+06	2.43238e+06	2.4504e+06	2.43121e+06	2.42365e+06	2.08894e+06	2.36269e+06	2.47999e+06	2.41561e+06	2.49818e+06	2.13612e+06	2.32225e+06	2.42755e+06	2.34755e+06	2.48292e+06	2.23901e+06	2.38449e+06	2.40975e+06	2.44633e+06	2.47519e+06	2.17226e+06	2.39958e+06	2.39153e+06	2.3044e+06	2.48419e+06	2.18929e+06	2.41185e+06	2.341e+06	2.38208e+06	2.46154e+06	2.27555e+06	2.41262e+06	2.37922e+06	2.48674e+06	2.51273e+06	2.22087e+06	2.37118e+06	2.39533e+06	2.43433e+06	2.50558e+06	2.34983e+06	2.36013e+06	2.37761e+06	2.40655e+06	2.577e+06
unknown_211	NA	757.823	133.973	82546.9	76852.6	76103	76469.6	75305.7	82166.3	77563.7	74904.9	74254.7	72276.4	81659.7	71758.7	76923.2	72129.9	73073.5	80356.5	72311.8	75699.9	75618.4	76952.9	81417.2	78156.7	73417.2	69326.7	74685.8	78183.9	72938.3	70033.7	69837.4	74554.1	83842	76123.4	76637.8	75187.1	76285.8	82526.6	74295.9	70377.2	72834.4	72599.5	79939.1	74876.3	74251.1	72685.3	74583.8
unknown_212	NA	757.822	115.964	3.06931e+06	3.54252e+06	3.52557e+06	3.53077e+06	3.595e+06	3.02033e+06	3.41743e+06	3.63999e+06	3.46702e+06	3.56166e+06	3.18313e+06	3.4419e+06	3.52942e+06	3.44437e+06	3.62947e+06	3.23585e+06	3.41275e+06	3.48656e+06	3.55715e+06	3.684e+06	3.20125e+06	3.48168e+06	3.45699e+06	3.42323e+06	3.62593e+06	3.21208e+06	3.51696e+06	3.45323e+06	3.56949e+06	3.60552e+06	3.28594e+06	3.48326e+06	3.4761e+06	3.53279e+06	3.69924e+06	3.26802e+06	3.46644e+06	3.4768e+06	3.52813e+06	3.63922e+06	3.44327e+06	3.49513e+06	3.46352e+06	3.52567e+06	3.79343e+06
unknown_213	NA	757.82	181.986	69858	71043.5	75296.7	70972.1	73854	70428.4	76145.9	77240.2	76036.2	77186.8	75815.2	71108.9	72674.7	71580.3	71573.6	70440.3	69739.3	73057.4	72991.4	71813.8	73227.9	69630.2	73752.1	74297.8	74331.9	73447	73421.4	72650.5	72751.7	69418.7	71721.1	68481.3	75146.4	73898	73252.5	69802.6	70628.5	73029.9	73145.1	76191.8	73114.7	70194.5	73243.7	70302.4	75563.2
unknown_214	NA	757.813	117.959	1.10725e+06	1.28325e+06	1.30567e+06	1.30574e+06	1.30007e+06	1.0888e+06	1.24471e+06	1.32529e+06	1.29432e+06	1.31241e+06	1.15015e+06	1.23497e+06	1.27883e+06	1.23871e+06	1.32321e+06	1.20795e+06	1.28773e+06	1.29198e+06	1.30269e+06	1.33966e+06	1.15989e+06	1.24674e+06	1.27879e+06	1.24727e+06	1.33003e+06	1.17111e+06	1.28129e+06	1.23402e+06	1.26134e+06	1.33613e+06	1.19267e+06	1.2764e+06	1.30124e+06	1.32372e+06	1.38661e+06	1.19394e+06	1.27129e+06	1.28507e+06	1.31959e+06	1.34097e+06	1.22366e+06	1.27065e+06	1.28578e+06	1.26587e+06	1.37002e+06
unknown_215	NA	757.798	112.967	432591	495007	500042	509084	526664	423186	473232	512975	498855	506748	454216	482406	496115	495139	522027	466878	500404	505544	506268	541161	454350	489967	490837	508685	538384	459393	492190	488985	529383	517113	466300	491021	505759	519475	537479	465272	490196	498599	508458	536910	483973	493537	489112	528130	546133
unknown_216	NA	757.491	111.02	4.29852e+06	4.84756e+06	4.80111e+06	4.85821e+06	4.98539e+06	4.2474e+06	4.53884e+06	5.02386e+06	4.86383e+06	4.78112e+06	4.36298e+06	4.48493e+06	4.68016e+06	4.71333e+06	4.85998e+06	4.72816e+06	4.60535e+06	4.82987e+06	4.78174e+06	5.14876e+06	4.50435e+06	4.72752e+06	4.7468e+06	4.87981e+06	5.0435e+06	4.41046e+06	4.62062e+06	4.63203e+06	4.82319e+06	4.92296e+06	4.66895e+06	4.6858e+06	4.70737e+06	4.93228e+06	4.95048e+06	4.61227e+06	4.62817e+06	4.61961e+06	4.87347e+06	5.05167e+06	4.65029e+06	4.60944e+06	4.58615e+06	4.87943e+06	4.89155e+06
unknown_217	NA	757.486	160.993	107597	126082	131001	131371	124181	107473	123276	128746	126077	127456	106064	124205	132716	126981	129013	117526	122917	122305	125793	135162	116234	122140	130590	121093	128427	109664	125118	121324	131191	121582	121185	127609	121839	130335	129998	116149	124354	122476	129853	126800	117793	124825	120998	123908	138056
unknown_218	NA	757.479	102.508	133536	140771	136027	131043	133231	133563	134922	140706	138097	130936	137144	126929	130848	131780	131610	138338	133167	131309	125654	138263	140624	136261	139899	130094	131983	135776	131593	127862	135889	130165	140991	130471	128682	133477	135857	145036	131520	133555	131704	138868	141792	131231	123256	127969	132332
unknown_219	NA	757.474	79.9964	167993	196138	197337	195032	196039	163332	179936	198904	189779	186473	167813	181539	181785	185121	193008	183424	186145	195752	190651	207127	177728	194757	200054	195811	203369	168035	192610	187061	189316	199850	180992	190396	191728	197457	203818	177733	188096	180557	199942	200157	192743	190543	182087	195319	194219
unknown_220	NA	757.474	99.5119	1.11848e+07	1.17674e+07	1.12659e+07	1.08617e+07	1.13367e+07	1.10781e+07	1.12972e+07	1.1906e+07	1.13502e+07	1.11308e+07	1.13862e+07	1.0823e+07	1.07865e+07	1.09522e+07	1.08685e+07	1.18922e+07	1.08025e+07	1.11108e+07	1.08318e+07	1.15336e+07	1.17672e+07	1.15856e+07	1.11485e+07	1.12532e+07	1.14528e+07	1.12815e+07	1.11178e+07	1.05232e+07	1.12261e+07	1.09776e+07	1.18289e+07	1.0785e+07	1.10835e+07	1.13487e+07	1.11471e+07	1.16746e+07	1.10608e+07	1.1038e+07	1.0952e+07	1.16055e+07	1.17803e+07	1.09893e+07	1.06094e+07	1.11567e+07	1.1078e+07
unknown_221	NA	757.472	78.9987	419353	503116	488269	506117	495321	406467	472697	520179	510515	485867	423074	476232	475774	482074	476934	474262	471998	486495	494167	509722	455165	488997	490183	495917	507432	448709	473672	468073	486875	491521	480998	492241	472088	505041	512532	472282	474581	469190	498125	510489	478491	479866	469208	498558	490925
unknown_222	NA	757.464	101.508	552603	585812	560767	554220	559773	541822	561326	589960	565362	561073	565221	546112	547219	543868	530770	593624	545120	545559	551167	581494	583020	568605	563141	569000	569257	563347	560771	525449	545332	544329	606139	538398	561803	554773	557391	585824	552634	555157	568215	580410	590831	536436	528730	556577	541513
unknown_223	NA	757.456	657.254	18925.9	33247.4	9604.17	4258.36	2965.54	15488.7	32686.7	14445	2508.58	2772.44	18550	31906.9	12583	1948.87	2348.17	25360.9	27534	10288.8	3963.35	3790.49	21932.4	28992.5	8657.62	4435.71	3964.9	28310.7	28387.4	7940.99	3449.67	4291.12	30521	24215.6	5887.68	4516.97	1213.76	30021.6	25078.3	6749.3	2886.02	2825.02	31218.6	19415	6677.2	5254.42	2452.56
unknown_224	NA	757.452	100.51	4.31028e+06	4.50829e+06	4.33911e+06	4.20151e+06	4.3704e+06	4.24608e+06	4.32585e+06	4.56251e+06	4.37608e+06	4.25265e+06	4.41263e+06	4.14599e+06	4.14218e+06	4.18832e+06	4.19565e+06	4.54711e+06	4.17404e+06	4.26903e+06	4.17022e+06	4.42939e+06	4.53371e+06	4.49277e+06	4.30304e+06	4.33098e+06	4.42051e+06	4.34392e+06	4.30632e+06	4.07456e+06	4.36951e+06	4.24494e+06	4.55952e+06	4.2054e+06	4.30105e+06	4.36774e+06	4.35071e+06	4.50416e+06	4.25363e+06	4.20151e+06	4.25159e+06	4.51096e+06	4.55903e+06	4.21256e+06	4.06571e+06	4.27489e+06	4.25897e+06
unknown_225	NA	757.452	141.983	8.15658e+06	1.00065e+07	1.01131e+07	9.78072e+06	1.02156e+07	8.28375e+06	9.70334e+06	1.0203e+07	1.02138e+07	1.00262e+07	8.9651e+06	9.51245e+06	9.7748e+06	9.74723e+06	9.86528e+06	9.12275e+06	9.75983e+06	1.01687e+07	9.72682e+06	1.03861e+07	9.30951e+06	9.80288e+06	9.858e+06	9.64631e+06	1.03247e+07	9.06223e+06	9.95149e+06	9.62603e+06	9.97222e+06	9.73186e+06	9.65796e+06	9.52345e+06	1.00514e+07	1.0159e+07	1.03153e+07	9.4252e+06	9.65783e+06	1.01489e+07	9.82434e+06	1.03837e+07	9.87434e+06	9.78183e+06	9.68661e+06	1.00821e+07	1.01838e+07
unknown_226	NA	757.45	116.968	239868	246218	243532	226697	234788	234760	237533	246218	239459	231834	262830	232568	236100	218160	227480	269953	237812	240226	231092	242441	260705	230006	235677	216086	234854	267155	231482	229166	227468	218744	281478	231871	237859	240025	238473	271129	231578	239649	225138	237033	299811	232449	223277	232213	230912
unknown_227	NA	757.168	139.988	2.03302e+07	2.44459e+07	2.47995e+07	2.46552e+07	2.57777e+07	2.02578e+07	2.34044e+07	2.52979e+07	2.49437e+07	2.44902e+07	2.19776e+07	2.35454e+07	2.44049e+07	2.42021e+07	2.48943e+07	2.272e+07	2.40514e+07	2.51813e+07	2.47479e+07	2.62893e+07	2.26329e+07	2.36614e+07	2.42388e+07	2.43413e+07	2.57003e+07	2.20893e+07	2.44743e+07	2.42942e+07	2.51325e+07	2.46393e+07	2.33695e+07	2.36671e+07	2.46777e+07	2.5458e+07	2.58832e+07	2.28554e+07	2.37271e+07	2.47211e+07	2.46092e+07	2.57556e+07	2.37964e+07	2.42359e+07	2.3805e+07	2.55292e+07	2.55811e+07
unknown_228	NA	757.162	74.9351	22974.7	30238.7	30220.6	28819.5	29392	25153	26847.2	29695	32120.6	28920.2	26860.1	28635.2	28476.3	28966.4	30867.7	28815.4	26630.8	29325.6	28987.2	32530.4	26326.3	29924.4	29268.6	28298.5	31640.7	26275	30935.2	27578.8	29606.6	30421.6	28944.7	29212.1	27838.1	28633.6	30779.2	26811.6	29058.2	31228.9	32568	30478.2	26380.5	29674.4	30361	28756.2	32259.6
unknown_229	NA	757.161	143.982	1.078e+06	1.29303e+06	1.32419e+06	1.30227e+06	1.34262e+06	1.06575e+06	1.24738e+06	1.33645e+06	1.33028e+06	1.29858e+06	1.17509e+06	1.24109e+06	1.28775e+06	1.2475e+06	1.31069e+06	1.21121e+06	1.27869e+06	1.32803e+06	1.29674e+06	1.34918e+06	1.18597e+06	1.26285e+06	1.29399e+06	1.25675e+06	1.3378e+06	1.16038e+06	1.28357e+06	1.26111e+06	1.28258e+06	1.2893e+06	1.25364e+06	1.23972e+06	1.31388e+06	1.34154e+06	1.35214e+06	1.22742e+06	1.26287e+06	1.31615e+06	1.29001e+06	1.33965e+06	1.28196e+06	1.28115e+06	1.26127e+06	1.32616e+06	1.32341e+06
unknown_230	NA	757.159	168.982	75233.4	91806.8	95150.4	95381.6	100384	77976.4	91682	95321.2	96377	97310.2	83161.5	86937.9	92212.7	97815.7	96688.4	86026.7	92499.7	95824.9	90236.9	98970.1	81939	91113.8	90137.1	92340.7	101040	83189.4	98258.7	93073.9	97988.2	91864.9	92039	89707.8	96075.6	100918	98961.6	83453.7	91871.3	96778.5	93084.4	100149	88784.2	91795.4	87344.5	99803.3	98761.2
unknown_231	NA	757.151	92.5031	195774	278819	265846	270149	302933	193375	259519	293197	285210	282112	195641	258605	270855	275434	300450	224700	253890	269409	274116	297242	220160	273838	267715	292924	303136	231439	278083	259777	300055	297551	239644	261289	274684	285259	290990	235192	270387	270549	297041	304321	247790	267637	269882	302350	298113
unknown_232	NA	757.149	140.991	847992	963827	979085	942471	993060	831650	940713	997051	992171	966500	930564	929712	957367	940795	960806	972513	954105	977809	947475	997498	985331	959473	956648	936477	1.00403e+06	981527	974697	945205	966512	960950	1.02872e+06	924941	962310	974959	995634	1.00571e+06	935477	983864	946007	996912	1.11369e+06	940364	934806	982582	991104
unknown_233	NA	757.146	90.5067	3.86138e+06	5.5044e+06	5.41009e+06	5.50354e+06	6.07026e+06	3.78914e+06	5.14389e+06	5.93545e+06	5.59055e+06	5.6451e+06	3.96582e+06	5.19192e+06	5.31552e+06	5.64531e+06	5.88365e+06	4.54187e+06	5.13541e+06	5.3926e+06	5.46199e+06	6.07643e+06	4.31251e+06	5.41093e+06	5.50885e+06	5.84243e+06	6.03033e+06	4.51908e+06	5.33816e+06	5.33262e+06	6.00063e+06	6.01911e+06	4.58981e+06	5.20978e+06	5.53601e+06	5.66382e+06	5.85867e+06	4.70139e+06	5.40935e+06	5.45095e+06	5.77334e+06	6.12484e+06	5.07685e+06	5.41848e+06	5.42216e+06	5.90616e+06	6.06775e+06
unknown_234	NA	757.14	284.91	35408.9	39164.6	42050.3	43086.3	43333.9	36349.9	41108.7	44456	44312.2	43973.6	37852.9	39254.7	41065.3	43484	43863.8	37653.1	40929.5	44211.6	43256	46792.4	38495.9	41223.7	42139.6	45289.9	46189.3	36705.7	42403.4	42272	51538.9	41111.9	41923.3	40420	44969.5	50761.2	42046.9	39104.5	42242.6	42145	43586.2	48108.6	41471	41862.7	43454.2	45991.5	45899.3
unknown_235	NA	757.133	91.5044	1.45721e+06	2.10028e+06	2.0707e+06	2.17353e+06	2.33519e+06	1.42667e+06	1.93177e+06	2.27123e+06	2.17704e+06	2.1721e+06	1.50562e+06	2.02097e+06	2.05744e+06	2.1533e+06	2.29635e+06	1.72823e+06	1.9276e+06	2.10291e+06	2.15973e+06	2.3597e+06	1.61638e+06	2.04993e+06	2.10119e+06	2.25581e+06	2.35138e+06	1.72198e+06	2.03806e+06	2.08552e+06	2.29088e+06	2.36857e+06	1.72673e+06	2.01764e+06	2.12039e+06	2.1907e+06	2.31225e+06	1.78135e+06	2.06587e+06	2.05873e+06	2.25653e+06	2.33282e+06	1.90012e+06	2.07822e+06	2.08883e+06	2.30638e+06	2.34633e+06
unknown_236	NA	757.132	145.981	290994	334693	332657	320478	339777	291072	325821	340914	332365	320164	315516	312896	322380	322230	330938	322430	328487	329582	317942	344089	306507	321105	320893	323947	336892	308758	329246	317661	329506	323985	318311	312266	323477	328732	332835	321513	318342	327907	322110	333241	323535	318950	313219	334829	331787
unknown_237	NA	757.126	93.503	41936.7	63526.8	65763.5	63668.2	73868.6	49444.5	62868.5	74096.8	68018.6	70488.6	50768.8	64159.4	64794.7	71905.9	74429.8	52959.7	63721.4	68491.7	66152.2	71314	54210.2	61885.3	63349.4	67799	73507.9	55539.1	66025.2	60833.8	70124.9	69728.4	55170.1	63638.2	67819.8	67264.9	72686.1	57188.3	61551.3	62907.7	70818.4	74289.2	59290.4	62396.7	68152.8	71767.4	68180.4
unknown_238	NA	757.078	184.985	1.15297e+06	1.27997e+06	1.29996e+06	1.32468e+06	1.31911e+06	1.13868e+06	1.21869e+06	1.33353e+06	1.31177e+06	1.34831e+06	1.1668e+06	1.21199e+06	1.28576e+06	1.27619e+06	1.30291e+06	1.27984e+06	1.23724e+06	1.25866e+06	1.32643e+06	1.35961e+06	1.20165e+06	1.24512e+06	1.23344e+06	1.27539e+06	1.3147e+06	1.17503e+06	1.24564e+06	1.26764e+06	1.27655e+06	1.29539e+06	1.25678e+06	1.26418e+06	1.26249e+06	1.3265e+06	1.32377e+06	1.21297e+06	1.23677e+06	1.2363e+06	1.29055e+06	1.34968e+06	1.23457e+06	1.23561e+06	1.25316e+06	1.30348e+06	1.31789e+06
unknown_239	NA	756.83	188.978	55441.8	64500.6	57102.4	61176.7	60592.7	50305	51432.2	65947.6	58908.3	60680.9	52050.7	54932.3	61712.1	61459.1	60055.5	59407.6	62941.6	64173.5	63413.8	66655.5	58704.3	63993.8	57529.1	62586.5	58418.7	52467	56569.6	57201.6	63658.8	59178.3	61335.5	61818.4	60875	65709.7	65954.1	55784.2	55064.8	59293.9	61160.5	64747.5	60778.1	62802.4	54415.1	62691.9	64950
unknown_240	NA	756.814	81.5201	162654	195726	196855	186507	194167	154201	189426	216207	192149	184010	163914	189914	187563	196147	187040	181500	181136	192333	187894	193992	170035	201506	196813	195960	196379	178390	195258	185954	196494	194825	184906	193593	196207	193642	187044	189460	191456	190023	204066	194018	187463	188605	182470	193379	187493
unknown_241	NA	756.531	207.015	58153.6	83909.6	72982.6	66791.8	84544.1	54081.4	69957.9	91364.4	81286.7	69447	68329.7	70123.8	65927.1	77242.7	69833.8	70669.7	71661.7	81079.1	67109.3	82419.3	71530.1	75034.7	77373.3	81848.1	83611.2	65587.5	74380.5	66767.5	86739.6	65407.8	70962.8	57724.1	80381.7	78884.1	69717.9	66419.2	70704.3	74362.9	70159.5	80213.9	77090.1	71699.3	61903.7	82629.2	69808.1
unknown_242	NA	756.365	188.992	63563.4	72169.2	64761	68987	69133.6	57385.9	58898.1	73698.8	65226.9	68789.8	60120.8	62441.7	69119.3	68043.8	70286.3	64691.2	70350.7	70693	71310	74366.1	64946.8	71228.4	62681.5	69433.9	67358.4	59795.3	63458.7	65238.9	70148.2	67091.8	61268.8	69154	67767	72593.4	73222.5	53609.6	61747.9	66159.8	69818.2	73913.8	67640	70803.6	59874.1	70403	74155
unknown_243	NA	756.217	291.889	60100.1	63092.5	69516.6	75494.3	85566.5	59392.1	60752.4	71099.1	72681.9	77647.4	63702.8	63578.6	76587.3	79376.6	76585.6	61066.8	66901.1	68906.6	76521.3	78147.3	65129.8	66588.8	68582.8	70745.2	75471.4	61927.7	67472.8	74781.3	77692.4	79497	58936.1	67876.9	66561.6	82673.6	73728	66513.5	63582.9	71916.8	80537.5	81576.3	61031.4	67381.5	77622.2	85283.8	84510.4
unknown_244	NA	756.212	202.997	58219.4	67322.1	64196.5	65975.2	66673.5	53757	65507.4	65761.5	62517.2	63386.9	54829.6	59023.7	62533.7	61814.7	65850.9	62807.3	62544.6	63089.1	61487.2	65597.3	56922.1	68414.5	60971.6	63389.7	63602.7	57606.8	65180.6	62412.8	63335	61944.3	68181.7	63727.7	63006	70374.1	64371	56477.4	59371.1	59591.3	63864.2	66299	65860.3	65854.4	61193.9	63896.4	65182.7
unknown_245	NA	756.067	224.026	410698	393159	363427	356438	365247	394801	372331	381604	355301	366514	396529	384505	361175	354312	374304	400567	378386	368201	354563	368367	411297	377165	360176	357655	368467	397014	391417	351770	363137	365701	418792	367443	366976	371431	352183	378390	366637	368027	372737	365816	400030	375466	353567	376117	354190
unknown_246	NA	755.933	161.969	25695.9	19350.1	26737.4	25874	21231.7	23998.1	19698.3	23279.5	27094.7	28741.9	23843.1	23622.9	24715	24031.8	24434	24984.8	24879.7	23963.3	23754.8	23620.3	21252.4	26286.2	20758.6	26250.6	24384.3	23641.5	23388.7	21985.6	18363.6	25077.1	28616.7	25272.9	24015.3	25299.4	25552.6	26085.8	23587.9	22527	24782.1	25965.5	26810.4	24711.8	22972.5	22427.9	22084
unknown_247	NA	755.927	185.98	72379.4	73045	71809.5	74580	71543.9	64824.9	68652.8	73751.6	73570	73032.3	74392.9	65555.4	73975.5	68330.3	73506.1	88623.1	68910.8	75980.3	75908.8	76249.7	74219	66099.1	71027.7	68873.3	65021	84288.7	68740.6	72542.8	66956.8	61999.1	85580.6	70880.8	68088.8	69532.4	71035.8	86239.1	68633.6	69993.5	76907	67355.5	93653	73098.4	61120.7	67152.5	66122.6
unknown_248	NA	755.917	304.172	47402.4	61585.5	100945	130621	53677.6	23467.2	0	1143.83	592.63	789.476	12828.3	15329.9	56830.3	37675.1	39812.3	66191.1	101529	121624	144215	165815	560.037	35990.9	423.403	538.732	2571.36	9684.45	23866.9	41181.2	52005.8	39903.2	60438.5	121495	135724	141086	226554	180.461	948.831	174.349	0	2796.35	28955.3	19588.4	46398.6	58836.5	48222.9
unknown_249	NA	755.916	70.0162	20843.2	23175.5	19068.6	19223.7	18889	19342.5	21199.8	21014.6	17990.9	20641.5	20279.6	20163.1	16916	18703.3	16891.8	23805.2	20503.1	21679	17650.8	17724	19348.2	22245.6	19340	17002.4	24172.2	22644.5	21081.9	19919.6	22167.3	19657.4	21421	19480.6	19513.4	17992	21847.4	21723.3	19363.3	18823.5	19200.6	18459	22106.2	17823.6	20980.5	16618.3	17995.6
unknown_250	NA	755.644	332.915	42413.8	51734.8	57659.6	58792.2	61223.1	40309.4	51751.7	53450	57609.3	65183.9	44439.1	49710.6	55483.3	55845.7	62801.9	46237.2	46381.5	55342.3	58687.9	58360.3	45988.4	49247.2	53076.8	55674.8	56710	45093.1	55876.8	56884.8	61907.2	57848.1	48369.8	50210.8	53183.2	61366.8	60513.2	43862.8	45846.1	55592.3	61027.8	58724.6	44780	52486.9	54654.4	58687.4	61542.8
unknown_251	NA	755.643	334.911	29181.2	39070.1	43452.1	46495.9	44528.9	31306.7	37754.4	43332.4	46487.4	47792.4	34650.9	37116.7	41743.6	43991.4	46944	35923.3	38244.6	40221	45754.6	43544.6	37452.9	37873.1	41092.9	40106.8	45050.7	35692.3	42524.3	41110.7	46349.3	45233.1	34570.5	40412.9	40227.4	43640.9	43973.2	34066.1	33662	40595.2	49345.4	47322.4	37002.7	39350.8	40008.9	45860.2	47861.5
unknown_252	NA	755.45	298.144	1053.01	1240.03	5436.65	1586.58	1938.14	17078.8	16232.7	32497.3	28874.4	37327.3	1163.07	536.365	664.122	0	580.819	468.136	2718.03	4187.67	1361.27	2368.66	20002.3	29965.1	33591.7	39238.3	47584.2	526.874	904.835	520.503	179.398	712.239	178.57	430.442	196.235	2141.85	542.701	6717.64	16673.8	13878.3	20897.6	38448.3	174.226	582.548	380.29	1141.01	453.092
unknown_253	NA	755.383	297.148	14536.8	11873.2	20381.7	12339.6	11914.6	54287.2	49840.1	91364.5	88818.8	106769	5366.65	3329.04	3986.42	5052.08	5521.37	10884	12318.9	17531.9	8852.9	19049.3	69157.4	97836.2	102645	103105	131844	3264.82	1474.81	3923.44	3284.73	4709.17	4671.95	5879.9	7867.04	11308.8	13312	24373.6	50659.4	43014.9	62811	114503	2713.56	1706.55	3180.19	5458.13	4440.93
unknown_254	NA	755.366	293.884	39812.7	53890.3	51970.5	56300	62114.4	37799.5	47975	55806.3	56231.8	59290.7	46731.6	47262.2	54132.7	53210.9	59250.8	47445.3	47909.1	52794.4	57523.5	58806.7	42717.5	51607.7	48838.1	52951.4	55024	46374.4	52079.9	56521.2	57866.2	59983.7	45074.8	47871.2	53838	59537	58965.1	47407.9	47033	57080.5	55688	60614.3	47483.6	53052.2	51503.1	61753	63337.2
unknown_255	NA	755.361	185.995	69422.9	70717.9	65431.2	67656.5	64212.5	62107.7	66224.3	69586.4	65830.9	70410.6	70943.9	62103.5	70520.4	66949.9	69070	84399	64241.1	70075.1	71256.3	73340.2	74598	63982.8	66915.4	62674.1	65821.5	79421.6	66145.9	68556.6	66554.8	62214	84727.4	65488.8	64305.8	67828.7	69491.1	81215.2	65579.1	65977.5	69329.2	67664.2	87467.8	67517.5	63130.9	66029.2	65264.6
unknown_256	NA	754.481	119.052	293686	281518	271416	264723	283074	267566	265218	283203	275558	281773	309283	269146	264940	266708	271973	274018	272341	272187	261140	282301	281047	273327	266794	273208	277850	278947	283300	264510	280452	269999	290688	268419	269726	273987	270271	272058	264504	267168	281304	275865	283048	276372	266690	285447	264732
unknown_257	NA	754.199	224.057	390606	376290	352996	345870	351857	378143	355619	364513	346540	353163	380522	365275	346849	345104	356512	382298	359232	355283	342164	353724	384594	361901	352167	348564	353724	372322	362538	344037	345746	351280	394845	348808	349999	357482	340692	367181	359904	359956	361854	353188	383632	357124	348156	362762	343085
unknown_258	NA	753.941	506.359	13437	9647.96	63714	31570.4	32342.9	170502	118867	200478	253633	265650	1753.4	664.123	15774.2	1764.83	315.869	12909.7	47474.1	46545.6	13673.6	40839.7	213652	262275	290296	305446	365588	752.862	12913.7	11788.6	483.348	741.817	10245.3	57762.5	67997.3	74713.7	42591.6	180968	329304	314035	338955	483420	555.809	29977.4	6749.85	952.421	0
unknown_259	NA	753.854	507.362	1993.82	1851.88	8348.57	5461.59	4546.95	39611.9	30334.8	58746.9	68823.1	78519.5	0	0	2786.25	0	249.953	0	7421.73	6772.66	2855.79	8155.48	55263.9	72133.5	80963.3	83687.3	105923	0	2189.35	513.839	171.77	0	1284.67	10277.8	12347.2	13707.7	8471.29	43608.4	91551.4	89124.4	95018.1	138288	0	3920.72	0	0	0
unknown_260	NA	753.225	118.068	4.304e+06	4.35879e+06	4.28747e+06	4.38348e+06	4.82535e+06	3.90093e+06	4.15016e+06	4.44446e+06	4.36866e+06	4.60856e+06	4.18205e+06	4.32558e+06	4.41639e+06	4.34098e+06	4.72286e+06	4.24096e+06	4.36529e+06	4.35502e+06	4.40304e+06	4.70703e+06	4.16696e+06	4.16513e+06	4.18043e+06	4.41941e+06	4.62164e+06	4.22309e+06	4.40385e+06	4.37988e+06	4.51856e+06	4.60994e+06	4.46503e+06	4.3023e+06	4.44533e+06	4.56987e+06	4.45537e+06	4.0569e+06	4.17905e+06	4.30622e+06	4.66192e+06	4.56219e+06	4.32344e+06	4.46707e+06	4.23747e+06	4.6689e+06	4.58771e+06
unknown_261	NA	752.911	498.344	5919.84	2605.1	9106.74	2332.31	3964.76	37227	22543.7	59853.8	48119.6	58909.4	190.468	301.325	1823.06	0	300.709	1517.06	4515.49	4233.39	3005.27	3395.22	51504.9	68016.1	66464.1	68237.2	81961.2	3086.73	978.104	859.699	172.643	372.521	696.863	1402.56	2553.9	1777.08	749.364	14284.3	28130.1	27072.3	31109	62664.5	0	2030.27	0	0	171.958
unknown_262	NA	752.891	497.341	48815.4	34929	82117.3	37629.3	47182	278608	239634	400482	375667	406213	1456.86	467.394	1126.62	1374.13	3653.95	40207.4	63575.4	60130.3	35240.9	59049.5	365035	462299	475593	467808	554647	1319.22	184.979	1141.61	1766.46	2576.58	6455.34	9125.22	27007.3	28995.9	12809.6	121023	246646	219853	263833	458479	0	445.424	1081.17	2148.68	735.029
unknown_263	NA	752.872	179.042	150549	140575	140198	144686	157396	125881	140197	145240	146683	153971	151224	140346	148039	146196	154468	134749	142302	144661	147888	152080	133357	142357	139330	141526	154102	140557	146864	143460	153562	147448	131894	138671	143433	145811	142401	130528	140609	141821	145072	149154	139306	146181	152388	154607	146023
unknown_264	NA	751.251	802.512	25632.7	57219.6	53354.9	43189.5	18103.5	242.94	31657.2	38541.9	41260.5	0	47828.7	53695.1	56041.6	42794.5	15684.8	53444.7	56103.3	53872.7	40165.1	18453.3	417.326	296.113	31596.4	29176.6	218.985	54304.5	55132.7	52248.3	42232.4	24962.2	68747.6	57040.7	47595.5	35766.6	40997.9	372.13	34257.6	44204.2	32805.9	0	60774.4	52640	43434.9	25257.3	39959.5
unknown_265	NA	750.549	801.603	9881.1	1129.35	1884.56	2563.19	1381.58	1.13473e+06	330865	175472	71955.4	309533	669.097	524.804	1841.21	2162.72	1461.39	4285.19	3329.42	3714.94	1826.94	7242.78	2.08039e+06	603832	212251	131110	344329	1044.96	486.612	990.41	694.788	297.244	3135.86	2545.82	1047.53	1311.31	1698.2	680241	211062	105475	122363	404830	327.713	1222.27	610.087	1585.39	0
unknown_266	NA	750.54	802.608	636.307	439.185	881.802	1237.06	279.776	320954	62190.8	25183.6	4191.42	84302	751.501	705.335	625.59	1078.26	1840.65	1066.2	704.909	0	538.873	201.145	589085	171064	34455.5	24656.7	100922	0	302.641	1147.44	1386.44	552.377	284.96	1649.86	530.994	608.766	900.933	192794	36279	8908.77	18178	115295	0	0	1729.65	414.963	731.073
unknown_267	NA	750.354	518.319	11904.7	5863.26	16641.3	5161.61	8212.3	66269.9	56848.2	103211	89329	97434.9	0	193.105	204.195	395.941	710.295	7969.36	14920.4	8751.57	6886.87	9657.2	99979.4	118867	116155	113400	131264	0	0	879.234	193.42	1234.39	381.92	1375.21	3981.75	2931.9	800.566	29468.7	60717.7	47242.2	65858.1	105431	0	0	391.508	437.464	0
unknown_268	NA	749.272	758.566	37080.1	722595	12419.3	6444.75	4271.64	10636.4	1.03256e+06	13775.4	5725.07	2908.03	10924	426880	9666.93	5280.34	5961.84	10133.4	105566	7749.27	4845.47	984.159	9038.67	143433	10096.4	5516.85	3384.61	7161.48	82418.1	7272.62	5082.7	3667.88	15022.8	41054.3	6807.8	4241.41	2325.31	29843.9	50737.7	7854.95	4009.88	4066.51	10397.1	35003.3	6670.5	5345.25	3805.47
unknown_269	NA	748.986	568.456	72546.3	60286.3	65766.3	62023.1	70910.2	59836.8	60243.6	61492.2	64079.6	63175.3	62627.5	60037.8	64628.2	63476.3	68531.1	62538.3	63744.2	63524.7	58443.5	66128.5	65512.3	60483	60345.9	59710.1	62524.9	64676	63879	57917.2	63831.8	67876.4	76311.6	58067.4	66463.7	65699.9	58253.4	60150.2	55564.5	61719.7	62944.1	58710.2	84332.1	65163.7	57306.6	66519.5	60476
unknown_270	NA	748.567	541.427	38986.6	34591.8	34596	34377.5	42285.6	27769.2	31840.8	34331	38103.5	39541.7	37206.3	38665.9	33394.7	41357.6	39716.7	39503.9	34502.8	36555.2	36157	41139.2	37555.2	37044.8	35400	34319.9	37408	34162.6	34462.5	34632.6	34465.3	37195.6	39536.7	34336.6	38357.1	37895.9	34245.6	30552	33671.9	36656.4	36970.3	36238.1	43013.3	34519.9	34493.6	41140.9	35919.6
unknown_271	NA	748.566	495.427	100625	254634	225854	200058	205972	83023.9	213620	243413	235082	206561	94860.2	237947	255786	203241	201632	98499.4	246332	269194	207230	179547	96700.6	249017	250871	223601	195050	91205.7	267940	222631	183642	196552	131623	243442	235588	234554	178850	105272	258207	215374	245506	222835	1.02006e+06	249676	193470	221313	193082
unknown_272	NA	748.566	450.429	576647	515085	520713	526759	603226	509079	500181	519146	533111	554962	553540	516190	498808	541934	589036	527208	506365	530429	527024	560749	528428	515814	512522	542787	568261	528495	511938	509177	563909	565237	524386	490328	526264	551813	515857	492084	511360	529504	525494	543750	499905	515893	531922	585881	546733
unknown_273	NA	748.487	451.433	176310	161155	160511	162239	188579	160210	155377	155216	167760	170409	176922	161080	154777	174207	183484	162300	153842	163238	165726	177668	166716	158072	158999	164269	175708	161141	157885	159320	176592	177007	162258	149557	161843	171218	160992	150004	158906	159585	165813	163163	158723	160551	163679	181981	165220
unknown_274	NA	748.297	509.441	182171	23703.5	50286.4	44838.3	42254.9	166571	15530.9	63546.7	60887.7	50876.8	143357	24225.1	61393.7	46398	45500	141338	23319.2	67324.7	53321.2	39569.8	187691	25219.9	70542.4	54151.1	45734.1	150123	33554.9	55068.1	44177	50282.2	209341	56878.4	58203.4	57468.1	41766.3	186396	32164.4	53860.5	58629.7	49637.3	209348	178303	45368.7	58447.3	44172.9
unknown_275	NA	748.211	368.351	239379	233714	223407	211480	260752	226325	214150	233500	243692	230303	246099	223529	220729	234203	258294	245193	216095	239736	228489	240026	247990	230515	229420	226612	247058	231681	236720	224093	229799	241014	229941	215841	246033	235860	221022	232402	227425	232463	232673	243675	259202	233526	232646	245650	222362
unknown_276	NA	748.183	540.424	124882	120115	119108	114064	135771	105893	111088	116593	124007	113002	123460	122463	114626	122347	117914	125444	113433	118300	112011	127106	129220	116050	113734	121337	116727	118576	119644	112323	121588	117234	127776	111068	126038	123276	113243	113958	113667	118940	109181	114706	134657	113766	119716	125863	115989
unknown_277	NA	747.742	256.262	20629.4	19879.8	42654.6	43108.1	29177.1	12470.8	17044.9	44792.6	18502.7	100541	21094.9	23207.8	26494.2	47508.2	19091.7	26570.3	24091	30081.1	22768.4	39063.3	17460	18451.2	40342.1	22826.8	33817.2	16238	109862	26289.9	35505.1	128152	26083.2	51838	19631	27396.3	60114.7	114369	14442	17765.2	38553.3	30574	19745.7	25786.4	15758.7	72670.1	33226.5
unknown_278	NA	747.372	903.348	22076.9	23456.8	89383.6	100655	85236.1	15414.5	66275.2	21883.2	25504.6	54505.9	61321.1	15722.3	19317.7	88165	37502	73965	15008.9	8839.82	77430.7	82015.3	20790.6	31633.2	18048.1	34408.3	35257.1	45630.3	14327.7	26887	129578	8043.17	69218.2	27463.6	31959.1	20580.3	21959.6	9650.78	13096.4	58406.9	15385	5111.24	17561.2	16077.1	105799	30133.9	51367.6
unknown_279	NA	747.36	918.368	47390.7	36148.5	114924	137846	125435	22366.6	85764.9	36741.1	38830.2	93437.1	91486.3	38267.7	37663.2	132350	65784.4	111491	32873.1	16136.5	119318	135512	34734	43850.7	31134.2	47976.3	52467.6	69359	23714.3	49458.2	196265	13549.9	94991.6	55676.9	45288.4	50728.4	35695.6	16909.1	21827.3	77411.7	25124.9	5958.86	27642.3	27798.6	159755	52027.2	73278.4
unknown_280	NA	747.305	780.549	8846.55	52129.4	24612.1	22987.8	6843.9	27209.1	68370.8	22074	20781.6	4381.92	20017	32410.4	23498.2	20909.6	8701.4	20929.2	19874.5	25780.9	20405.3	11711.3	22237.8	18777.7	22841.3	20696.8	6104.84	173215	26745.3	24576.6	20723.5	12423.4	39510.2	21825.8	22749.4	13640	22205.8	207548	20394.4	22582.8	17179.7	17186	21509	21623.6	19568.4	9762.75	23746.2
unknown_281	NA	747.28	481.411	128615	233486	230098	225430	207323	82048.4	221096	250878	263929	195027	200872	254998	266033	235823	185477	173629	225911	262686	231333	183591	242791	249997	251818	235128	195084	179844	237057	239104	174516	192329	253698	243759	261592	226105	200389	212067	252698	233381	201580	211249	230121	245699	230859	210096	196467
unknown_282	NA	747.274	460.399	13225.1	3253.79	2000.11	4296.02	15230.5	3054.22	1255.51	1919.74	3532.17	1895.73	6958.06	1487.43	1725.39	2302.85	2383.41	3136.31	10098.9	149549	123741	27215.6	2951	2226.04	3715.45	2076.74	3661.49	3391.36	10629.2	76986.8	13513.4	13977.9	2072.59	2277.72	976.04	3912.06	1201.25	2087.23	3508.27	2669.75	3370.16	2897.22	1419.88	2273.5	1519.3	2244.19	2552.96
unknown_283	NA	747.238	919.374	25775.9	18265	61918.1	80374.6	69941.3	15103.7	49044.5	18356.6	21030.6	53580	48096.9	22529.8	19958.7	81268.4	36022.3	59092.4	18474	8956.86	66741.9	76453.3	20347.6	22801.8	15179.7	28095.5	30873.4	37628.2	13002.9	26649.5	113106	8052.35	51917.7	28187.2	24558.7	27278.1	19753.7	9136.75	12182.5	40813.2	14750.1	2890.28	15779.5	16297.5	89408.4	30260.7	40212.4
unknown_284	NA	747.238	924.328	15330.9	9581.54	38509.5	44979.8	46721.9	4971.72	26888.5	9213.33	13236.4	31481.7	26497.6	9010.52	11723.6	44892.4	25009.9	34249.2	10397.3	2320.31	42431.8	48088.4	8219.72	11779	8537.13	14513.4	17629.8	21675.7	4724.39	13885.7	68020.6	3281.55	28761.2	17255.9	14605.1	16481.6	10853.7	3724.46	5348.18	21719.2	8024.7	418.61	5721.31	7629.72	50398.5	18017.7	24853.8
unknown_285	NA	747.053	923.325	29907.5	20313.3	65603.5	81624.3	83330.3	11208.4	51077.2	20149.6	21851.8	53778.8	52467.9	22571.2	23380.8	79875.7	41657.1	63845.9	19428.1	10406.8	75109.1	84725.2	17875.5	22485.1	16812.5	27387.9	32587.9	40538.8	14022.7	28038.3	128764	7427.66	48846.7	31591.7	26004.1	28819.7	20803.4	10697.7	10095.9	40705.3	16617.6	2078.44	13520.8	13705.5	89486.9	31231.9	41607.7
unknown_286	NA	626.587	549.247	2288.73	3635.53	229.364	48010	6131.43	3761	4407.03	6182.72	7195.16	4568.78	399.714	1344.93	206.329	10142.2	2847.45	23276.2	207.713	1418.09	210.158	1651.24	13993.5	14202.2	10965.5	6365.34	7366.92	213.255	798.984	208.94	350.998	416.192	120015	206694	578328	486293	403582	7023.25	7133.58	11513.2	8844.13	26051.4	414.514	10111.8	7203.67	18230.1	5206.1
unknown_287	NA	746.935	902.344	80300.9	86271.5	261406	293447	245846	58260.4	201589	86440.6	77984.5	172799	199605	83515.9	82799.5	278698	116370	260424	72197.3	34908.9	248560	261921	78873.3	100045	71929.8	110999	108779	165578	51173.5	107443	404040	25942.7	216743	121292	111131	96868.8	79260.4	45545.9	54433.7	170400	58493.5	18535.3	65443.7	67786.5	321222	100022	143382
unknown_288	NA	746.293	362.294	38095.8	36352.2	35904.3	34300.9	47590.1	32713.4	35739.9	39340.2	41696.4	47348.7	31591.9	35120.7	35919.1	35450.5	47258.5	33099.1	36766.3	40816.8	41208	47035.1	37542.1	41844.3	35583.3	41200	44395.4	32093.7	41415.8	36965.4	31863.4	47727	34420.3	34948.5	41431.4	45097.2	39930.2	32575.4	34878.1	37536.5	44417.7	47691.9	40809.6	34528.6	38126	48097	38116.9
unknown_289	NA	746.121	612.162	26402.8	17718.8	71421.7	97673.6	128158	339260	15033.1	64743.1	97810.9	115174	41180.3	21152.8	69846.5	103929	116009	2762.84	33880.1	78426	104998	172101	3288.29	31179.1	75777.4	105090	140111	4382.04	38368.1	79755.9	134327	171489	1768.93	41781	85287.6	98592.8	155940	3266.68	39851.3	83213.8	82376.3	158634	5575.14	45145.9	83562.4	113001	164672
unknown_290	NA	745.904	339.344	148972	188812	203251	204300	176012	135541	163850	242779	153071	350269	161993	182522	189195	219481	134789	174569	182105	218585	154946	199218	163414	185488	214533	157460	176269	150043	396843	172119	187514	411562	178793	235541	175771	166452	240552	378202	144182	152182	179609	178237	165716	182344	142198	284513	177988
unknown_291	NA	745.602	179.123	60758.5	50837.9	58502.7	63055.7	78122.4	39989.2	49011.3	54196.9	61933.7	75030.1	49985.5	53055	54796.2	64791.1	78698.9	47398.3	54988	58324.6	63421.6	70728.4	42903.6	53680.6	54616.6	58028.9	70951.8	51309.6	57072.7	56428	69070.9	69024.5	45367.1	50309.6	62063.2	69415.1	59767.1	43293.6	51553.6	56952	65908	64722.2	46701.6	56733.4	59593	73124.4	62693.6
unknown_292	NA	625.375	554.174	112051	166112	189328	139319	202317	105093	180559	170524	150039	168074	159417	155959	160820	123923	156603	187118	186053	161386	125054	169015	184073	169676	174653	134219	163645	181293	166612	178224	214608	175201	182963	157071	167500	196398	166227	174571	172694	188085	195844	219638	161437	197097	177058	142166	200282
unknown_293	NA	744.931	775.589	6115.89	1501.4	15695.4	9009.14	3504.06	353496	248163	347977	361287	468065	1726.4	783.211	738.343	677.508	1769.52	926.695	16312.2	5254.14	3290.39	7210.19	489905	645339	565612	593775	682430	261.833	1112.59	1212.4	1676.52	813.917	648.133	2593.89	1585.48	1783.39	1511.97	144447	299441	343249	299508	560064	1531.34	0	893.357	949.286	977.758
unknown_294	NA	744.766	774.584	37248.9	15046.7	46736.6	32863.2	20591.8	720008	503512	717433	716489	948472	7784.6	4059.37	3827.64	3151.57	3694.22	9504.41	50085	32761.7	11460.5	28559	995306	1.31855e+06	1.1499e+06	1.16947e+06	1.34549e+06	3402.86	4879.55	3459.13	4426.3	5500.39	5238.34	6893.57	4797.5	11350.7	3626.53	285082	605871	691572	600656	1.13708e+06	1790.1	2866.43	3443.41	3702.27	5102.64
unknown_295	NA	742.952	618.516	477.883	603.297	491.758	345.31	489.809	171.575	702.62	768.879	425.15	614.873	357.816	448.58	1438.94	422.152	1378.29	842.676	892.799	435.6	244.764	867.307	521.706	429.517	1116.55	560.842	0	180.67	0	1352.56	1089.31	490.144	594.525	324.1	414.667	0	894.608	517.628	0	699.662	524.893	710.796	0	560.515	1100.1	0	1026.49
unknown_296	NA	625.3	550.251	679.176	0	0	16624.8	1157.55	921.972	605.637	1700.36	3542.96	0	194.59	723.253	209.894	2736.49	224.564	4925.41	632.403	205.121	207.06	296.733	1713.62	3375.53	2900.18	1782.66	1045.48	0	208.372	0	0	0	46054.7	78844.5	212799	173867	147263	2206.05	1349.31	1525.15	906.087	10876.9	220.976	1241.48	1353.24	4615.73	655.104
unknown_297	NA	742.618	599.5	1469.72	902.12	280.498	930.399	0	1478.05	1015.44	1387.71	2830.03	4787.68	369.266	545.319	458.061	621.784	535.119	192.687	219.668	525.505	489.814	183.305	2447.2	4587.91	3862.89	5208.42	14989.5	0	0	579.127	592.028	455.448	745.101	309.676	1013.91	391.011	876.368	2401.4	3418.67	7345.75	8453.94	14840.4	9798.32	235.776	191.961	583.669	259.898
unknown_298	NA	621.982	631.216	0	0	0	610.594	3154.97	26465.4	86991.9	119375	118855	47322.4	0	0	0	227.165	1500.87	197.423	204.642	532.7	346.114	4219.07	145969	148852	149987	161023	104506	0	0	426.569	371.781	1549.88	184.084	0	599.428	642.018	3269.69	101914	114020	138955	81137.3	165441	0	0	0	413.103	3110.85
unknown_299	NA	742.217	701.407	687307	1.55283e+06	1.38043e+06	1.00386e+06	608561	1.90046e+06	1.4331e+06	1.36053e+06	1.12207e+06	500782	1.27411e+06	1.40061e+06	1.33263e+06	1.01101e+06	592497	1.66944e+06	1.33386e+06	1.46536e+06	950558	609966	1.62765e+06	1.31529e+06	1.30613e+06	992081	516516	1.64088e+06	1.4029e+06	1.29512e+06	1.11436e+06	644659	1.42332e+06	1.33699e+06	1.24712e+06	852739	1.02535e+06	1.43586e+06	1.41011e+06	1.22018e+06	950085	781043	1.48807e+06	1.40537e+06	1.07919e+06	759819	1.0504e+06
unknown_300	NA	742.217	702.411	328134	729146	654203	479349	280697	894678	663815	650240	524177	238066	591113	664703	627072	479068	277601	787230	635515	698368	457057	285244	776294	631706	629894	474881	247522	737283	651496	616590	538653	309879	682335	633613	593227	406592	487111	697146	649956	568411	454301	371765	710792	667291	503542	361494	499843
unknown_301	NA	621.198	623.175	201.372	0	0	0	281.467	20736.5	40725.8	53779	56526.6	39979.4	0	0	0	0	0	0	0	0	194.49	0	70235.4	71467.2	78075.8	73303.4	51689.7	0	0	0	0	0	0	0	0	0	0	58208.6	74756.9	74868.2	63458	92441.6	0	0	0	195.68	0
unknown_302	NA	741.798	194.117	130643	108018	99190.4	115072	141012	86125.5	103111	98484.2	108574	139258	118438	110844	105049	121043	156056	100335	109422	108928	124690	139204	98284.2	102563	94945.4	110486	129734	103319	111153	113313	134763	138797	104426	113902	118729	144266	129270	89555.8	97613.5	104500	138189	117592	105092	110663	128547	153685	135797
unknown_303	NA	741.381	634.519	2088.87	7916.48	8032.96	4267.68	3775.43	78450.2	57373.8	94680.4	95516.3	166386	3156.35	4074.83	5957.4	2497.12	3437.49	5575.69	9756.23	6328.65	3595.32	7735.66	136098	177356	149423	148920	227275	5348.19	4183.12	3569.03	2289.05	2119.04	1789.01	5680.91	4915.3	2400.58	4175.09	133994	101107	109061	87362.6	177431	5926.04	4357.63	2912.22	2907.34	3671.65
unknown_304	NA	741.222	666.461	114018	404628	376553	216774	71710.8	661892	371706	325922	238990	61292.2	282642	354351	333900	196609	66515	545643	320382	380640	194913	88324.5	486779	329996	321714	185662	53005.6	498214	332146	288649	198722	106974	394495	318338	310339	136720	200220	408098	323160	291897	139243	155034	398810	330028	202362	108692	191926
unknown_305	NA	741.146	663.451	2.97472e+06	2.3211e+07	2.02765e+07	1.29675e+07	6.56781e+06	4.02316e+07	2.10031e+07	1.92259e+07	1.39638e+07	5.63653e+06	1.77083e+07	2.01154e+07	1.94624e+07	1.29772e+07	6.24738e+06	3.01018e+07	1.86651e+07	2.14733e+07	1.19344e+07	7.25662e+06	2.65433e+07	1.88988e+07	1.9023e+07	1.20483e+07	5.84839e+06	2.77739e+07	2.02398e+07	1.78503e+07	1.28569e+07	7.56647e+06	2.26015e+07	1.83092e+07	1.73205e+07	9.0346e+06	1.2791e+07	2.27631e+07	1.92017e+07	1.6357e+07	9.32449e+06	1.01395e+07	2.25839e+07	1.92467e+07	1.37423e+07	7.55316e+06	1.24083e+07
unknown_306	NA	618.955	434.346	34521.2	84281.2	53344.6	112211	48223.7	24091.2	20651.9	468136	48932.1	224322	23677.7	135495	168802	127319	35535.1	71803.9	116099	103393	36434.9	41932.1	50181	95659.3	185525	64330.3	76925.1	31428.9	968086	211564	116024	405591	30049.1	302554	23922.5	157798	383077	1.25333e+06	24043.2	26873.6	309446	104554	68584.2	199793	23049.1	406995	111693
unknown_307	NA	741.007	665.457	951319	2.6127e+06	2.29389e+06	1.47955e+06	744188	4.45083e+06	2.37345e+06	2.20713e+06	1.58247e+06	634312	1.98143e+06	2.25975e+06	2.20208e+06	1.446e+06	709477	3.37277e+06	2.10058e+06	2.43409e+06	1.3665e+06	823726	3.03463e+06	2.14308e+06	2.15897e+06	1.35061e+06	658842	3.06885e+06	2.27221e+06	2.04461e+06	1.42313e+06	867279	2.59135e+06	2.06927e+06	1.98128e+06	1.02866e+06	1.46095e+06	2.58968e+06	2.14655e+06	1.864e+06	1.06559e+06	1.10912e+06	2.57051e+06	2.16508e+06	1.55711e+06	857387	1.43553e+06
unknown_308	NA	618.808	417.32	7368.64	16372.2	9753.05	18515.2	7381.78	5771.33	2417.05	84322.8	9672.04	35868.1	10111.1	25304.7	28347.6	24139.9	4741.94	12768.3	20755.1	19017.1	5072.16	5870.54	13057.3	17895.6	35713.1	11022.4	13133.7	3219.12	175013	34812.9	20173.9	68389.2	4533.28	52452.5	3104.9	29149.8	59616.2	212250	4596.14	4523.8	51481.1	18046.9	12421	36259.2	4460.01	72882.9	21720.2
unknown_309	NA	740.869	551.326	49433.9	144772	135914	76971.3	52880.7	181041	132646	135092	100093	37928.7	114327	126112	120896	95091.7	43960.2	174826	108111	149660	79660.8	49902.6	162265	122641	128110	82040.5	40059.4	172288	141846	121998	88082.9	58227.4	121734	111082	128584	67202.8	82628.2	161789	135244	118387	65055.1	71728.1	151326	124197	92898	50967.5	84383.8
unknown_310	NA	617.754	371.083	170881	213728	238099	261583	327386	414507	664253	390527	301241	279269	175932	236736	263487	356956	210111	345562	259692	633973	301006	211425	373753	312489	311563	330852	323725	202150	273612	303324	308795	229887	294384	216555	601865	274208	245320	478889	353916	345490	354643	444469	198044	231147	266315	218549	249941
unknown_311	NA	740.793	680.478	2.77963e+06	6.24835e+06	5.63213e+06	3.94299e+06	1.98037e+06	1.23433e+07	5.75509e+06	5.13588e+06	3.81086e+06	1.74375e+06	5.21142e+06	5.53396e+06	5.43907e+06	3.57426e+06	1.95642e+06	8.76734e+06	5.29936e+06	5.79714e+06	3.49519e+06	2.24247e+06	7.76799e+06	5.0169e+06	5.22543e+06	3.39206e+06	1.72957e+06	7.80127e+06	5.37704e+06	5.00445e+06	3.77113e+06	2.26771e+06	6.75076e+06	5.33681e+06	4.71033e+06	2.90048e+06	3.71765e+06	6.37583e+06	5.15421e+06	4.30196e+06	2.93206e+06	2.77789e+06	6.26574e+06	5.35507e+06	3.75338e+06	2.38026e+06	3.65068e+06
unknown_312	NA	740.792	608.392	159204	424273	383513	238474	140514	602884	375149	371579	268651	109681	323865	362345	358358	248764	124202	513158	332405	429295	228453	151693	461381	341329	349999	236403	117521	503177	393331	342578	247740	149705	382505	331056	360486	180709	251984	426276	364199	331197	189116	209642	420943	349364	263887	149065	235331
unknown_313	NA	740.788	607.388	370183	1.04308e+06	935055	589357	339727	1.46656e+06	895686	893600	645217	258006	766711	868527	862556	581676	309635	1.25487e+06	801228	1.01148e+06	542535	351532	1.1016e+06	805180	847485	544909	288512	1.18106e+06	924098	818298	576026	371285	894770	779649	855285	428605	598403	1.02963e+06	889523	786274	437663	480917	1.0061e+06	836878	634180	347206	556042
unknown_314	NA	740.784	681.482	1.30178e+06	2.91441e+06	2.61328e+06	1.8444e+06	915133	5.62723e+06	2.6946e+06	2.39153e+06	1.79186e+06	814883	2.43492e+06	2.57857e+06	2.55749e+06	1.67368e+06	909221	4.08182e+06	2.48512e+06	2.71694e+06	1.64876e+06	1.06172e+06	3.60538e+06	2.35773e+06	2.44168e+06	1.58623e+06	803904	3.6755e+06	2.5156e+06	2.32474e+06	1.76948e+06	1.06424e+06	3.15856e+06	2.4868e+06	2.19755e+06	1.35061e+06	1.74185e+06	2.96459e+06	2.40797e+06	2.00956e+06	1.37841e+06	1.30386e+06	2.9277e+06	2.51415e+06	1.76003e+06	1.11938e+06	1.71067e+06
unknown_315	NA	615.58	204.092	63112.6	50281.8	29096.3	50338.7	45616	272422	408404	160102	108754	93450.4	37304.5	74196.7	86413.9	162165	36864.9	166440	70546.2	358074	130198	34449.7	189294	117119	88611.4	86441.4	76436.3	52107.6	86305.4	105246	41411	53023	110910	56445.5	351028	74290	69353.3	291777	151350	95693.8	138630	189343	48754.2	37800.3	68804.9	44363.3	34728.9
unknown_316	NA	740.526	518.492	0	247.358	560.905	425.373	1242.63	0	958.06	265.547	214.557	586.379	405.717	289.999	309.52	1244.8	2096.84	0	0	2454.82	0	198.071	423.954	0	993.654	468.41	381.034	0	0	0	0	213.838	2040.83	0	0	317.979	349.614	0	0	0	0	0	426.889	1220.95	367.64	970.27	433.735
unknown_317	NA	615.216	852.247	19169	34980.4	34023.8	32377.9	38239.6	26546.1	36904.7	32907.8	34161.8	34648	26295.5	38846.9	37851.5	31270.7	188819	38007.5	93440.5	39948.6	31418.2	43097.6	32289.4	34225.7	35782.1	30416.5	48559.2	34718.6	33726.4	53423.9	35180.8	36883.8	38298.2	37970.8	48639.8	50087.9	45591.7	32245.9	39765.6	35837.1	191957	40127.2	52258.3	32102.1	41888.5	31534.4	53994.8
unknown_318	NA	615.068	853.246	3787.15	9659.04	10441.5	13502.6	16504.1	6332.11	13695	11862.7	13938.4	15019	9128.63	10431.9	16436.6	11646.1	95446.7	14129	48250.2	16795.6	8652.28	15742.3	11994.3	9177.93	14026.6	11728.4	22101.6	12209.5	9603.51	23332.2	11596	19321.4	17168.9	10006.3	22457	22519.2	21426.5	10409.3	10299.7	12985.8	100400	20020.1	21920.9	10892.5	16805.1	11152.2	28646.8
unknown_319	NA	614.909	419.315	110336	187365	172216	153623	152389	126285	191903	175646	177243	145616	183350	190830	178443	170616	143453	191935	171075	184493	156191	157963	193037	185639	172145	164819	147215	192903	179042	164955	178586	155880	183456	167107	181937	157825	151892	174404	177641	177245	163134	165174	187722	184527	167902	159941	170797
unknown_320	NA	739.365	649.463	36091.1	9477.73	8014.73	3160.35	6523.48	35524.3	5400.45	4482.61	2823.55	0	49214.1	5770.11	3906.78	761.419	4899.6	42364.8	3331.06	13440.3	2537.36	15653.3	43159.9	3730.11	2959.07	3083.49	4260.36	25527.1	8771.91	3606.19	1093.36	8619.94	114931	5942.41	4764.66	767.694	6651.55	13909.6	1712.82	1504.22	378.895	5800.24	5127.99	2366.97	2414.87	972.939	1543.13
unknown_321	NA	739.324	213.141	111885	101018	106673	110625	132517	90937.7	99992.4	107477	113676	122064	106320	102222	107071	113103	127039	100792	99934.3	108428	111523	124616	103343	108128	107962	123449	124539	100894	107785	106043	124258	121254	104234	98390.1	112728	121460	117218	93403.8	104405	110679	118982	120981	98610.4	102786	107206	132054	122603
unknown_322	NA	613.09	399.307	3612.06	12793	4239.79	6609.05	6992.84	16254.8	19254.7	31128.9	25233.8	20664.1	15283.4	27823.3	15433.1	16979.5	10056.7	18185.8	14283.9	21483.9	9933.52	20136.5	32136.1	129265	73677.6	120219	234760	53373.6	17302.9	7771.17	33849.8	46815.6	28533.1	51511.7	24166.7	24489.1	15170.2	58537.9	142126	304832	110360	142665	22726.8	40487.4	31161.6	65653.8	202337
unknown_323	NA	612.985	360.31	47755.4	268657	253067	258916	103744	70632.7	279894	265167	259794	106656	205217	283985	279583	251043	111127	275167	287877	268860	251400	134313	260690	277903	270783	242869	111034	292912	266188	285361	105966	137997	259253	294023	278907	104109	191168	255521	277624	261878	111792	163416	286386	288606	282609	97912.1	191629
unknown_324	NA	739.095	565.564	300629	28312.5	24090.2	31270	39235.9	224771	22296.6	22962.1	29874.9	40399.9	78890.3	27965	26080.2	27368.5	40233	30924.4	25616.6	28509.1	29928.2	38046.1	41698.4	28281.4	26478.4	29659.1	40387.7	25321.7	24165.8	25032.6	27894.8	33133.4	28476.1	25761.2	32634.5	38525	31991.7	23801.7	23953.4	25524.7	31286.3	28990.8	26282.6	23284.6	30644.7	41530.2	25115.7
unknown_325	NA	739.086	647.456	487769	168721	160401	106322	221522	491489	154823	143101	117126	155811	531063	150077	146963	117836	206595	447255	141939	199389	113662	281418	459440	177414	152984	132801	296903	329788	156088	104779	114041	202009	1.06194e+06	138346	162599	115366	166668	285044	101427	120095	73706.2	239617	128256	105547	89953.1	105585	112437
unknown_326	NA	612.725	333.296	1382.98	23723.3	14505	18332.8	10988.1	18767.3	26565.6	27468.7	22141.4	18420.5	25879.5	31468.9	18727.1	24209.6	11384.7	33370.6	18255.2	23596.2	11341.9	19914.7	39590.1	126869	51907.7	76127.1	123864	56729.3	20088.2	20650.6	28288.2	28634.4	34356.5	41196	27373.8	25179.5	22806.8	61638.4	102937	202186	83488.7	94104.9	27606.9	34809.8	27745.4	40244.1	125708
unknown_327	NA	738.719	710.516	947290	2.05297e+06	1.95702e+06	1.70577e+06	892013	1.54591e+06	1.80619e+06	2.16595e+06	1.83367e+06	825749	1.15411e+06	1.81955e+06	1.94647e+06	1.70806e+06	910586	1.79117e+06	1.78588e+06	2.03513e+06	1.66142e+06	948520	1.49694e+06	2.0489e+06	2.13042e+06	1.6676e+06	902883	1.63122e+06	1.88439e+06	1.92791e+06	982993	990690	1.6883e+06	1.84583e+06	1.8997e+06	902985	1.13467e+06	1.5655e+06	2.13874e+06	1.85438e+06	920178	1.00074e+06	1.80662e+06	1.89743e+06	1.81784e+06	871797	1.19324e+06
unknown_328	NA	738.671	404.21	5446.06	9933.69	40007.7	38901.8	63566.4	0	2741.22	3090.61	6335.25	10665	934.576	1750.33	1554.78	4810.89	8542.13	847.854	8201.22	5028.31	17346.8	64550.5	324.946	4530.85	4950.3	7974	11240.9	548.449	2043.18	3075.6	2412.51	6987.44	267.768	2799.41	4089.74	32559.2	21275.6	746.263	2359.06	3468.76	4712	8489.73	1642.03	1040.91	4462.09	6273.45	4743.75
unknown_329	NA	738.645	754.423	6664.83	57034.4	38941.9	23581	4296.99	86752.3	47102.7	45154.4	23564.8	3147.87	27452.3	47157.6	39269	26965.8	3689.05	72308.7	40820.1	49741.2	19595.1	5097.64	52388.6	33608.3	39355.4	17751.9	877.856	69615	52203.3	36671	26330	6924.74	44166.3	41342.8	37559.3	8369.6	16978.7	44983.6	42683.2	27929.7	8887.11	6363.91	61041	51207.6	28313.1	7875.79	20696.7
unknown_330	NA	738.634	764.57	42992.9	367152	205501	187077	105926	64112	385426	205161	220590	152032	451987	335957	212155	213187	108254	463998	262775	206583	176045	104606	516724	259011	195371	182972	98922.4	382747	268730	207753	166672	224111	674525	228129	178371	153627	133589	1.28885e+06	254943	193537	169683	130361	544963	247532	157917	131150	128666
unknown_331	NA	738.63	753.42	81880.2	119128	94441	55414.8	28463.4	187431	108260	93449	61703.8	23744.5	102482	109717	95318.2	64192.5	40337.7	149282	91280.3	102646	52759.1	32258.2	135869	82107	80897.9	48772.7	31891.6	148046	112100	90567.9	62494.2	35375.8	191112	93505	77666.3	36570.5	51460.4	99600.7	88927.4	65934.2	36978.7	32335.5	125016	110640	64155.6	37358.8	55815.9
unknown_332	NA	738.559	765.574	1973.24	197414	106831	94618.9	51152.8	14821.5	205248	109410	110964	62434.4	236680	179016	112688	96162.8	51383.4	249364	136861	112802	87647.9	48319.4	278334	140386	101954	90083.7	45097.2	203987	139717	110056	84066.9	84734.4	361538	120735	91518.7	77859.2	68238	705132	137482	95236.2	85626.8	62091.7	293022	121068	77284.9	65170.2	64434.5
unknown_333	NA	738.315	695.495	88709.2	118547	104235	88214.7	70149.1	150353	106347	104220	90450.4	73233	118194	116324	104477	87212.5	81327.6	146752	107599	108308	83655.5	72689.2	136210	105592	108824	87044.9	64135.6	139246	104576	103788	106835	71182	114957	104003	108155	96076.9	104340	118833	104221	101573	103385	82171.9	116327	100303	94573.7	88228.7	103190
unknown_334	NA	612.08	438.377	16988.6	26019.7	10749.3	16330.5	9384.03	57400.4	48391	58507	51184.7	51604.9	44264.9	69569.7	37207.7	34024.7	18880	50163.9	27299.1	46725.6	22702.7	33151.3	68600.4	265569	178741	279202	473439	151000	36505.5	16127.8	67892.7	90860.7	74685.3	101274	51902	52252.8	36532	139668	299306	760861	261114	289176	51155.8	89479.1	74679.4	136635	329628
unknown_335	NA	737.988	694.476	301821	398569	377469	377275	247623	459039	391593	383730	392422	260799	363258	412678	391317	374932	268925	438910	386485	391130	355707	265110	424843	377071	389221	328801	242356	434192	394166	419917	322356	265931	404496	417959	391387	294063	331196	403229	385073	385912	318057	267085	396489	408060	387134	278343	332743
unknown_336	NA	737.946	695.48	138199	186863	173805	162124	115202	198871	173889	172938	166689	116657	166561	187874	187495	162619	119273	206913	178389	178932	152882	119727	194998	173084	180820	150682	108540	205526	185306	194400	143313	121264	180475	199125	176603	135518	152362	182970	177087	167079	141639	120650	184143	187081	177931	128430	151505
unknown_337	NA	611.644	316.255	125604	197345	180375	178489	164696	152104	205812	196526	193868	173208	225461	202024	197196	200910	181456	244557	191768	206314	179692	187285	242928	187013	194270	174599	173656	230157	199838	189531	209612	184860	217659	188531	199523	188090	207952	210239	190700	180742	201161	197391	217049	197554	196750	187679	213083
unknown_338	NA	611.509	482.404	32512.1	47847.2	30114	34678.3	20308.8	75706.4	75791.2	92680.8	77045.3	71748.4	58517	107547	63181.1	63079.6	33329.6	76565	44126.5	71905.6	42670.9	52465	94317.7	391435	263669	437592	705027	220009	68382.4	38299.6	109573	145302	112642	148541	87510.6	86557.7	59280.3	182698	399873	1.11064e+06	368740	401665	78824.4	150397	127039	215509	424650
unknown_339	NA	737.477	722.486	76964.7	106431	86465.9	74402.9	68797.9	257395	90732.1	88266.5	79954	58897.3	106138	99936.3	100903	82987.4	78795.7	140006	94837.2	97226.8	74040.9	71141.9	138601	100377	88109.2	78355.4	62441.8	127181	99862.8	99266.5	107999	70092.7	109986	99620.8	91173.8	89360.5	98502.6	102943	87878.2	90779.8	95621.6	67658.7	108754	100869	91678.7	86918.1	105244
unknown_340	NA	610.932	338.237	21258.4	194784	180613	153695	121337	54319.3	173052	175169	132314	82152.5	150781	180705	166262	142420	106126	182642	181936	146433	128966	118894	161846	161696	148464	121982	97042.4	183606	175908	156277	153295	140621	153425	166006	144889	160204	160674	149340	153498	130238	148592	143714	172054	171764	165438	151775	206294
unknown_341	NA	610.31	527.433	5910.55	12669.8	1556.07	5939.27	1169.71	22557.7	20876.2	27949.3	20971.7	13843.9	17664.8	35726.9	15284.7	16198.4	5050.88	23471.9	10326.4	21840.2	11792.3	15821.9	27530.7	142869	90522.2	153796	244478	77956.7	19965.4	5434.22	34296.9	47415.7	36908.8	45608	27200.4	22597.7	17076.3	60172.6	136819	414522	113695	144154	18752.5	55889.4	39945	68643.4	135277
unknown_342	NA	610.084	526.427	34361.7	52522.8	22726.8	31147	16784.7	84489	79507	114709	84779.7	74238.2	72980.4	150745	69429	64080.5	29753.7	92224.1	50486.3	90711.5	50584.1	57994.8	101353	512522	333441	542861	873660	275807	88467.5	36326.3	122604	177448	135755	171043	115263	100068	72349.2	216017	493752	1.41552e+06	403260	488404	84292.2	209451	161596	245396	481083
unknown_343	NA	736.775	736.539	184315	239041	233990	250156	211094	355803	256022	264328	281190	189867	210669	251144	259876	280213	195234	264129	228119	268026	217639	198157	260253	243122	268543	266509	199078	247802	247830	262701	275835	189480	228995	245496	264652	219019	238166	220621	245443	273092	215115	237340	227989	256197	238997	215175	240824
unknown_344	NA	736.46	789.532	12089.4	16156.7	14799.9	13356.8	15167.5	143373	80225.2	150783	156419	273833	14763.7	16503	11893.1	15485.9	11745.9	15525.2	17264.8	16049.4	12532.2	16815.7	190083	217493	183196	163229	274156	12869.7	17380.3	15384.5	16527.8	13973.7	13531	13914.1	14749.4	14536.3	16405.6	208988	141801	161722	129289	236279	15126.2	14485	14648.3	14343.8	16645.3
unknown_345	NA	609.615	776.229	51322.9	126139	97668.7	90297.4	499592	149586	131193	116430	100782	132454	130587	109682	117316	88992.9	161151	149742	115579	139459	82751.3	97766.4	159673	255970	109301	81207.3	116000	131989	106482	102446	460311	96578.5	127962	104864	118755	114941	146663	143776	113088	129330	139892	112335	235691	101537	100387	95850.3	103027
unknown_346	NA	735.814	686.437	2.89366e+06	6.74211e+06	5.6975e+06	3.86178e+06	3.63066e+06	1.01678e+07	5.95689e+06	5.41713e+06	4.02625e+06	2.59064e+06	5.09775e+06	5.87166e+06	5.57179e+06	3.959e+06	3.09223e+06	8.36262e+06	5.51443e+06	6.21508e+06	3.69562e+06	3.35008e+06	6.83805e+06	5.0478e+06	4.98621e+06	3.61942e+06	2.74318e+06	7.644e+06	6.09301e+06	5.115e+06	4.61646e+06	3.10542e+06	6.34711e+06	5.40365e+06	4.96898e+06	3.76657e+06	4.11913e+06	5.71419e+06	5.28809e+06	4.21959e+06	3.52129e+06	3.34005e+06	6.43031e+06	5.86458e+06	4.05715e+06	3.61524e+06	4.16606e+06
unknown_347	NA	735.779	685.433	6.44987e+06	1.48107e+07	1.23633e+07	8.3151e+06	7.93581e+06	2.24624e+07	1.30154e+07	1.18052e+07	8.62151e+06	5.76568e+06	1.11229e+07	1.28184e+07	1.2172e+07	8.59479e+06	6.71235e+06	1.83397e+07	1.19704e+07	1.35759e+07	8.02514e+06	7.51439e+06	1.49384e+07	1.10616e+07	1.08822e+07	7.67536e+06	5.96222e+06	1.66804e+07	1.33442e+07	1.11193e+07	9.82099e+06	6.84762e+06	1.39116e+07	1.18152e+07	1.08655e+07	8.17078e+06	8.87062e+06	1.26209e+07	1.14793e+07	9.18082e+06	7.7228e+06	7.3465e+06	1.4155e+07	1.2888e+07	8.84942e+06	7.80794e+06	9.08983e+06
unknown_348	NA	735.75	687.44	728615	1.66804e+06	1.41892e+06	966796	895548	2.46407e+06	1.45356e+06	1.34297e+06	994577	513264	1.25e+06	1.44618e+06	1.39122e+06	990844	753698	2.02582e+06	1.35344e+06	1.54697e+06	930339	863338	1.70906e+06	1.2492e+06	1.23715e+06	883087	686271	1.8355e+06	1.49816e+06	1.25888e+06	1.13984e+06	772566	1.59601e+06	1.3357e+06	1.22741e+06	944626	1.02576e+06	1.43473e+06	1.30646e+06	1.05534e+06	895310	839815	1.60635e+06	1.4591e+06	1.00317e+06	885704	1.04696e+06
unknown_349	NA	735.707	688.443	97701.4	236219	207921	130098	77641.9	410191	207079	177832	120783	46140.9	205341	232342	207638	126224	83621.2	339405	180556	234564	125868	89143.2	283149	156429	175788	82131.9	49909.5	304346	227051	196474	168862	69511	239072	195514	180074	120658	122109	220721	168036	152209	86347.2	80078.8	234493	223309	137955	97810.2	139970
unknown_350	NA	735.636	609.445	34581.4	91459.4	85178.7	49128.2	27965.8	214557	181914	304330	282763	420895	60766.2	76833.2	78004	53986.4	18403.2	104303	81076.5	89260.3	51283.6	28314.6	364724	483193	366266	328850	495867	106323	88299.5	76721.6	53169.9	23967.2	80461.8	72914.2	74031.8	37862.4	46751.8	368716	273029	297748	202057	441616	84739.7	75829.8	56920.5	30741.2	50560.9
unknown_351	NA	606.677	615.485	4634.92	10600.9	2573.98	188.794	1660.07	16869.7	19017.1	28497	21569	14338.2	18743.8	41116.6	14424.8	17597.8	7201.91	19242.4	9104.31	23449.5	10073.5	6983.29	21103.2	143493	96681.7	157080	249497	77034.3	18877.4	6364.98	31062.8	39540.3	35654.6	46739.7	23483.7	17504.7	11834.8	47356.5	122430	408978	90117.3	120826	16986.5	59917.3	43921	69343.8	117981
unknown_352	NA	735.383	519.137	7655.65	6919.86	3292.55	2465.92	4664.67	4925.55	8673.48	4369.69	2310.46	5284.12	10958.9	9609.64	3859.03	4484.87	7660.92	8018.33	9666.84	4555.41	3948.02	7970.2	9548.63	7210.54	3917.88	4020.5	7676.69	8597.95	7992.53	3810.85	4169.4	8705.29	8884.55	5124.81	5419.84	3686.79	10007.6	8277.62	7196.9	3748.27	4420.94	6124.96	10217.9	7364.92	5273.61	6368.95	10327.8
unknown_353	NA	735.383	520.138	2371	174.533	428.224	399.877	399.1	878.388	848.457	631.836	174.487	204.291	260.448	1031.38	178.972	853.948	600.048	981.032	2083.82	383.953	638.254	1346.39	683.143	891.624	764.592	568.934	718.373	1400	2079.09	640.243	712.688	1006.7	887.677	459.457	0	414.289	197.038	821.102	0	523.439	0	827.861	1151.29	636.725	487.05	412.039	1252.7
unknown_354	NA	735.361	503.105	32550.8	28301.8	14220.7	15191.5	25586.1	21405.5	33566.3	14352.6	12332.1	21670.7	40139.9	32406.1	12621.2	14617.2	27495.1	31825.2	33497.1	15739	15295.6	24189.3	38605.7	31699.3	15513	14000.6	24806.9	34754.4	32980.8	17106.8	18417.1	20275.6	39069.6	20502	15425.3	22909.2	23187.6	33354	24888.9	16502.3	15071	22975.4	31495.8	15965.9	17857.1	25696.3	25454.7
unknown_355	NA	735.361	504.106	4300.18	6765.58	1552.9	920.762	3703.91	1520.64	5786.13	2051.95	1008.11	4600.9	6053.55	5568.01	1220.08	1764.49	1670.56	5949.97	4976.01	2354.19	825.975	3022	4925	4241.12	550.385	984.956	2642.11	6275.75	5785.82	781.015	363.441	1887.29	3960.43	2031.87	1002.2	1058.48	3784.36	4178.25	2779.9	1183.11	2139.15	1929.22	4698.85	1379.38	2185.2	4338.84	4910.18
unknown_356	NA	605.366	615.45	21775.8	25872.7	21707.8	68271.6	19153	75062.2	63583.3	87050.5	67596.7	66034.2	18456.3	45703.6	22299.8	22141.3	7153.06	70172.1	35832.2	70649.2	28273	57492.8	114990	229009	174135	224720	337883	77323.7	34299.7	14719.8	55549.2	78708.6	41334.5	47180.6	47822.4	56649	75965.9	114626	201816	481188	142962	235712	17002.9	62409	44051.2	69624.5	115400
unknown_357	NA	604.961	658.508	22087	24259	13070.3	14027.1	18635.5	100742	47364.7	76565.8	41310.4	36509.2	63023.9	110973	28590.9	51165.6	23986.9	82244.1	27593.5	84521.4	30984.5	50166.8	62726.9	365504	244511	397300	639169	195471	72753.8	17615	91584.9	133135	91548.8	112246	87208	62146.7	43613.5	116897	274665	1.02501e+06	225015	285120	44622.9	150396	108099	168615	280138
unknown_358	NA	735.056	415.035	13229.3	9483.6	4262.39	4708.09	11021.3	27089.8	12940.9	5357.95	5322.42	9618.52	24716	11684.3	4294.04	3381.99	14606.2	8274.89	11667.6	4333.38	2290.48	8400.29	14061.9	9556.9	4496.7	5523.94	8776.06	12981.6	11723.9	4343.28	5853.15	11517.7	10991.2	5131.68	5836.47	9456.62	11900.6	12089.2	9117.7	5217.84	7109.3	7041.94	12918.6	6699.5	4636.19	9457.96	12177.8
unknown_359	NA	603.226	614.415	25046.4	46655.1	18589.5	28328.1	17924.7	279265	246181	335557	291165	276374	65402.9	142276	52698.6	54333.1	26181.7	102668	53492.3	102061	49628.6	65165.2	437651	786617	605395	800494	1.11515e+06	257244	80242.3	30484.8	117965	158450	125487	150137	103132	85560.3	68560.8	431980	672768	1.54061e+06	558965	830682	69400.4	196021	139551	218718	361468
unknown_360	NA	602.873	383.015	34979.4	109524	51670.7	120070	124445	23966.9	44185.8	51971.3	54492.1	67009.6	220317	205474	192931	137979	467373	94393.3	96324.9	50576	67306.7	95006.6	26530.6	56796.9	32480.3	48394.7	79173.9	154076	80066.5	134286	724257	754284	118142	152646	51024.7	108321	182811	28070	35616.5	41828.5	47498.8	91833.3	188326	367090	84498	558935	1.09268e+06
unknown_361	NA	602.808	428.228	10078	4477.91	5007.32	2481.34	3235.95	5682.63	2406.1	1304.84	3465.97	567.094	3431.95	9208.84	4582.55	1455.97	1847.36	5577.05	14836.7	5316.81	4600.01	2367.82	12118.9	9048.87	2768.48	5166.74	21708	9970.46	4967.49	5759.49	504.562	932.14	8916.42	2010.03	4380.01	1669.35	942.355	8804.84	4189.1	2563.2	13174.6	20364.5	4677.11	3426.84	4216.16	46473.4	1462.32
unknown_362	NA	734.649	793.485	46109.7	66427.3	71339.5	64531	50823.4	374267	294152	499333	484719	671122	77634.5	71852.6	67203.6	64662.5	51364.5	89217.8	81006.4	68148.2	52701.7	55657.1	572784	743704	596938	550701	761270	87414.8	63334.3	61848.4	66720.5	51329.9	76390.2	52409.4	61298.1	52140.3	56972.3	612361	479785	503600	367276	684729	75444.4	63351.8	61252.1	50819	59500.9
unknown_363	NA	602.123	747.562	0	5750.07	360.148	2160.23	526.167	3848.43	6428.48	10619.3	7544.05	6969.27	6669.82	17291.1	5813	7270.55	530.033	9437.63	4171.27	11034.8	5160.91	7261.2	8538.72	68831	46076.1	72236.9	119592	36273.2	9638.37	2172.61	17548.1	19112.4	11903.2	16170.6	11071.7	10249.5	5446.54	15715.9	40421	190650	35783.7	45672.6	5271.33	21003.4	15991.7	26189.9	40761.4
unknown_364	NA	601.816	484.397	0	705.44	472.927	1403.11	1007.17	380.525	0	522.755	653.028	313.162	1391.8	911.525	769.031	1063.3	0	30943.3	56355.4	59623.8	87525.3	219187	14674.9	37195.8	35781.4	57140.6	86283	6605.38	508.005	224.951	2581.2	1006.37	2080.74	1441.85	819.253	344.15	870.644	4827.28	8366.06	40301.8	7919.65	12195.2	622.123	1594.16	1786.39	4037.48	7967.39
unknown_365	NA	601.802	746.561	3011.72	15642.9	8645.94	8290.19	5847.95	15384	20480.7	34259.9	23787.5	21345.1	23035.6	50851.9	23459.4	23792.7	10447.6	30911.7	15626.6	32349.2	17334.5	19550.7	32065	170655	121717	191051	289564	91517	33479.4	11073.8	43998.5	61640	37718.4	46312.2	35270.8	28954.1	16314.9	48729.3	113404	447874	103693	124673	17598	62165.6	43186.4	75248.3	117260
unknown_366	NA	601.282	390.229	1669.16	6597.09	28701	37405.8	45723.2	1285.63	6050.7	5318.53	5144.76	2134.98	5210.78	4582.94	8818.26	4966.71	1201.67	12472.5	8750.14	8293.68	9824.5	82631.5	8467	6419.8	7137.32	5718.68	1051.54	8267.01	7008.38	3803.87	1239.22	1717.4	7624.88	7775.5	5485.63	39325.5	40060.8	7624.48	7615.29	5987.16	3384.76	3732.52	8172.59	3965.36	4369.04	875.353	3744.54
unknown_367	NA	734.366	333.241	16519.9	11748.4	11693.6	14870.5	18678.2	86553.2	60008.7	106681	103986	162949	10749.2	12121.1	11046	14407.6	16469.3	6821.22	17631.1	13483.5	14297.7	19348.2	147555	188706	146478	129596	207597	8434.28	11512.3	11065.6	20523.2	17813.5	8801.42	12112.4	13726.5	17338.2	14943.5	137250	102513	115682	86332.9	183019	8510.3	10488.2	11007.1	19023.4	14870.9
unknown_368	NA	734.169	795.491	5519.44	1493.74	4226.48	2574.87	2173.37	39308.1	32189	71897.7	65880.8	99273.9	634.185	796.394	4255.42	1042.4	775.455	1945.53	4729.04	6739.65	1630.46	2731	66042.1	109414	87488.8	79940.8	118611	1618.34	630.557	4432.95	2965.93	1690.1	925.786	259.726	3815.32	5206.23	6071.01	79314.5	61778	75018.2	46887.2	102286	2294.95	0	3959.39	5311.3	4188.81
unknown_369	NA	734	440.392	264748	169944	171543	176075	190780	198740	164220	151176	152315	174917	240547	165765	147500	151959	172953	206027	158503	154449	200681	321006	232529	168491	144366	145568	171901	203111	168298	145503	166434	162645	192777	152275	162046	169908	158197	190898	153046	150144	169364	164646	180852	149880	152019	178579	154616
unknown_370	NA	733.653	721.505	161542	197501	195046	186753	176411	212140	188281	193271	215143	162397	180436	186184	199157	192645	183688	221108	184471	203566	183982	178364	207297	178986	197879	196504	166005	210992	192754	201703	223617	172965	200336	190329	197244	182596	210205	183774	179901	204185	192369	170109	192682	197329	204542	202041	216874
unknown_371	NA	733.461	536.163	63959.4	67180	73849.7	77833.9	94737.2	57257	64569.2	70354	76699	98252.3	75377.8	68541.2	76849.9	84879.7	105812	62857.5	76937.9	73040.2	83237	97732.3	74271.8	66930.7	76249.4	73307.6	89321.3	66401.6	68550.2	79298.9	87481.8	93544.3	57915	74195.9	75966.5	101669	96281.1	64350.3	64740	73359	100580	83940.3	66266.2	70640.8	85673.2	103996	98854.2
unknown_372	NA	733.461	539.161	684.445	519.077	202.468	699.949	2345.3	0	475.852	1205.99	1152.98	1989.12	1237.69	329.913	1343.15	1728.78	649.963	729.118	1018.23	194.921	369.028	834.096	593.097	534.853	601.944	674.607	1672.39	0	0	1192.84	1626.07	556.372	654.987	601.986	580.915	1161.24	914.576	181.748	187.17	746.678	931.9	1403.32	654.842	215.422	372.901	2478.86	1144.34
unknown_373	NA	599.811	706.207	0	224972	448378	604119	860916	7601.04	241155	486984	739598	993581	12617	250742	488406	603098	756484	34312.2	279655	556109	609131	867143	23352.4	334315	586824	773283	1.03493e+06	44027.8	286252	494934	729708	868827	80457.3	349449	589076	793865	872986	60134.9	412509	707360	990764	1.10927e+06	95018.8	331787	518286	703883	896449
unknown_374	NA	733.014	564.194	0	193.398	523.387	1092.37	0	0	188.666	441.057	1171.07	0	297.369	359.104	662.236	291.651	470.669	0	840.801	472.981	694.818	0	0	231.798	435.118	1252.94	0	199.415	0	320.021	180.722	208.147	670.126	765.578	1254.39	0	201.18	353.492	749.699	324.719	0	0	301.697	763.802	1127.47	0	0
unknown_375	NA	732.905	409.27	4834.3	4244.03	24457.3	58777.8	56881.9	658.024	3595	1660.96	3458.2	113053	8830.81	2373.24	2320.46	75288.9	15793.2	7006.04	5974.12	3297.9	34094.8	59073.8	2042.56	7275.45	3747.3	7093.56	10093.8	3047.74	3607.86	3110.12	42304.5	221370	6665.81	1880.09	12349.2	13352.7	9250.79	1276.21	556.52	10042.4	14820.8	7584.83	684.539	2246.6	12347.6	17185.1	9498.22
unknown_376	NA	599.778	707.167	0	469644	967919	1.06822e+06	1.42708e+06	8586.71	450078	919667	1.20846e+06	1.24659e+06	36197.4	611417	951873	1.2797e+06	1.32065e+06	53709.2	567295	1.03373e+06	1.12953e+06	1.30962e+06	39192.5	608001	981395	1.23235e+06	1.44255e+06	100519	732695	1.04882e+06	1.47361e+06	1.47543e+06	152080	754227	1.10089e+06	1.31205e+06	1.39544e+06	83997.5	729310	1.07217e+06	1.42477e+06	1.59297e+06	263119	851038	1.12303e+06	1.40732e+06	1.75477e+06
unknown_377	NA	599.755	702.212	72334.2	2.82977e+06	5.93541e+06	7.60724e+06	1.07331e+07	174358	3.05621e+06	6.22409e+06	8.98488e+06	1.19572e+07	236333	3.04134e+06	5.81675e+06	7.40365e+06	9.11134e+06	441820	3.6126e+06	6.70833e+06	7.57383e+06	1.03814e+07	376470	4.02257e+06	7.04145e+06	9.38459e+06	1.22424e+07	565537	3.52102e+06	5.91507e+06	8.96907e+06	1.02107e+07	1.01664e+06	4.35418e+06	7.15995e+06	9.84836e+06	1.04884e+07	728250	5.02518e+06	8.33242e+06	1.18168e+07	1.33026e+07	1.38122e+06	4.03677e+06	6.27881e+06	8.44803e+06	1.08123e+07
unknown_378	NA	732.295	700.416	1448.88	1529.03	588.179	1791.89	3145.3	0	0	1707.83	1182.42	1131.52	1298.29	1763.19	994.495	1388.38	1862.84	255.779	620.707	0	2048.48	2408.78	453.107	447.397	1036.67	263.927	1913.55	335.146	0	1389.14	4547.59	1288.54	572.145	2164.46	1348.6	4698.57	2393.59	607.153	901.801	1305.71	1934.23	2461.08	571.966	1970.28	731.485	2929.71	1125.14
unknown_379	NA	732.23	372.317	32056.2	46619.5	54225.7	83929.9	45807	3999.46	17495.7	10040.3	11678.5	104502	22216.6	6242.24	10542	107871	12638.3	38265.6	14366.1	29823.7	54434	61256.6	7896.79	20298.4	10287.5	11200.1	12482.3	16749.3	5792.02	13620.7	55705.4	204818	21535.3	8147.95	20977.4	16089	12390.2	4795.31	8767.49	23310.8	11747	15573.9	8337.89	7400.93	20266.9	15280.8	9945.35
unknown_380	NA	599.743	703.212	43661.8	1.80325e+06	3.74089e+06	4.76925e+06	6.75592e+06	107300	1.924e+06	3.96602e+06	5.73782e+06	7.6786e+06	148879	1.92622e+06	3.71811e+06	4.68791e+06	5.85665e+06	278324	2.32094e+06	4.25326e+06	4.79925e+06	6.62193e+06	242791	2.55884e+06	4.49124e+06	5.97077e+06	7.88531e+06	362190	2.23828e+06	3.7659e+06	5.6887e+06	6.51251e+06	640777	2.73872e+06	4.53206e+06	6.35592e+06	6.72339e+06	461646	3.19481e+06	5.39195e+06	7.62104e+06	8.59945e+06	872900	2.5663e+06	4.00357e+06	5.37227e+06	6.90421e+06
unknown_381	NA	599.717	709.166	0	204106	438855	489288	639065	0	199295	408035	545516	567721	2019.34	263286	419572	565335	600120	13593.7	249678	455954	499621	594894	6065.6	269236	442145	559294	652608	26050.1	325929	471328	666522	663342	62594.5	327933	490322	600288	625362	26916.4	327717	481310	654120	728165	104983	371863	497860	643299	794610
unknown_382	NA	731.819	226.951	475692	561579	551682	597992	565968	341425	496119	481653	510770	484971	506227	572169	581569	604317	615502	512326	586419	583078	620587	543666	401516	424839	437453	473780	412919	521722	592638	603841	594870	573523	536721	616134	582418	583809	542682	395396	480749	461491	529603	399943	541195	594487	621305	622594	585373
unknown_383	NA	599.614	731.242	0	429628	844924	976993	649214	1991.72	475348	802569	1.19323e+06	679945	25190.1	449391	774205	871157	509193	73412.8	530864	891583	955654	673401	55318.3	640807	977317	1.27487e+06	846027	107679	491610	757246	396029	653915	180629	614468	910236	475360	819934	105202	735502	1.14689e+06	589735	1.11614e+06	260445	561227	790370	396224	874624
unknown_384	NA	599.593	297.129	10769.8	79356.2	114212	124746	181316	53604.7	81724	130002	143937	161716	55647.9	82227.4	109735	132805	151487	63052	85488.2	131033	118967	179779	62300.7	103990	137553	164675	217941	64041.8	98141.4	109217	169172	196585	60081.6	95152.2	137244	154738	183907	67324.1	112297	163043	167996	233511	57237.2	101513	113129	156860	244641
unknown_385	NA	599.572	359.027	7518.4	145032	294963	350507	579923	19450.7	148646	323474	458716	568347	28837.2	149641	285006	381563	495487	38100.4	172244	337546	379289	544688	42925.6	206989	351532	472647	651369	40001.8	189416	288799	459161	545478	58849.8	201438	392626	487081	533345	50059.2	245784	411904	551412	668123	84910.8	199136	323325	482514	578240
unknown_386	NA	731.137	635.459	641.862	8807.79	3887.06	6431.25	6679.9	18270.4	20593.2	35401.8	29560.5	44154.7	6932.49	9058.63	8600.61	10488.8	6906.75	5284.3	7953.19	9624.72	8427.13	7016.93	39298.8	49858.5	39107.7	43464.7	58626.2	5693.74	12634.3	9893.18	6434.23	9004.77	3290.34	6249.78	7833.23	4833.44	6447.54	32804.1	26835.7	30237	23249.1	44282.4	8969.8	6967.31	7324.99	7396.98	6043.7
unknown_387	NA	599.567	711.163	821.647	34980.6	61930	73022.8	90486.2	4644.59	37491	69709.3	95133.9	92838.1	2986.89	46182.9	65114	95563.8	85448.4	8358.66	43874.5	85148.7	82870	91839	8144.84	49059	76322.5	88438.9	107784	9667.44	49127.3	71867.9	115813	116556	9045.5	59645.1	85643.1	97249.3	106935	10613.8	56871.6	84609.5	119537	126198	15914.6	61920	77986	100554	135072
unknown_388	NA	599.545	651.142	273.404	57457.4	123701	153658	240368	0	58783.8	145400	200955	229929	2194.9	71165.2	126777	183197	209249	6052.41	75690.1	153730	158767	237776	485.144	88154.8	157050	207395	294380	9500.38	85371.5	129018	213115	255672	22402.8	92528.9	174950	208825	240830	7708.05	100290	168681	228988	310032	32707.2	100167	141580	212143	280196
unknown_389	NA	599.538	710.166	2516.55	89029.4	182622	192846	277633	33978.5	84712.7	184842	237485	252982	22343	118398	184815	249824	262241	28790.5	105899	204429	213206	268487	37420	125873	200926	246482	285352	29122.9	141555	198243	290570	297841	30536.5	147403	232280	257412	273794	34530.6	150091	223744	293887	307397	50264.7	164909	219419	282460	355011
unknown_390	NA	730.801	542.119	0	0	0	196.767	0	0	0	300.895	0	309.56	0	485.483	225.591	0	192.271	0	178.631	559.155	0	0	314.831	0	0	0	180.095	0	0	0	156.977	813.373	203.857	0	186.348	796.075	0	0	0	0	0	461.735	248.846	0	0	0	0
unknown_391	NA	599.536	733.241	315.824	141988	274564	330838	212338	0	153694	260302	385611	217658	6564	146857	248071	291685	167270	22204.8	169333	291004	312027	219772	15376.8	204586	316060	418379	271155	34570.2	155188	246681	129365	214267	62655.5	204198	303438	157281	263670	34721	238262	361013	188698	359016	84219.8	184074	256894	130355	286388
unknown_392	NA	730.635	785.545	99356.9	155372	135020	118418	113067	320276	174988	160350	142819	88800.6	142612	172118	162637	150243	117933	179458	135031	163373	119129	108208	162176	141343	136134	123701	89155.3	184575	179715	148691	144001	113140	169241	128454	152211	107994	118053	142126	144568	136134	103762	105656	169564	173591	141030	119097	137346
unknown_393	NA	730.633	634.453	2026.74	6681.42	7054.35	4667.06	3853.68	83760.9	66931.9	126938	111302	173038	2823.54	4515.2	3736.47	2636.64	3137.65	4927.48	10618.2	6993.56	3485.33	6456.08	160844	223269	176489	166425	248706	4348.51	3538.07	2712.19	1871.74	1583.64	806.692	4355.79	3697.87	3212.88	2832.76	150675	114636	129684	89162	186175	5850.81	3313.54	2798.62	1815.86	2398.68
unknown_394	NA	730.611	729.561	156046	32658.7	28085.1	32970.2	55364.6	74648	25633.5	35449.5	39800.7	45755	200534	30272.8	29265.3	34569.9	48508.5	24335.4	28050.3	35514.8	33265.3	45406.9	60007.6	33325.6	34583.4	38652.8	46669.1	27905.5	35425.8	26293.4	38165.1	43048.6	28698.9	27736	34809.3	44873.8	40502.6	26725.3	34092.8	32733.2	39619.8	40060.6	27010.9	30631.7	25741	50237	35861.6
unknown_395	NA	730.503	812.526	0	2062.26	8677.36	7035.54	2027.41	253084	155659	273975	265024	442619	0	0	0	0	0	753.388	17219.7	4191.07	3446.74	9531.64	393599	438899	376892	363951	519609	0	0	0	0	0	0	320.711	0	1104.82	0	358873	252923	302439	250479	419344	0	0	0	355.152	0
unknown_396	NA	599.464	734.24	0	27389	67621.4	94358.1	48590.5	0	35770.1	67854.2	98165.3	57398.7	315.899	35624.3	65723.8	52352.5	31489.6	5245.02	38959.5	60656.9	67052.8	42449.9	3177.9	36248.8	88973.8	76391.1	54460.7	9961.13	31905.6	55353.8	34026.2	48049.8	18243	48709	83374.1	33690.4	58323.5	7098.97	39799.8	99285	55328.2	107831	13478.1	46058.2	62021	29381.4	81126.9
unknown_397	NA	730.444	813.532	0	420.846	4352.95	2473.44	631.058	128162	82407	146299	145650	240741	0	0	0	0	0	571.385	6557.22	835.161	1384.5	4293.36	210174	225960	201531	199077	280925	0	1045.14	0	0	0	0	403.5	0	216.428	0	183436	134455	163671	132811	228775	0	0	400.342	0	565.251
unknown_398	NA	599.415	724.14	0	23252.9	40138.2	43447.4	51640.2	0	25618.5	51786.5	57792.7	56810	0	38022.3	51573.9	57160.1	60677.9	662.598	34548.8	48153	57576.1	52083.4	0	38715.9	53771.9	67799.7	71577.9	1415.78	41055.7	57086.1	78642.9	58400.7	8915.59	41436.8	51864	61999.4	70128.2	2603.18	39259.4	64815.5	70069.9	77233.5	14220	49955.5	63442.4	74634.3	77534.8
unknown_399	NA	730.296	763.575	116996	107518	105850	144387	104538	142804	114033	114416	113310	187308	110545	111812	109599	190206	92717.3	127868	105160	118627	108756	100401	117607	105158	114727	112141	88849.3	123642	114872	113654	147244	375667	113246	100774	116354	95760.1	99034.2	86543.7	107230	112260	95667.6	92521.5	109138	112688	107207	102878	95965.6
unknown_400	NA	730.25	458.344	201794	199015	199571	203769	269717	93511.6	191049	192394	201742	215288	203253	200404	191372	202765	240905	175847	209889	221891	211899	254705	180424	198485	178740	204285	244444	171048	224112	193009	257191	220366	186902	195577	221651	260854	239066	155221	189532	191195	234004	236828	193082	201236	204156	263336	237321
unknown_401	NA	730.22	818.487	1947.71	1806.57	11209.7	10152.4	5429	167423	173700	327360	304465	427044	0	0	0	288.542	0	889.625	20628.5	5518.81	4214.89	13324.1	365248	481875	402417	416230	557452	0	0	0	291.731	596.755	407.34	578.239	0	4701.99	1279.63	347114	284437	315746	258976	454300	201.241	0	0	0	0
unknown_402	NA	599.288	250.037	201.853	48600.5	100246	117664	199909	1263.98	49153	109905	152474	189252	4272.24	50060.8	91276.8	125819	157031	8360.49	59645	116595	119126	185720	9508.99	67444	121263	163598	227408	9322.63	61580.1	94685.2	161064	179015	17331.7	67437	128069	175368	176818	14185.9	78251.4	135570	171024	231064	26809	68707.2	99229.2	167380	192638
unknown_403	NA	729.982	705.58	148446	138171	150221	33339.8	33349.6	29076.9	93048.2	153870	60332	23557.7	150145	152082	168804	27771.2	34668.7	101493	154211	182472	30566.6	34059.2	98908.6	123840	114405	22332.1	26434	96688.4	153602	182912	29261.4	28679.8	115007	171621	174520	28386.7	27731.9	92354.4	139185	142253	22256.7	25832.9	113571	170654	183740	27103.9	29128.8
unknown_404	NA	729.821	819.493	1394.89	3753.31	8229.9	5905.22	4439.14	71465.6	70427.5	116581	114130	134488	5025.98	6602.92	9496.14	5624.17	2290.94	5648.51	6096.92	9434.51	4032.6	3453.39	112340	141018	127739	121589	154898	9590.59	6866.63	7616.74	7023.77	2078.74	5581.58	5474.8	5726.99	4650.14	4948.84	122411	117145	136579	104665	229554	5232.35	7690.04	8018.17	3959.69	5474.74
unknown_405	NA	729.678	435.358	555587	412726	426191	462724	508218	275078	413316	425284	447800	502411	481381	414477	439876	460597	517860	399916	427750	453158	470141	528171	440621	426301	425200	447135	505174	398545	423159	435178	473084	502320	431663	433096	460047	524205	494655	396555	405571	436938	488575	482075	405800	427595	458059	510334	485303
unknown_406	NA	729.122	436.36	142853	90633.5	126252	142951	129802	67116	86543.7	126541	135442	125958	126734	125571	130682	141938	133274	96616	125870	133449	143277	131203	109481	122183	123173	134114	128900	89990.4	92645.8	135559	121413	123158	98453.7	130354	138197	135624	122618	88262.1	119493	129113	124827	126116	89345.9	87882.9	141207	129062	123085
unknown_407	NA	599.218	286.988	245.637	44267.4	101468	134807	194094	4001.97	45939.4	99652.5	151821	221723	1904.28	44476.7	100225	124316	199486	5558.65	58102.5	99250.8	150528	196685	7576.74	60754.4	111866	149175	217724	7002.19	59462.1	105204	141708	190725	16401.9	67425.9	116197	167158	205439	12745.7	78065.3	136542	215146	218429	20684.9	58191.9	124018	153731	192193
unknown_408	NA	728.425	134.096	504531	469472	470976	487850	542163	399855	451963	467607	504958	493590	478374	450734	475458	500936	510256	488052	457911	483519	495983	507729	480381	478178	491717	522180	516006	482818	479245	472129	518790	501959	463161	455385	498022	495824	518807	428952	465643	503862	504694	505283	469915	457017	484621	535303	504872
unknown_409	NA	599.139	669.173	265.051	39831	93589.3	118239	196977	0	45719.5	112870	154447	184005	1204.13	48451.4	95751.3	136244	174059	1697.92	55534.4	122640	126447	183321	1043.57	64941.2	124832	168272	232619	3999.99	58371.8	99926.5	166309	208916	10551.3	72515	131874	161548	181647	6791.7	77908.4	136029	168918	245233	14495.1	77814	107863	167560	228641
unknown_410	NA	728.094	784.54	114534	258622	227665	202718	177292	549161	279145	277059	244932	130199	247996	269591	262891	265486	176483	294094	211811	276581	204293	159042	270533	232171	229333	205519	146155	301471	281423	260755	252768	161792	281417	226185	267294	164545	191060	249851	232534	231254	161680	155077	274272	288006	244457	208381	227918
unknown_411	NA	599.058	281.05	10222.1	153126	299923	396946	764274	40965.8	148559	360666	507539	700761	37698.8	156845	398045	678202	784259	46981.8	176322	353742	636341	704495	50615.1	211353	351223	519650	812314	53668.1	339364	301334	880655	878554	72885.3	200674	438061	649915	522722	61874.4	244548	424014	555903	672532	97374	365676	562828	756543	607564
unknown_412	NA	599.031	225.042	352.234	45796.4	92526.2	110234	186881	2298.29	47891.2	102354	149997	174756	4389.82	48718.2	84430.4	121433	139743	6986.09	54078.7	115370	111838	166751	7815.4	64560.1	106729	157667	207951	7610.42	59099.6	84991.2	152663	171156	17048.7	62689.3	126672	155014	159333	11616.3	74891.8	128060	167275	212153	25036.7	64729.7	90940.7	157945	187230
unknown_413	NA	727.464	414.274	57615.1	67718.7	69418.7	75340.7	96918.7	20052.6	65314.6	66980.8	76080	82410.4	60069.8	72965.6	68465	76729.8	92447.5	53550.5	69058.4	72352.8	71467.7	94984.2	51906.9	65958	61374.6	71275.5	87884.1	49941.6	72131	67944.8	84876	82312.2	54929	67376.1	80423.5	92170.3	86885.1	51789.6	65342.6	71217.2	85056.3	84271.2	63536	70657.4	75208.4	96796.8	86979.5
unknown_414	NA	725.232	414.294	60943.8	68593.2	69145	74877.6	96724.6	20919.1	63502.4	66163.3	75924.1	85090.7	61163	72993.1	68870.7	76146	90328.3	56150.2	70259.1	71282.1	74574	94288	55324.7	66689.9	60942.6	71468	86663.6	53169.4	75422.3	68947.4	85798.5	84290.1	57559	67252	80909.8	94401.3	88788.4	54925.3	65979.7	69544.3	84589	84823.7	63962.8	70923.6	74515	96369.8	87967.6
unknown_415	NA	598.867	653.141	264.237	21861	48947.5	64857.8	100827	0	22854.2	61343	96245.1	99818.2	0	30654.9	51810.1	76201.7	91675.4	493.176	31812.3	68295.9	67449.7	103834	0	34445	64848.5	90775.6	118886	1639.3	36597	51371.6	93601.7	108165	5132.21	37589.1	78155	92912.6	98781.7	509.281	43115	74870.9	83798.5	128958	8083.41	41961	59539.5	90529.1	120533
unknown_416	NA	723.18	326.339	69999.4	21881.2	114841	93904.1	132125	6015.21	11519.7	29578.9	52264.1	35007.1	2517.73	3337.09	2932.6	3413.29	1537.72	98696	164406	234547	68529.6	385829	51160	60181.2	70104.2	79955.1	138173	1974.14	4225.31	4664.15	1966.81	14970.8	5178.09	7554.75	16977.6	23561.3	20703.5	11998.3	19702.8	27424.9	25946.3	40083	2668.08	2873.98	2338.2	2046.71	1442.41
unknown_417	NA	723.132	552.39	47214.3	62602.6	71499.9	55140.5	64195.6	62577.5	53215.4	54944.8	62018.1	90463.8	62441.4	67479.8	60760.9	67923.3	100719	44707.8	45318.3	62920.7	51239.5	74550.1	53188.6	58036.3	43481.9	50091.3	42660.5	53278.8	49712.6	66105.2	77662.8	110245	63719.5	41657.6	46905.4	50009.6	53984.5	40639.4	39282.7	37396.4	76245.1	54124.8	45565.8	61126.2	48779.4	112783	83479.2
unknown_418	NA	722.731	530.429	76872.2	59253.1	66876.3	55466.1	43541.4	8471.34	36482.5	42803.8	59051.7	83645.2	84417.8	64843.7	56461.5	64500.9	75634.3	24003.5	36341.4	55993.9	48118.9	54834.7	42515.1	63458.8	34318.5	41985.4	27343.5	28536.2	31214.4	64675.2	55075.4	84884	65650.1	23488.4	31267.8	30746.8	28277.8	34767.5	29460.8	25701.9	67925.8	37180.8	27968.7	47742.2	45336.1	88362.4	57995.4
unknown_419	NA	722.722	148.112	567853	558960	556918	559553	604141	492364	558847	583479	582416	571768	564605	556120	552921	579050	587634	570294	563525	601771	605407	604218	572074	557893	571090	582878	600360	557447	556925	561488	616309	568820	549738	547998	592121	586698	580330	530849	555632	580095	588061	585400	563418	564269	566116	618594	599000
unknown_420	NA	722.525	575.488	69572.6	76970.2	87599.6	84902.3	33524.7	694.697	52568.1	64266.6	92178.1	60747.7	80403	88183.4	85297.9	98055.1	65477	27693.3	49578.1	88791.6	82024.5	39910	44273.5	87267.3	50798.4	65094.7	21185.2	33255.9	48527.2	97705	32984.3	75444.8	83155	34938.7	45168.6	18817.7	23863.4	42543.8	41213.5	36804.3	40664	30430.1	33530.3	67553.4	72176.2	63541.6	51483.3
unknown_421	NA	722.276	230.247	66453.9	68255.8	75171.9	70942.2	83248.4	38120.8	69295.8	73759.1	73338.5	74050.1	68817.7	68161.5	68075	74030.7	72529.5	59397.2	67730.1	74297.3	71296	77553.8	65075.4	70566.5	70286.3	74148.6	80711.6	66398.1	71767.8	71602.9	83732.2	74622.7	64155.4	67387.7	78397.7	80187.2	75250.2	57780.9	70070.4	73535.3	82878	80393.1	61092.1	71202	70464.6	81130.2	80677.7
unknown_422	NA	721.57	258.169	105333	103014	103688	110679	120574	83973	101992	108235	109859	128974	100458	105410	108671	112604	132791	104636	109640	108441	117863	123685	103778	105197	110564	112616	130414	104918	103054	108763	129120	129257	107537	108758	113179	125437	122188	93423.2	105686	112265	127357	124103	104289	107125	117200	127917	133792
unknown_423	NA	720.553	341.36	44712.5	51780	47468.2	48035.7	48499.4	22165	49068.6	51498.8	51990.7	49084.5	46943	50308.2	48902.2	50487	47440.9	47400.5	45546	55899.9	45018.8	45018.5	42347	48980.3	49212.9	49728.7	47212.3	48949.9	53615.1	47872	50531.8	46244.7	44890.9	49238.3	53319.4	49127.5	50490.9	39400.4	47646	48036.7	48421.7	47174.5	46598	49867.7	49630.9	48271.4	51075.4
unknown_424	NA	719.957	202.18	275816	245894	270965	311655	345258	139694	240158	260210	300698	339263	252569	248493	269755	305944	355233	233673	257475	279918	316608	347961	236848	248228	264743	304425	341920	231877	257339	285012	353890	335884	235982	258008	289578	341423	335288	214614	252189	280986	334630	324816	239555	264462	303851	348386	339299
unknown_425	NA	719.556	121.088	534848	563924	502574	511896	553706	464550	540356	535730	555754	527043	516138	540948	518851	525429	556680	555272	532784	572188	553903	553907	548384	536492	546184	550331	547914	544792	550182	535284	542284	527254	518987	508307	572146	550355	546832	520146	562038	573996	558171	552859	569262	535002	539669	545098	536393
unknown_426	NA	718.596	100.112	1.54467e+06	1.54549e+06	1.5592e+06	1.55854e+06	1.63999e+06	1.16962e+06	1.52484e+06	1.60785e+06	1.61659e+06	1.56287e+06	1.52718e+06	1.51252e+06	1.55854e+06	1.58539e+06	1.59903e+06	1.5468e+06	1.52892e+06	1.59923e+06	1.6217e+06	1.59379e+06	1.56825e+06	1.52482e+06	1.58272e+06	1.62911e+06	1.63482e+06	1.51982e+06	1.55458e+06	1.54932e+06	1.73142e+06	1.5644e+06	1.54656e+06	1.51425e+06	1.62155e+06	1.62369e+06	1.59094e+06	1.46556e+06	1.55391e+06	1.5846e+06	1.64532e+06	1.63801e+06	1.53833e+06	1.55777e+06	1.56969e+06	1.62066e+06	1.60563e+06
unknown_427	NA	718.492	642.209	0	13063.6	48067	87767.9	201346	0	10178.4	44593	83200.3	186201	2564.58	13816.7	47074	87902.5	203821	0	19013.3	57665.8	102689	247589	0	18817.6	51093.1	101316	215987	193.486	19890.1	57863.1	158391	232613	590.36	26316.1	64996.7	169796	254072	195.622	20926.5	63454.2	157866	251416	1996.46	30074.6	67734.9	160700	251795
unknown_428	NA	717.945	643.214	5680.59	16051.1	31437.7	53981.2	121635	312.922	10586.1	25668.8	48971.3	112672	2431.82	14523	33508.8	51008	120064	3827.63	13817.1	38358.6	65950	139638	1082.52	11254.3	29404.7	62639.4	124370	4440.23	8969	36832.4	87658.4	131193	2756.52	15025.1	42327.9	103306	153163	3141.13	15720.1	38246.2	103905	144031	4413.17	20348.1	37684.1	98968.4	146876
unknown_429	NA	717.504	150.127	598557	535866	547834	543697	572953	495477	548549	560673	576540	551705	573357	541091	551733	570851	569090	570970	548750	574128	564449	562943	572690	562878	575667	596099	575693	547541	555224	548849	552532	555136	535261	532207	572724	580963	567400	520969	553704	574562	573123	562751	550218	545662	550574	588688	557530
unknown_430	NA	717.167	101.101	89783.8	88714.6	88754.9	93748.6	102008	59873.5	94843.3	99211.3	96005.3	96569.3	99874.9	93469.5	82522.8	89854.3	101267	87460.3	94851.9	90064.2	98978.8	100262	92055.1	97488.3	90799.4	94798.9	92090.2	77666	96297.7	93078.9	106427	95078	96343.9	89044.5	94656.7	105139	95134.6	91922.6	90778.4	81534	101386	95975.6	93959.2	86352.4	92302	102627	102367
unknown_431	NA	716.477	860.27	68652.4	131389	568.676	206.787	0	1411.96	130102	475.965	622.29	0	84214.4	153428	1022.94	208.086	466.182	89959.9	141769	443.658	1301.7	468.066	78470.7	126131	517.549	537.332	0	104041	152012	409.077	0	0	121610	44513.8	213.256	273.962	0	105859	92015.2	746.812	202.548	199.894	131158	12485.3	0	0	299.309
unknown_432	NA	716.22	862.268	32247.7	87342.3	0	0	0	610.67	81558.3	498.053	0	0	47753.6	100376	728.873	0	189.462	58710.3	95365.7	0	0	0	47445.2	78174.5	0	0	0	63026	101262	0	0	209.193	73984.8	23677.1	0	287.351	0	65330.4	58833.4	0	0	293.747	82570.9	2438.14	670.358	210.227	0
unknown_433	NA	715.94	861.269	46053.5	106836	0	612.751	0	618.055	109602	0	213.495	0	66529.4	125922	0	0	205.134	77924.8	124957	0	463.698	0	63439.8	103133	0	201.944	0	83499.1	123160	0	0	198.131	96111.7	33487	287.585	0	0	81074.4	76419.8	0	506.143	196.072	107207	5651.53	0	303.099	0
unknown_434	NA	712.732	638.213	3462.99	15594.7	27088.7	90675.3	17403.4	20710.2	14862.7	12902.6	28608	16322.8	210710	9781.48	57706	18258.6	22677.7	2298.08	26987.1	27965.8	15071.7	12826.7	4323.48	10847.2	14905.2	23888.8	8981.4	3126.47	11693.8	17202.7	979.696	101291	2058.72	43066	27794.6	3341.23	6667.08	3498.76	26476.6	25585.7	1687.62	8677.53	11384.1	21873.7	35896.7	3095.04	12018.5
unknown_435	NA	712.643	394.334	204325	239578	345524	584969	459145	80745.4	252332	221571	222232	679451	280450	206121	202485	789680	205219	322036	225128	247771	391787	453446	215526	286788	223883	223644	236654	252385	213918	204901	562023	1.22699e+06	288898	184841	254418	217306	186128	208187	220752	308307	229987	247010	209754	204569	266706	235233	202459
unknown_436	NA	711.548	372.238	99576.4	170960	153571	95774.1	97365.2	622.632	11754.6	14378.2	17150.3	6444.49	7037.14	11460.6	13559	15994.9	3385.55	55555.4	46593.5	92352.2	63800.1	55089.9	9834.89	20390.2	15205.8	14776.3	9204.52	7850	14383.4	16089.7	5717.36	8596.5	12711.7	12308.5	18835.2	21060.2	17422.7	10137.7	17296.3	15826.9	4029.75	6658.61	7123.41	10403	14498.7	6326.05	5659.64
unknown_437	NA	711.029	775.549	73327	101631	141453	124181	28864.3	106694	78229.3	94045.8	77318.9	109861	0	0	0	0	0	123396	148955	136279	145365	149821	216675	207180	164828	146133	161473	0	199.215	354.904	35595.3	322.363	107604	156032	160793	155857	218597	62299	107247	89035.9	86699.9	145938	28776.2	0	202.006	0	192.023
unknown_438	NA	710.496	298.308	29699.9	39475.9	28559.1	31983.3	33267	14171.2	30406.9	42933.1	37041.4	28510.1	31507.2	40081.9	39843.1	30157	38115	29246.7	32932.3	50197	31240.3	33830.9	26802.1	32163.9	36742.9	39056.8	39551	27085.7	44973.2	35342.6	36602.7	36479.8	45330.8	37252.2	33122.8	39126.8	38876.1	32067.8	31164	30576.2	30693.1	60148.7	38509.6	37540	28821.4	37290.4	39562.8
unknown_439	NA	710.252	753.568	52824.8	60602.3	83101	69545.3	6545.43	1893.28	0	777.499	0	0	25091.8	0	195.445	0	0	81565.6	80844.6	81537.5	78060.4	87867.1	691.198	6950.88	0	592.614	0	654.667	0	0	11732.1	0	47196.3	87043	92684.6	87710.6	130190	282.734	646.856	374.245	0	224.951	7574.09	269.41	0	354.737	0
unknown_440	NA	710.08	734.556	38524.8	45441.3	63670.9	50903.2	5598.41	327.462	0	0	0	0	0	0	0	0	0	61347.4	62469.6	61160.2	57489.6	65217	0	5082.41	0	0	209.32	0	0	0	6982.54	0	53432	66082.6	69551.1	63583.1	93380.7	0	0	0	0	0	10215.4	0	0	0	0
unknown_441	NA	710.06	752.564	117189	131159	175162	145535	25621.8	19326.4	2064.93	5976.96	3262.4	0	67935.9	2857.47	4032.03	2310.92	1099.3	181218	174293	171447	164541	183118	5683.03	32700.6	4775.62	4671.26	752.984	676.139	3282.45	2502.74	36938.2	1160.36	134240	185631	198304	189479	266466	2818.21	5974.47	4795.29	0	947.135	44278.6	9352.25	3261.12	0	986.859
unknown_442	NA	709.515	536.255	44689.7	52627.5	55878.1	69843.1	72123.2	32575.5	52109.2	57986.6	63016	83452.3	55151.8	58866.6	65397.2	74247	86704.2	59222	56610.8	57741.8	74468.3	80815.4	56275.3	52584.1	59167.4	60823.1	75528.4	59026.9	56053.3	70757.6	81734.7	87732	175646	226195	407610	255005	208404	47810.5	54082.5	65253.1	81169	66571.2	54659.5	61091	73014	85454.2	83701.7
unknown_443	NA	709.266	612.18	67416	101298	122911	467165	192711	183863	95246.8	102375	165831	243428	1.38337e+06	78422.2	284606	128879	263733	75954.3	141677	150923	129781	201733	93031.3	61593.1	98571	143864	160834	69901.2	88599.2	112483	151968	829302	51756.6	221891	159139	163276	196940	61772.3	129720	151493	127849	174589	93302.2	104107	190081	139755	239415
unknown_444	NA	708.573	144.982	8.31536e+06	8.43941e+06	5.5334e+06	5.34382e+06	4.86094e+06	1.04163e+07	1.20987e+07	9.31023e+06	8.18006e+06	6.30124e+06	1.04261e+07	1.10175e+07	8.28559e+06	7.95235e+06	5.91035e+06	9.25328e+06	8.74563e+06	7.49555e+06	6.13549e+06	4.60088e+06	1.13364e+07	1.1175e+07	8.8311e+06	7.93401e+06	6.72054e+06	1.01864e+07	1.05326e+07	7.99176e+06	7.45926e+06	5.82122e+06	6.78517e+06	8.93618e+06	8.69583e+06	5.88246e+06	5.30977e+06	9.68916e+06	1.0555e+07	8.53308e+06	7.63146e+06	6.64472e+06	1.04352e+07	9.94524e+06	8.07097e+06	7.56174e+06	6.44608e+06
unknown_445	NA	708.352	613.18	16404.8	29634.3	35950.9	199999	71786.7	60696.5	30170.4	35594.4	64360.6	96975.3	535870	17576.7	116810	39372	100995	20607	46595.3	48610.6	46531.4	94800.9	28564.9	15772.7	33218	51578.2	58276.3	15922.2	23174.1	32286.1	46948.7	329953	7603.47	83336.8	55986.3	58383.2	72122.4	16129.4	45488.6	54093.8	49884.9	73213.2	24334	31271.5	67083.7	46041.5	94903.3
unknown_446	NA	707.962	146.98	3.66897e+06	3.69527e+06	2.41584e+06	2.32697e+06	2.08536e+06	4.56983e+06	5.37347e+06	4.1292e+06	3.56689e+06	2.88173e+06	4.56093e+06	3.8773e+06	3.70997e+06	3.4757e+06	2.59507e+06	4.06501e+06	3.83886e+06	3.28178e+06	2.69653e+06	2.01187e+06	4.97037e+06	4.93733e+06	3.89096e+06	3.4739e+06	2.92934e+06	4.54232e+06	3.95696e+06	3.51862e+06	3.29399e+06	2.51535e+06	2.99211e+06	3.93462e+06	3.84232e+06	2.56786e+06	2.34574e+06	4.23372e+06	4.63807e+06	3.77239e+06	3.34686e+06	2.91306e+06	4.57593e+06	3.80744e+06	3.50248e+06	3.18955e+06	2.70454e+06
unknown_447	NA	707.615	692.478	58035	56892	57106.9	81644.2	34620.3	953.85	62064	76181.6	93797.4	35993.2	47498.5	74573	74792.1	75334.6	39096	52768.9	77294.9	67672.1	86832.7	41898.5	45138	71742.3	64732.7	67816.9	31923.7	60818.5	72511.6	85529	30489.9	50102.8	61898.9	84949.1	75131.9	28302.9	50798.5	63879.9	76647	75508.2	32139.1	38346.2	63786.6	78166.4	87515.6	32774.3	60267.5
unknown_448	NA	706.696	649.401	206391	196134	193717	206321	224651	168008	205305	204766	204060	218076	199886	212947	205010	223221	225420	201829	200364	204884	201359	215729	196069	181128	207930	200374	205392	222406	210576	221191	224800	209586	202358	208098	215474	230456	207648	183468	189803	206157	217008	176884	212242	224588	226633	243145	219648
unknown_449	NA	706.446	650.403	89454.4	77338.8	84926.6	86091	82606.4	79263.4	81935.2	87845.9	80887.1	86395.4	86585.5	86558.3	86437.6	90698.8	83704	85269.7	86980.7	84109.8	85007	86017.8	82494.2	78167.6	87395	81617.3	88284.2	91277	90851.7	87448.2	94205.9	85170.1	83915.3	86868.8	91764.1	97030.7	86366.7	75790.6	76773.9	82337.8	93605.2	78713.2	87757.4	93469.2	95337	105625	91174.8
unknown_450	NA	706.437	647.42	80104	121324	121820	125199	60468.7	19502.1	133667	129479	137336	88999.6	121181	144834	140715	144840	101264	99748.9	132867	121526	135508	61483.8	106149	126975	135458	125401	58919.7	132072	140466	150929	145330	113920	44630.2	134346	141176	139099	100875	98971.6	120343	133843	146184	27723.4	127438	150711	152582	154951	128491
unknown_451	NA	706.42	787.516	16149.2	32369.2	24215.8	22144.9	35668.8	198258	140254	203417	172078	228528	26708.4	43444.7	41282.4	40711.8	35858.7	26375.1	35231.7	29190.4	27268.2	27714.6	212737	268807	224091	195427	232961	37562.9	50205	32469.2	48186.9	31449.6	32852.7	29220.3	37577.2	29772.9	30935.3	172955	159671	168300	126696	213170	41077.9	43411.7	35241.4	40022.8	32843.8
unknown_452	NA	706.317	792.494	92109.9	67217.8	66461.6	73740.4	73382.2	200461	182283	236843	219970	264732	89103.6	79281.3	74296.5	81711.3	76890.2	79461.4	71760.7	69558.1	74461.8	73607.9	215952	280002	255549	233620	257021	84758.8	74426.9	75592.1	80029.6	72881.8	80678.6	71971.5	74754.9	73123.2	67357	198754	202083	205617	176276	227888	79643.5	77451.7	76758.8	72191.7	78360.3
unknown_453	NA	706.245	792.47	1751.99	1912.13	8732.63	7640.98	1988.94	66089.8	143250	205743	183458	241106	0	0	0	0	0	2818.19	19258.6	3863.43	2433.91	5832.89	183635	256755	238723	202165	234157	0	0	0	0	286.428	0	0	0	710.708	0	172034	177288	179814	147621	209058	0	0	0	0	0
unknown_454	NA	705.999	814.544	0	595.669	1823.61	0	0	24920.9	53301.4	78451.2	68275.8	42012.6	892.066	0	538.798	308.1	0	331.142	4719.14	0	412.988	311.828	66628.9	115368	90564.5	74362.4	49571.7	0	0	0	0	0	306.835	202.86	577.369	0	710.772	71299.3	70939.5	64623	18278.5	46032.7	1366.55	549.394	0	426.855	284.001
unknown_455	NA	705.999	815.546	0	0	623.234	407.832	0	12866.4	25891.6	37070.3	33360.6	21418.6	0	0	0	215.642	0	198.722	1301.37	0	0	295.563	35650.1	60637.6	49144.1	38961.1	23633.7	423.921	415.611	0	187.257	306.538	192.315	0	0	0	188.019	34766.9	36246.7	31332.1	8497.93	20393.5	479.697	183.066	0	0	212.006
unknown_456	NA	705.525	607.289	84720.3	108261	176018	251896	121850	0	0	0	4841.85	0	0	0	0	0	0	512847	205886	189002	65490.3	92664.3	181505	5780.79	2629.51	25757.3	31719.1	0	0	0	0	0	52017.9	72252.4	119357	211674	60045.8	13675.9	20362.2	67838.9	67328.7	100373	0	0	0	0	0
unknown_457	NA	703.883	411.339	38060.6	35731.4	91475.6	61926.5	70383.3	0	397.497	806.764	1230.72	905.017	195.19	0	0	500.804	203.622	22213.2	22637.2	46090.2	51378	66014.3	758.709	2212.64	2075.79	2251.87	4195.09	184.324	0	210.639	179.903	426.36	412.458	559.626	951.862	12375.4	9970.87	2258.68	2951.18	7162.76	4130.72	14051	191.392	642.46	195.496	747.267	0
unknown_458	NA	702.962	374.227	73158.8	85097.2	162995	88265.7	87261.5	182.746	19658.6	22477.7	25285.8	16076.8	13922.7	21115.1	22722.4	21982.8	12474.9	54070.8	113391	72648.7	196925	156112	23150.9	39402.1	45161.5	48109.2	54885.8	14867.6	20192.2	21997	10841.9	18198.7	17920.9	23185.8	24168	60792.4	59359.7	18707	23270.4	23603.7	15440.5	17658.5	17081.1	19382.2	24904.8	14141.9	18190.8
unknown_459	NA	701.934	731.09	19781.7	25445.7	17010	26416.1	20891.6	12793.7	22532.8	21242.9	20410.4	18756.4	38496.8	35063.6	35630.5	19862.2	33365.1	25659.7	24635.9	15960	13582.4	18499.3	19173.6	23919	10958.4	14629.7	13434.9	24278.3	14889.3	20534.3	55638.7	41070	13379.7	24044.3	15687.1	20472.4	19674.7	12322.4	15931.4	14679.2	13980.5	14501.8	23514.9	38256.9	13987.2	39967.7	43785.2
unknown_460	NA	701.212	458.375	78056.6	75587.8	81236.8	77177.6	83643.5	40248.7	80942.1	81236	76612	76250.8	66764.4	80859.5	72511.4	80560.4	77307.3	81850.7	80728.5	80482.3	79633	82071.6	77800.8	74413.2	82044.3	80132.4	78987.1	77169.5	75226.6	80905.7	72557.2	78392.4	75950.9	75555.8	86946.8	73858.7	82631.1	67872	78076.4	76713	83141.8	77528.9	81412.1	81849.5	77871.5	81664.1	75279.4
unknown_461	NA	701.201	627.133	32668.6	53963	34518.6	56377.4	49859.5	14096.3	31283.6	34799.6	35736.1	43303.8	72642.6	72212.1	66445.1	51804.7	95634.2	44479.8	41128.2	26842.8	33898	45602.5	21716.8	29842.6	19705.6	25780.3	31485.8	47573.6	26504.2	45760.7	137427	146480	34683.9	40841.2	26036.6	48408.8	59297.5	17294.2	23263.2	25516	23929.2	37433.5	45486.4	88577.9	33120.3	103779	158832
unknown_462	NA	701.082	286.29	80142.9	112168	99365.8	92051.9	88781.2	41252.3	96691.8	94768.4	106157	95709.1	91342.3	108321	101590	85986.1	102089	85045.9	74385.5	145057	79155.5	99740.8	80241.1	91686.9	86202.2	108033	100031	78234.4	73559.6	82176	117095	112236	162675	87226.6	99846.1	97081.8	92107.1	60933.8	69458.8	77508	68392.1	159350	92166.7	98918.8	78302.9	102740	119170
unknown_463	NA	700.959	285.297	819519	1.15711e+06	1.06551e+06	970479	981253	476500	1.01906e+06	1.08531e+06	1.09867e+06	1.05782e+06	959388	1.1474e+06	1.09696e+06	943666	1.17648e+06	966015	707746	1.59857e+06	871800	1.06504e+06	870324	927181	858531	1.11905e+06	1.16285e+06	835625	788714	909262	1.32542e+06	1.23897e+06	1.84507e+06	911340	1.00852e+06	1.08934e+06	988113	609985	711105	746414	776839	1.8629e+06	1.0628e+06	1.05943e+06	803433	1.19677e+06	1.32131e+06
unknown_464	NA	700.809	567.58	42691.7	59641	52253.4	53960.8	49141.9	11453.9	49680	49782.4	55310.3	62427.6	56598.9	58407.9	57451.7	44547.1	83321	50316.6	29247.6	107625	43581.7	58827.6	39106.1	36832	31297.8	55315	57581.5	37965.4	25446	43593.3	85260.3	82050.1	139259	45212.4	45397.5	67790.2	58532.4	20805.2	21131.6	28903.2	37264	138307	56193.4	51366.6	37155.6	65892.4	89021.2
unknown_465	NA	700.774	306.272	17224.3	28017.1	28948.2	25779.2	26569.3	4278.52	21278.3	23532.3	25507.6	23485.1	17138.8	22982.3	21539.5	19769.6	27549.2	16887.4	17607.2	36709.2	36295.6	33676.2	15399.3	18844.3	16614.4	25490.7	25243.3	14037.5	13142.7	18118	29982.4	27613.3	36353.8	17986.6	21673.1	28300.6	22705.1	9663.54	13990.8	15445.6	19602.8	48660.3	20383.8	20337.5	16186.3	30955.5	32168.2
unknown_466	NA	699.187	582.402	17394.1	12907.1	22253.3	15561.7	16358.3	651109	526860	747090	682974	851002	9864.14	9217.5	10524.1	7789.4	7154.88	16620.8	29411.2	18258.8	15079.6	25588.2	906244	1.01366e+06	921505	761525	1.12951e+06	10523.7	9098.42	10959	10591	12583.4	12007.6	10011.9	13098	18759.1	7918.57	915681	1.09261e+06	935060	886366	1.37372e+06	8778.47	9863.97	8453.08	10368.8	11312.4
unknown_467	NA	698.39	869.369	0	0	0	0	188.355	0	0	0	0	272.385	0	422.594	0	0	0	0	0	0	0	199.44	0	0	0	205.185	0	0	0	0	0	0	0	0	0	0	287.553	0	0	0	221.954	198.519	0	204.834	0	212.684	0
unknown_468	NA	698.39	870.373	0	198.232	279.251	208.006	0	0	0	0	0	0	0	0	192.006	0	0	0	184.866	0	0	0	0	0	0	0	0	0	0	0	0	219.853	0	0	0	0	0	0	0	0	0	205.665	0	0	0	0	0
unknown_469	NA	698.388	346.119	44873.7	50553.8	55084.9	57218.5	51933.2	4376.22	46365.6	50349.1	47811.8	37142.5	93405.5	121808	174451	88116.5	120837	53778.9	61100.7	53302.1	61230.3	49529.6	37375.4	45569.2	47208.7	50317.3	42553	71969	64359.9	64420	184362	94482.3	55182.4	60645.9	58056.4	85233.2	75177.7	36569.3	52699.1	59614.3	50736	52946.7	75594.5	79811.9	93487.1	79685.2	87324.2
unknown_470	NA	698.111	346.101	41604.8	47635.4	51147.5	54601.1	49668.4	4379.83	44461.1	48393.8	45002.1	36019.3	92484.9	121192	172946	86959.3	120774	50564.6	58199.3	48698.3	58698.7	47502.1	35118.9	41960	42898.8	47995.2	41369.4	68485.9	62376.4	63596.1	184044	92016	51806.3	58347.6	55348.8	81723.6	73800.9	33292.7	50162.2	56766.4	49426.8	52002.5	73250.9	77486.8	90873.6	78206.2	85465.3
unknown_471	NA	697.95	344.084	56303.7	66437.2	79072.2	67672.2	68382.5	10667.3	51124.3	53807.7	44757.7	42561.5	178666	229657	341756	152654	236247	74612.8	75746.6	53324.2	78457.1	67879.4	32073.6	44010.4	41140	49568.5	46663	119198	100908	94043.5	399242	176911	80369.8	75927.6	62995	156194	122795	29388.4	59579.1	60327.7	69137.1	72507.2	125164	124836	147523	145668	156398
unknown_472	NA	697.915	598.395	508.83	0	899.128	0	0	84083.8	65805.6	95822.1	93252	118958	392.782	0	0	0	0	0	575.821	203.571	199.176	0	115687	129945	128793	98564.5	152294	0	164.604	0	0	278.558	0	0	0	0	0	118482	155895	130532	117335	169019	1711.45	193.723	211.365	180.373	0
unknown_473	NA	697.911	346.09	39960.2	45903.4	48854.4	51696	47989	4381.5	43349.3	46569.7	43152.1	34608.1	91656	118808	172604	85432.9	120228	48097.4	56534.1	46574.1	56904.9	45035.5	33384.9	39648.5	41498.5	45913.5	39852.4	67467.3	61298.6	61702	183285	92350.8	50618.2	56612.4	53823.2	82183.5	72606.4	32167.1	47360	54211.9	48460.4	50101.9	72375.6	75768.4	89154.1	77958.4	84982.3
unknown_474	NA	697.715	344.075	36423.8	36899.6	45226.1	47354.1	47156.7	9788.56	36682.8	40216.5	27813.6	35092.4	174885	232199	341846	148171	236311	61544.4	57057.7	30105.1	62797.3	49769.2	21705.9	29569.8	25169.7	34083.2	36389.7	112468	73019.4	81603.5	407607	176213	69936.6	62841.1	50646.5	154787	117563	18699.3	44165	45511.8	64406.9	63181.2	124151	115794	142250	143658	155325
unknown_475	NA	697.659	672.192	8475.01	7966.89	8662.57	10822	11586.6	2521.29	9398.49	10162.1	4384.09	8890.9	93647.4	125458	246174	57775.8	152119	17338.6	14734	6445.67	17271.7	10216.3	2371.73	5292.41	4417.13	7207.95	9949.32	40815	22819.5	24217.9	332441	87522.4	21520	17001.2	12367.2	80655.6	44579.2	2771.47	10695.7	12981.9	20372.8	23715.5	50019	42139	58904.4	59377.4	66891.3
unknown_476	NA	697.638	670.196	13346.4	7924.38	12654.4	16703.5	17006.5	3623.22	12735.3	13306.1	8308.8	14675.9	138628	197854	364277	85453.9	218437	25160.1	18888.8	8582.61	25649.7	15037.3	5907.64	11292.1	4839.21	10187.5	11883.7	60510	29656.6	34884	478486	137564	33835.8	23099.1	11924.5	113782	63851.5	4684.96	13328.8	16474.7	28406	39212.8	72651	59073.7	88989.5	87217	106197
unknown_477	NA	697.58	581.397	24424.6	16388.9	33086.6	22649.3	15577.6	1.35054e+06	1.00288e+06	1.42847e+06	1.30223e+06	1.65555e+06	1218.88	610.341	191.597	560.968	0	23173.3	57069.5	28003.2	18261.7	36973.3	1.71485e+06	1.93984e+06	1.80208e+06	1.42926e+06	2.18531e+06	179.853	463.228	0	0	1645.39	8817.82	5928.26	16043.9	27078.8	10311.7	1.79064e+06	2.20352e+06	1.8367e+06	1.71863e+06	2.69426e+06	0	203.764	0	221.535	0
unknown_478	NA	697.579	597.391	839.546	196.562	1061.65	1083.63	814.873	176970	148390	217542	200747	247842	290.728	210.743	0	0	213.143	322.265	4478.74	1037.52	319.113	1461.17	247210	281127	270853	220646	307580	0	0	0	0	0	212.332	389.699	0	1082.22	0	254804	318287	276697	254169	362211	0	275.566	206.531	0	186.143
unknown_479	NA	697.244	643.399	753.247	0	302.673	388.191	205.331	129854	119449	172024	157388	196547	0	271.876	0	0	0	276.848	2220.16	206.829	0	206.094	191390	219039	199461	166413	241972	0	0	218.35	0	0	0	0	0	419.546	0	209056	248678	210164	202809	297217	0	0	0	0	206.262
unknown_480	NA	697.086	315.195	0	0	0	0	0	56947.7	45058.1	79439.7	73265.3	96198	0	0	0	0	0	0	0	0	0	0	70746.3	96264.3	93301.6	77970.6	126151	0	0	0	0	0	0	0	0	0	0	79661.2	114980	100125	97433.1	158020	0	0	0	0	0
unknown_481	NA	696.765	467.112	202798	248517	212519	317672	258638	70703.3	193076	196059	172465	192332	488999	636063	852263	443545	701703	268634	278481	177073	273490	237739	115514	154897	121063	166100	160235	377131	332091	339301	986146	762848	241482	306735	241162	442673	399567	110152	174308	193507	221182	216594	380517	484004	435554	563304	760949
unknown_482	NA	696.74	469.108	97364.9	101317	101356	118303	103833	33671.9	85866	89658.8	72343.1	80366.9	246168	326032	479222	235085	338397	130930	132223	86720.8	131337	105616	55610.7	73172.3	60965.1	74532.4	75397	202759	178947	173354	478504	279925	123735	143639	125414	234795	194705	53662.1	85841.3	95822.3	115353	105187	217384	214127	247615	226432	271046
unknown_483	NA	696.71	466.11	752213	702206	715090	794126	765226	277232	690243	715601	576216	612257	1.74574e+06	2.01107e+06	2.56745e+06	1.6885e+06	1.89672e+06	993540	993501	655789	1.01303e+06	766374	441225	558759	466405	640760	604794	1.497e+06	1.36723e+06	1.26815e+06	2.5015e+06	1.55422e+06	935700	1.08857e+06	981441	1.61321e+06	1.37414e+06	391547	697368	780811	909250	814196	1.60612e+06	1.42797e+06	1.69933e+06	1.50436e+06	1.47665e+06
unknown_484	NA	696.635	468.105	418203	405152	409379	450960	429943	150300	389156	407112	326093	348052	964566	1.14202e+06	1.46368e+06	948969	1.0566e+06	572195	563406	377887	587257	440337	244350	326219	263306	357572	343429	848276	781743	714096	1.4027e+06	909694	535131	629996	567936	912288	772576	228225	400390	438570	508153	466792	917835	825103	971010	855198	856884
unknown_485	NA	696.596	470.101	90973.4	88693	90835.4	99885.2	95022.5	30184.4	81891.9	85161.8	67133.6	74368.2	203267	240655	313934	204786	229948	122152	121830	79210.3	128694	92848.7	50726.2	65201.5	53674	74866.4	69991.4	184696	171027	151658	302924	197080	115295	132442	120977	199646	170557	48955.9	86690.3	90819.4	105406	94087.3	198386	169868	209886	180798	180649
unknown_486	NA	695.814	417.277	6577	1681.85	2418.55	300.944	1174.85	50934.9	44032.8	62276.3	58113.3	78350.7	11701.1	2061.68	672.817	2457.66	1784.98	1863.2	2165.94	1087.41	906.389	1770.78	69276.5	84504.7	83922.6	66085.8	106621	1907.05	1804.76	1057.35	2567.94	2904.74	2529.1	2247.14	2066.12	2346.49	1121.3	74334	94446.8	83401.6	79678.3	130782	1315.48	1308.44	1191.36	1985.52	2491.48
unknown_487	NA	695.59	296.292	63691.8	76953.2	69222.5	66025.4	76253	31314.4	74544.2	78030.2	77503	67819.7	65939.1	76773.7	80277.6	75103.5	87557.5	74669.4	53243	66198.7	61283.7	77905.6	62044.3	72250.7	63584	84586.3	78664.4	68710.2	56885	66989.1	92224.6	76709.9	75373	66324.6	69411.8	81504.8	70443.2	49434.7	57227.1	60600.5	61289.2	116569	72700.5	71480.5	72817.5	82218.6	94136.8
unknown_488	NA	695.574	610.182	209977	457413	479090	1.67947e+06	621472	247120	465886	391719	543537	751101	3.79569e+06	362325	1.28829e+06	422946	817083	425775	621545	630866	416924	684489	406261	290234	412418	461323	424545	486387	380774	445033	459470	2.45916e+06	316017	1.03084e+06	612273	502121	547185	373884	592379	583267	399598	445025	517105	472575	689445	406341	781216
unknown_489	NA	695.538	611.183	113514	243502	256934	910282	327783	133031	244509	215063	296652	403370	2.07877e+06	195025	691712	222020	437585	223695	336725	336727	224066	359998	214810	150189	215745	241372	232552	263798	193377	231956	235418	1.31305e+06	169516	562029	324136	271783	298748	202927	313468	308907	222475	232455	282071	248408	365129	204630	405757
unknown_490	NA	692.959	312.325	43589	46401.8	52234.5	44938.1	52666	15301.4	47559.7	48316.7	45867.3	38862.7	41768.7	46779.1	44659.2	40852.7	43303.3	77397.5	84420.7	122876	50084.2	152486	47650.2	61150.3	57898.3	57600.3	66942.7	39274.6	38290.1	37738.3	49584.4	44039.2	61163.1	41913.1	46888.1	47109.1	44425.3	33567.9	36251.5	40033.9	37311.2	54324.2	46102.5	47037.7	40738.8	43329.5	49735.8
unknown_491	NA	692.8	629.19	185474	160340	153893	128159	218697	89715.8	171904	142517	120446	153550	193878	182786	173318	152584	183072	177317	173958	147506	118870	145601	163653	144238	161114	115917	134411	206605	181603	206340	196724	186804	193781	158002	152615	144366	139990	147628	138861	155616	139444	166733	175680	241017	168888	181080	215848
unknown_492	NA	692.739	656.224	39031.2	71260.6	92515.9	82389.8	51528.9	9071.33	84993.5	86528.1	76420.5	51487.9	47032.3	70544.5	79749.1	67301.3	60906.1	54157.6	87449.8	81598.1	67283.6	51983.8	54657.8	82452.4	87363.6	70411.2	46973.9	60132.4	75796.3	100156	36800.1	46909.5	68369.5	90093	87833.5	28144	61446.4	65837.1	80133.7	91850.9	34432.7	68487.3	74650.4	112965	72554.7	28869.4	72683
unknown_493	NA	692.656	631.191	45151	36656.1	36698.5	26087.5	52579.8	41592.7	82119.7	80079.2	79388.1	77502.5	46167.1	42096.6	37973.1	37447.9	42000.1	40856.2	46482.8	38173	29106.2	32236	81299.7	97710.7	103475	84771.5	81464.9	49949.9	46924.3	49520.9	44173.7	39909.5	45433.9	37534.9	37590.2	33698.8	35377.4	80734.2	92870	98324.7	81038.2	115669	39720.6	56402.3	40915.8	39466.2	43855
unknown_494	NA	692.594	657.224	16597	36043.8	41953	41485	22127.6	3867.64	47152.4	46521.2	44681.1	26246.9	22318.3	38817.7	44186.8	31522.4	30850.6	29351.8	44225.7	40092.3	36079.4	28897.5	27414.4	46184.7	48107.4	38775.3	24900.3	23561.3	41377.9	50081.4	14358.2	24634.2	32469	46023	48047.1	13599.6	25584.9	34521.6	45043.6	47916.7	16317.9	37973.7	37093.3	57268	35481.5	13706.5	32230.6
unknown_495	NA	692.593	633.147	18187.2	39355.5	38327.5	28789.7	42246	11564.6	44816.9	42117.7	31603.8	35073	27828.2	31875.1	30411.8	27038.7	29504.7	30422.1	38385	36286.7	25410.4	28549	33980.1	40160.6	42549.1	28118.7	31363.3	29940.3	29052.8	35221.2	37951.3	26295.8	37386.3	38167.9	37616.4	33124.7	30339.3	32965.3	41892.3	41333.9	30245.8	41856.2	36445.5	52608.6	22171.6	29220.8	36164.2
unknown_496	NA	692.591	630.189	121998	96875.4	95140.8	77947.1	136430	60063.2	112424	92276.7	78614.4	97991.7	124764	112051	100811	96005.3	108887	111990	112902	95413.5	76954.6	86701.2	107084	89698.8	110907	70691	84410.7	132210	121213	127145	118753	110656	126018	97780.6	92476.3	94582.1	86811.7	97470.7	91120.1	99914.4	85479.8	105445	109270	151564	114864	107442	122097
unknown_497	NA	692.207	252.016	58509.1	58111	77539.5	73798.5	117880	28825.1	58507.9	66098.2	78132.1	96256.8	64074.5	64908.3	78504.3	96146.4	106233	57902.7	66157.8	78912.1	79520.6	102767	59461.9	61081.3	85232.2	80544	104129	63085.9	62337	89165.9	104001	116417	65708.9	60401.4	87510.8	92461.8	96314.7	49087.3	61222.5	80803.6	87762.4	101341	57908.5	85036.7	89399	113899	109465
unknown_498	NA	691.827	641.418	12199.9	3381.32	3277.87	3451.08	2136.5	104381	80725	111754	97417.5	129579	29876.7	2823.94	4274.06	2387.25	2556.67	10443.8	4751.13	3802.32	2169.03	3513.87	155547	130065	124692	98295.4	143563	2982.06	4297.79	3352.16	3051.31	3138.04	1628.1	5926.88	2223.84	2884.69	3511.79	153741	162271	122862	126013	257691	2884.81	2942.75	2585.24	3278.72	3383.39
unknown_499	NA	690.408	639.493	0	0	0	0	0	0	0	0	191.701	0	0	0	304.943	0	0	1335.73	273.029	16709.5	484.299	0	352.954	265.168	0	0	0	0	225.621	225.611	0	304.608	0	0	0	0	0	0	685.384	229.954	533.775	213.26	0	191.393	0	0	280.953
unknown_500	NA	690.228	357.065	33369.8	40292.5	56452.6	63398.3	92395.8	20150.7	44914.4	52852.5	62695.1	78127.3	76800.5	48345.6	66061.2	74656.3	83079.3	35849	38451.6	47452	57012	79340.3	38192.7	44312.1	66740	64926.9	79389.8	43972.1	45390.7	67754.6	79161.4	99652.5	45697.3	46602.7	66857.5	72731	78093.1	35977.3	44954.7	64496.3	71041.2	82635.2	41871.8	62254.7	68441.1	89092.3	92634.2
unknown_501	NA	689.787	609.209	0	0	0	0	0	32283	69651.2	83842.9	87480.3	79443.4	0	0	0	0	0	0	203.874	0	0	0	100414	99133.4	97824.9	99271.5	80243.2	0	0	0	0	0	0	0	0	270.002	0	77817.3	97176.4	93413.7	94884.8	87339	0	0	0	0	0
unknown_502	NA	689.761	631.208	45252.7	36686.7	36781	25890.6	52963.6	39460.4	79798.6	80774.2	77711.1	77564.2	46096.5	41934	37991.3	37478	41264.5	40964.6	45170.7	37869.1	29149	32237	81787.7	96749	97657	84730.9	81456.4	49817.5	39280.4	50001.4	44218.5	39896	45159.3	37572.6	37674	33622.8	35650	78012.3	89298.7	95863	79857.5	115652	40909.6	56519.2	41470.8	39424.3	43344.4
unknown_503	NA	689.665	341.288	180518	226194	238904	206997	297524	137410	228964	239342	217837	204324	222503	317423	203049	170099	272050	218080	178850	342336	290815	244810	178951	220214	181136	193075	216713	299313	190352	214700	234086	250902	409259	195472	318175	245605	259474	223624	204298	211221	211510	317488	271004	180961	201482	206500	207287
unknown_504	NA	689.446	383.364	25426.2	13339.2	10280	8836.29	52792.8	1377.02	9494	13740.8	9765.26	10039.1	44394.9	45797.4	39215.8	47398.7	26199.4	9872.41	25162.6	16430.4	15835.4	13337.8	25879.7	12139.9	36370.6	25030.2	24166.1	44821.6	48324.9	40360.1	22524.9	41644.8	11855.9	16198.8	15477.7	10688.2	13810.5	23079.4	21984.9	23064.9	17731.2	25917.2	20232.6	49027.5	44785.4	49408.8	30671.5
unknown_505	NA	689.417	356.069	55533.5	67686.4	85833.4	99527.2	144758	28178.4	66951.2	80877	93851	117574	113298	72473.4	101186	116436	128652	55840.3	73365.4	93259.7	94180.3	125116	68480	70551.3	94945.1	97663.4	126205	70395.3	84367.8	105760	128390	153876	70381.9	76736.6	104855	115906	129604	58120.5	75813.5	98317.9	109300	128202	68825.6	94504.8	106164	137236	145445
unknown_506	NA	689.361	355.069	255304	285488	362229	435310	596339	146329	287370	343118	391063	490484	464627	303775	420405	463354	525001	269431	334041	391210	403232	530725	263701	302359	405733	388976	518650	294436	353127	434995	524965	640270	298528	324782	443208	489318	527490	238621	298038	389160	441852	527902	274568	393433	453550	556597	590051
unknown_507	NA	689.338	588.231	9433.77	5780.56	20572.9	15455.8	7616.92	343742	651263	753895	744221	593196	433.366	280.011	0	0	0	13123.7	32925	26435.9	9653.93	18370.3	848215	902997	859568	857081	746159	0	0	0	0	541.337	10778.8	4445.78	12718.7	26200.7	5433.08	740712	866764	867752	745414	1.13174e+06	0	0	478.594	0	193.537
unknown_508	NA	689.295	382.3	51513.5	85091.2	87905.2	89834	100765	16449.7	76500.9	76528.2	73176.4	73248.8	71343	108523	88537.3	91669.6	94488.8	74848.3	76036.9	97959.3	105243	87973	55127.9	66406.2	70382.5	69117.6	71653.3	97635.6	95643.3	102188	90284.6	100605	102309	84773.2	98950.1	89489	91186.3	63939.2	67764.3	69303.1	76140.9	76765.1	85608.4	86384.4	101485	102536	90644.3
unknown_509	NA	689.187	268.978	43269.4	56579.9	78386.6	91218.3	120530	24400.4	57857	67883.9	83025.4	98646.4	99509.5	62370.4	89610.8	96873	112377	50850.1	60852.9	78273.1	84468.8	111909	53818.8	60671	82210.5	79853.9	111330	54741.3	59797.8	86689.6	106926	137900	57260.5	68102.1	92447.4	94761.2	107600	44737.2	62926.6	79949.2	88133.7	104337	54521.4	76932.3	94449.3	117715	121972
unknown_510	NA	688.916	371.1	58490.8	73672.5	100896	114816	178973	33229.5	76623.1	99359.1	116542	139761	64782.1	82059.2	107789	139775	162017	64215.7	91319.3	112512	114767	162407	64665.9	83375.7	116850	119727	157747	71040.2	102367	127275	148738	178293	75035.3	81473.6	124714	143839	170745	61894.9	81146.8	110054	125994	167769	70001.9	110632	123827	162153	190319
unknown_511	NA	688.883	739.604	68083.5	100344	102799	108082	118386	19664.7	98683.2	102255	100552	90682.4	98059.9	139994	115936	105340	129552	97535.8	100797	137902	136712	105041	70623.5	82917.8	86467.5	88083	85547.3	130651	124640	127794	118681	124732	145053	118788	132134	116912	123977	86985.9	86181.1	88085	95569.8	98216	115035	115046	127209	120698	113271
unknown_512	NA	688.515	342.304	41505.5	54487.4	59227.1	57465.3	69724.2	25769.5	55546.1	52998.7	53474.8	41532.2	51565.2	75216.1	50887.3	45603.1	62549.7	55984.2	48143.9	83130.4	75530	53552.4	40847.8	50822.4	45475	51335.4	47233.9	67906.1	50672	55721	51819.1	56779.2	90639.5	53447.9	77072	55100.7	60631.9	48940.4	49976.1	52753.7	48466.1	63258.4	65262.4	47108.5	48862.5	46424.2	49362.2
unknown_513	NA	688.423	565.429	757.78	389.276	224.002	345.619	0	729.718	890.874	2875.72	939.96	665.074	294.476	407.024	0	779.186	0	434.351	385.929	1388.73	193.494	0	2788.33	2474.49	4174.12	2434.61	3287.9	1523.7	1108.73	466.126	528.793	1264.07	1273.4	300.09	1733.85	206.975	190.659	1338.62	2766.16	3034.29	1756.49	7420.18	523.94	464.992	946.934	0	199.885
unknown_514	NA	688.423	771.542	324.595	1357.75	5941.86	5643.17	6476.72	13522.9	0	0	0	518.78	929.415	2305.06	915.362	1658.71	1071.63	861.475	1392.18	1644.44	690.012	5712.29	0	0	379.673	302.438	0	835.772	2410.52	1524.83	338.748	620.06	292.629	1452.26	673.522	4455.67	1489.36	0	615.304	310.515	0	585.881	343.621	3140.73	1991.27	2289.42	1233.83
unknown_515	NA	688.101	386.274	4078.23	7400.84	7133.82	8982.57	4336.5	774.744	8038.98	9939.85	10129.7	6185.19	6143.55	10435.8	11323.9	17797.2	7872.92	4061.69	9048.92	7998.6	12244.9	9673.24	5507.75	9173.09	9320.39	14486.3	8534	6806.07	12481	15239.4	5128.78	9639.66	5122.35	7889.14	14130.6	4799.03	8348.4	6697.15	9954.55	11668.3	4607.08	8508.1	6596.25	12446.3	15768.3	5924.56	11182.9
unknown_516	NA	687.388	552.197	14403.4	69855.2	198180	307493	413984	50414.7	61755.3	203426	292968	401086	13281.2	91896.4	253386	367462	427213	12011.4	113422	251001	332463	417899	10738.1	98990	236141	310898	393427	15694.3	137681	296877	391547	472919	19210.7	142316	289969	410804	453944	11419.3	122501	248440	369393	400966	29264.4	165909	316109	454715	481089
unknown_517	NA	687.38	553.196	1878.71	32074.8	95888.7	144717	191694	5069.23	29002	90461.6	134621	186578	1104.98	42553	118927	170521	205501	1829.22	49292.8	114753	153702	195560	875.43	46146.9	117606	141680	185959	1620.86	61002.7	139922	186087	224348	5275.96	67209.2	134145	191227	212568	3101.88	58925.4	119059	175504	193470	10797.9	77929.7	148871	214533	228217
unknown_518	NA	686.242	589.238	947.058	897.938	1043.32	1311.09	0	114791	233051	264768	256976	208279	0	9721.49	213.526	0	0	483.38	7067.08	3132.88	1300.6	1942.68	336319	384058	334746	317462	285913	0	0	0	0	0	1478.66	0	1059.26	6117.64	0	283028	341713	352814	272350	424574	0	0	190.66	190.528	0
unknown_519	NA	686.168	359.293	4.01603e+06	6.08314e+06	6.18156e+06	2.86573e+06	3.76265e+06	93843.4	185387	174937	182703	166110	170874	242812	159982	122583	199941	2.67989e+06	1.70327e+06	2.11011e+06	1.81652e+06	2.33705e+06	141547	269107	167499	177600	165596	215659	160962	156829	184848	201640	324157	269066	276554	1.15018e+06	857289	155259	133024	142883	137938	214338	194569	136572	151606	149733	145007
unknown_520	NA	685.736	452.115	119745	134800	178209	162064	181485	576.053	1029.14	2409.01	2306.79	9748.65	453.252	193.919	2808.65	0	0	97775.5	119114	71928.9	83169.6	196169	9501.99	18462.1	5924.68	11976.6	8178.78	0	0	182.062	1528.68	2834.18	2110.36	40304.1	4605.29	190794	142658	0	203.901	594.19	0	0	0	0	212.524	0	0
unknown_521	NA	685.27	186.11	27679.8	37079.4	62942.8	53934.6	59535.5	19860.7	23628.8	23648.4	23616.3	28994.9	25534.8	23510.7	26076.9	27696.9	26999.7	26404.6	31618	25738.1	30767.4	65558.2	24272.7	25289.9	24484.1	23583.6	24587.5	23765.5	24517.7	25114.3	26299.3	24893.4	25327.4	26753	26123.9	52363.3	41940.9	25245.3	25246.8	27417.5	28262.8	22764	25468.5	25210.9	27056.3	27626.6	25809.1
unknown_522	NA	685.045	185.099	129003	235684	511596	412862	519605	684.104	5409.23	5008.56	4515.88	11174	3002.35	5459.64	3998.1	5109.66	3770.98	96973.4	119127	95733.9	118262	523916	4270.54	12405.7	7907.72	8692.01	7033.2	3584.2	4125.98	3149.62	5584.61	5331.36	3356.35	26243.7	3684.23	343622	235607	633.622	4550.04	4326.33	6114.46	2963.23	3490.83	3174.75	2847.29	5938.9	7134.72
unknown_523	NA	684.149	488.358	122334	137070	139951	142632	147041	92206.3	171884	179766	187583	175822	166812	160808	165026	165974	166208	150936	156107	155270	151884	158320	185889	190692	194822	208595	186951	169511	163471	174286	161579	174046	150894	162048	169489	151815	166724	165752	180608	201719	188740	220682	168205	168048	171840	175414	161525
unknown_524	NA	683.558	505.074	11224	15585.7	13645.7	15221.4	16861.5	31193	44270	18246.1	15996.2	16227.8	23087.1	18834.8	14260.5	29732	10829.5	38774.7	14197.4	53431.8	22005	14432	40697	58878	34186	18269.5	28708.9	18019.5	9588.82	13305.4	100417	25113.9	16510.7	15820	45487.8	18734.2	9939.42	23079.6	25700.5	46410.3	18976.3	41322.8	15125.8	13530.8	19277.6	15097.1	15006.2
unknown_525	NA	683.318	503.079	29766.4	37156.3	25098	30169.1	38271.3	55637	79607.7	41494.3	35534.2	41178.8	49107.3	46371.1	28069.9	53927.9	34345.3	75158.4	37871.2	92475.1	40295.8	32779.9	81594	103734	61877.5	38555	59451.9	38614.5	31905	28458.8	162938	54387.2	47080.6	32395.9	73103.4	41124.1	31652.4	49408.1	50824.3	75955.8	39086.9	77229.5	43339.7	32883.1	40407.8	35397.3	35736.2
unknown_526	NA	683.014	679.447	60364.3	50687.4	48805.7	51981.7	72263.5	21207.8	70916.8	75123	80066.5	66437.2	67797.7	83248.9	84382.1	93148.8	71938.6	71260.3	64378.4	66061.1	67246.5	63990.9	80279.3	72333.7	86969.3	79292.7	81073.7	97669.9	76672.2	93324	73968.6	92320.4	72709.8	62461.8	71887.3	64352	66742.7	73871.7	71365	87065.8	81259.3	81753.7	80962.7	87044.6	97832.1	105701	78845.2
unknown_527	NA	681.845	686.18	84682.8	5108.01	57438.3	113273	173108	16810.4	3248.88	70442.8	127297	184772	89784.1	12017.1	99827	148742	196889	43297.6	16836.1	90896	141770	175978	77869.9	21729.7	92464.5	135786	188386	42177.9	23470.7	106741	188847	197807	8039.81	34769.6	117137	162775	203980	19420.2	26997.7	103902	160092	185245	0	42978.1	115172	190216	210455
unknown_528	NA	681.823	236.06	20731.2	24636.2	21793.4	29862.8	25350.4	20304.8	47420.4	33177.9	31482.9	31791.4	23336.1	25216.6	24708.4	40249.9	28418.6	42813	21114.5	58825.4	33827	21543.7	36172.1	46500	35643.3	36303.1	33470.5	20551.7	16321.7	26342.2	138687	43961.2	36175	23803.7	46707.6	36267.6	28469.3	30637.4	25732.4	47063.9	29705.7	56369.3	20149.9	20466.8	27930.7	29383.4	32460.8
unknown_529	NA	681.823	687.181	19344.4	1516.87	28783.5	66290.5	98458.4	981.179	1717.13	45397.7	79482.3	107455	27456.8	6986.35	51356.3	87943.2	113546	9498.91	9707.22	49919.6	85784.3	106019	13826.2	12934.5	50258	83603.4	109741	5897.47	13312.3	61896.8	102439	119912	801.826	18859.5	65416.2	100406	112987	2491.27	14023.1	60640.9	98412.7	113139	0	20407.8	70005.5	118418	134729
[truncated: 1,566 more rows]

## Sheet: LC_negative
Table S3. Raw data of LC-MS/MS at negative ion mode. Samples are named by colony ID (a,b,d), type (T: tissue, G: green layer, W: white layer), and replicate (1 - 5).
[truncated: 298 more rows]

## Sheet: Normalized dataset
Table S4. Normalized metabolomic data and GLM analysis. Data normalization was conducted against an internal standard (GC data) or the total area of all peaks (LC_P and LC_G data). Replciates are averaged out and samples are named by colony ID (a,b,d) and type (T: tissue, G: green layer, W: white layer). GLM analysis was conducted following log-transformation with a Gaussiuan distribution model. …
[truncated: 232 more rows]
