# Supplementary material for: Metabolic interactions between coral animal and endolithic bacterial communities
Source: ISME Commun. 2024 Oct 28;5(1):ycaf193. doi: 10.1093/ismeco/ycaf193 (PMC12624861; doi:10.1093/ismeco/ycaf193)
Supplement: Supplementary_material_2_v3_ycaf192 [file supplementary_material_2_v3_ycaf192.xlsx]

## Sheet: Isotope exp. raw data
Table S5. Raw data from the isotope experiment. Samples are named by treatment (C, CA, N, NA), colony ID (01-15), minicore ID (1), and slice ID (1 - 5). N and C contents are calculated based on the slope of the corresponding standard curve (provided in Table S6).
Date of analysis	Sample Name	treatment	Time (h)	slice length (mm)	slice depth (mm)	dry weight (mg)	Area all_N (Vs)	d15N (permil)	Area all_C (Vs)	d13C (permil)	d15N-air (permil)	d13C-PDB (permil)	N (mg)	C (mg)	CN ratio
2022-05-23	Air/PDB										-0.22825	0.140375
2022-05-23	C01-1-1	C	24	3.1	1.55	255	17.823	3.479	365.944	107.722	3.251	107.862	0.0754982	0.440212	6.80256
2022-05-23	C01-1-2	C	24	3	4.6	280	1.543	2.493	45.829	38.83	2.265	38.97	0.00653615	0.05513	9.8404
2022-05-23	C01-1-3	C	24	4.6	8.4	345	-	-	13.315	-10.451	-	-10.311	-	0.0160173	-
2022-05-23	C02-1-1	C	24	3.4	1.7	152	9.935	3.461	338.029	169.494	3.233	169.634	0.0420847	0.406632	11.2726
2022-05-23	C02-1-2	C	24	2.4	4.6	167	3.093	3.342	103.972	50.663	3.114	50.803	0.0131019	0.125073	11.1372
2022-05-23	C02-1-3	C	24	4.3	7.95	289	2.412	1.549	48.901	-8.313	1.321	-8.173	0.0102172	0.0588255	6.71705
2022-05-23	C02-1-4	C	24	2.3	11.25	265	2.713	3.557	42.931	-15.266	3.329	-15.126	0.0114923	0.0516438	5.24276
2022-05-23	C03-1-1	C	24	3.2	1.6	313	15.332	3.694	559.224	125.158	3.466	125.298	0.0649464	0.672719	12.0844
2022-05-23	C03-1-2	C	24	3.3	4.85	322	4.629	2.347	94.657	83.154	2.119	83.294	0.0196084	0.113868	6.77492
2022-05-23	C03-1-3	C	24	3.9	8.45	315	2.825	1.766	52.624	-17.491	1.538	-17.351	0.0119667	0.063304	6.17169
2022-05-23	C04-1-1	C	12	3.5	1.75	214	8.183	3.92	345.009	282.453	3.692	282.593	0.0346632	0.415029	13.9687
2022-05-23	C04-1-2	C	12	5.5	6.25	463	4.283	1.21	96.289	-8.566	0.982	-8.426	0.0181428	0.115831	7.44847
2022-05-23	C04-1-3	C	12	5.2	11.6	357	1.78	0.553	37.206	-16.542	0.325	-16.402	0.00754008	0.044757	6.92519
2022-05-23	C04-1-4	C	12	3	15.7	367	2.21	1.158	53.25	-15.984	0.93	-15.844	0.00936156	0.0640571	7.98299
2022-05-23	C05-1-1	C	12	2.9	1.45	149	9.349	3.717	597.197	144.063	3.489	144.203	0.0396024	0.718398	21.1637
2022-05-23	C05-1-2	C	12	4.7	5.25	211	-	-	19.7	11.094	-	11.234	-	0.0236981	-
2022-05-23	C05-1-3	C	12	3.1	9.15	440	10.681	4.189	137.26	-11.691	3.961	-11.551	0.0452447	0.165117	4.25766
2022-05-23	C05-1-4	C	12	5	13.2	469	7.458	3.344	95.798	-12.249	3.116	-12.109	0.0315921	0.11524	4.25571
2022-05-23	C06-1-1	C	12	4.7	2.35	143	8.299	3.326	707.226	290.931	3.098	291.071	0.0351546	0.850758	28.2339
2022-05-23	C06-1-2	C	12	5	7.2	427	3.636	2.244	74.682	33.341	2.016	33.481	0.0154021	0.0898387	6.80504
2022-05-23	C06-1-3	C	12	3	11.2	361	-	-	21.021	-8.17	-	-8.03	-	0.0252872	-
2022-05-23	C06-1-4	C	12	5.4	15.4	490	2.836	2.557	45.429	-11.587	2.329	-11.447	0.0120133	0.0546488	5.3072
2022-05-23	C07-1-1	C	6	1.5	0.75	151	8.46	3.358	616.561	297.43	3.13	297.57	0.0358366	0.741692	24.1459
2022-05-23	C07-1-2	C	6	5.4	4.2	448	12.984	4.601	230.867	-1.599	4.373	-1.459	0.0550002	0.277721	5.89104
2022-05-23	C07-1-3	C	6	4.4	9.1	439	-	-	17.864	1.945	-	2.085	-	0.0214895	-
2022-05-23	C07-1-4	C	6	5.8	14.2	472	2.385	3.157	41.663	-9.607	2.929	-9.467	0.0101029	0.0501185	5.78763
2022-05-23	C08-1-1	C	6	3.3	1.65	181	19.85	3.769	583.773	143.383	3.541	143.523	0.0840846	0.70225	9.74366
2022-05-23	C08-1-2	C	6	4.3	5.45	327	-	-	-	-	-	-	-	-	-
2022-05-23	C08-1-3	C	6	4.4	9.8	458	2.273	1.438	45.973	-12.297	1.21	-12.157	0.00962843	0.0553032	6.70103
2022-05-23	C08-1-4	C	6	5.4	14.7	451	1.613	-1.75	35.319	-16.911	-1.978	-16.771	0.00683267	0.042487	7.25458
2022-05-23	C09-1-1	C	6	2	1	153	9.632	3.471	463.26	165.99	3.243	166.13	0.0408012	0.557279	15.9348
2022-05-23	C09-1-2	C	6	2.5	3.25	356	6.607	3.394	299.696	34.101	3.166	34.241	0.0279873	0.360519	15.0285
2022-05-23	C09-1-3	C	6	4.8	6.9	460	4.251	2.82	74.279	-12.374	2.592	-12.234	0.0180072	0.0893539	5.78913
2022-05-23	C09-1-4	C	6	3.8	11.2	419	3.763	3.492	71.984	-14.979	3.264	-14.839	0.0159401	0.0865932	6.33782
2022-05-23	C10-1-1	C	3	5.8	2.9	287	26.797	3.928	573.816	48.385	3.7	48.525	0.113512	0.690272	7.09455
2022-05-23	C10-1-2	C	3	4.9	8.25	571	25.451	4.419	635.889	-11.97	4.191	-11.83	0.10781	0.764943	8.2778
2022-05-23	C10-1-3	C	3	4.4	12.9	361	-	-	22.797	-19.975	-	-19.835	-	0.0274237	-
2022-05-23	C10-1-4	C	3	3.8	17	431	1.223	2.645	30.259	-20.345	2.417	-20.205	0.00518063	0.0364001	8.19722
2022-05-23	C11-1-1	C	3	3.3	1.65	153	5.533	3.107	553.873	9.567	2.879	9.707	0.0234378	0.666282	33.1656
2022-05-23	C11-1-2	C	3	4.2	5.4	468	13.349	4.548	397.495	-12.103	4.32	-11.963	0.0565464	0.478167	9.86555
2022-05-23	C11-1-3	C	3	4.9	9.95	389	1.314	1.854	33.746	-18.133	1.626	-17.993	0.0055661	0.0405948	8.50874
2022-05-23	C11-1-4	C	3	3.9	14.35	375	2.734	3.66	47.075	-15.335	3.432	-15.195	0.0115812	0.0566289	5.70467
2022-05-23	C12-1-1	C	3	3.8	1.9	118	7.614	3.744	309.529	25.965	3.516	26.105	0.0322529	0.372348	13.4687
2022-05-23	C12-1-2	C	3	4.1	5.85	361	6.185	2.476	228.823	-6.511	2.248	-6.371	0.0261997	0.275263	12.2574
2022-05-23	C12-1-3	C	3	3.9	9.85	456	4.424	1.992	84.587	-14.393	1.764	-14.253	0.0187401	0.101754	6.33471
2022-05-23	C12-1-4	C	3	3.5	13.55	387	2.932	2.493	61.694	-15.699	2.265	-15.559	0.01242	0.0742148	6.97136
2022-05-23	C13-1-1	C	0	3.5	1.75	117	5.416	3.758	367.427	-13.116	3.53	-12.976	0.0229422	0.441996	22.4766
2022-05-23	C13-1-2	C	0	3.7	5.35	346	9.181	3.583	220.74	-13.289	3.355	-13.149	0.0388907	0.265539	7.9658
2022-05-23	C13-1-3	C	0	3.8	9.1	302	2.023	2.11	37.815	-15.069	1.882	-14.929	0.00856943	0.0454896	6.19308
2022-05-23	C13-1-4	C	0	4.4	13.2	325	1.278	1.306	47.685	-18.612	1.078	-18.472	0.00541361	0.0573627	12.362
2022-05-23	C14-1-1	C	0	4.2	2.1	710	3.163	2.143	219.484	-15.153	1.915	-15.013	0.0133985	0.264028	22.9902
2022-05-23	C14-1-2	C	0	3.9	6.15	498	21.947	2.692	815.039	-13.605	2.464	-13.465	0.0929675	0.980451	12.3039
2022-05-23	C14-1-3	C	0	2.7	9.45	309	2.261	-3.134	49.657	-14.019	-3.362	-13.879	0.0095776	0.0597349	7.27643
2022-05-24	Air/PDB										-0.2745	0.090375
2022-05-24	C15-1-1	C	0	3.6	1.8	255.5	134.428	3.933	214.513	-12.126	3.658	-12.036	0.569437	0.258048	0.528691
2022-05-24	C15-1-2	C	0	5.8	6.5	683.7	15.274	3.035	309.875	-11.151	2.76	-11.061	0.0647007	0.372764	6.72159
2022-05-24	C15-1-3	C	0	5.1	11.95	572.3	12.047	2.896	209.699	-13.475	2.621	-13.385	0.0510311	0.252257	5.76708
2022-05-24	C15-1-4	C	0	3.55	16.275	370.5	10.214	5.232	165.146	-15.52	4.957	-15.43	0.0432665	0.198662	5.35686
2022-05-24	C15-1-5	C	0	5.8	20.95	515.4	27.139	5.633	432.621	-17.871	5.358	-17.781	0.114961	0.520421	5.28144
2022-05-24	CA01-1-1	CA	24	3.6	1.8	161	1.578	2.684	64.061	191.599	2.409	191.689	0.00668441	0.0770622	13.4501
2022-05-24	CA01-1-2	CA	24	3.2	5.2	264	5.379	2.895	273.3	72.744	2.62	72.834	0.0227854	0.328766	16.8336
2022-05-24	CA01-1-3	CA	24	4.7	9.15	414	5.614	2.428	214.968	12.556	2.153	12.646	0.0237809	0.258596	12.6864
2022-05-24	CA01-1-4	CA	24	4.3	13.65	417	2.095	0.831	44.777	-16.567	0.556	-16.477	0.00887442	0.0538645	7.08124
2022-05-24	CA02-1-1	CA	24	3.6	1.8	194	4.028	3.168	159.412	105.546	2.893	105.636	0.0170626	0.191765	13.112
2022-05-24	CA02-1-2	CA	24	3.7	5.45	305	7.847	3.889	501.935	12.741	3.614	12.831	0.0332399	0.603803	21.1925
2022-05-24	CA02-1-3	CA	24	3.7	9.15	293	2.467	2.74	75.335	-11.186	2.465	-11.096	0.0104502	0.0906242	10.1173
2022-05-24	CA02-1-4	CA	24	4.7	13.35	258	-	-	14.887	-18.037	-	-17.947	-	0.0179083	-
2022-05-24	CA03-1-1	CA	24	3.1	1.55	98	3.927	3.032	110.614	279.208	2.757	279.298	0.0166348	0.133063	9.33228
2022-05-24	CA03-1-2	CA	24	3.1	4.65	280	12.729	3.408	509.807	53.441	3.133	53.531	0.05392	0.613272	13.2694
2022-05-24	CA03-1-3	CA	24	2.9	7.65	279	5.675	3.011	110.745	-15.258	2.736	-15.168	0.0240393	0.133221	6.46542
2022-05-24	CA03-1-4	CA	24	4	11.1	292	1.639	0.866	34.131	-16.833	0.591	-16.743	0.0069428	0.0410579	6.89935
2022-05-24	CA04-1-1	CA	12	3.2	1.6	179	6.145	3.613	278.71	441.41	3.338	441.5	0.0260302	0.335274	15.0269
2022-05-24	CA04-1-2	CA	12	3.1	4.75	239	6.56	3.114	422.551	44.018	2.839	44.108	0.0277882	0.508308	21.3409
2022-05-24	CA04-1-3	CA	12	2.9	7.75	326	1.87	1.096	71.585	20.585	0.821	20.675	0.00792132	0.0861132	12.6829
2022-05-24	CA04-1-4	CA	12	4.3	11.35	378	5.758	4.375	68.697	-11.287	4.1	-11.197	0.0243909	0.0826391	3.9528
2022-05-24	CA05-1-1	CA	12	4.5	2.25	278	15.269	3.797	1029.05	172.539	3.522	172.629	0.0646795	1.23789	22.3287
2022-05-24	CA05-1-2	CA	12	3.5	6.25	329	9.067	3.734	255.319	5.757	3.459	5.847	0.0384078	0.307136	9.32949
2022-05-24	CA05-1-3	CA	12	5	10.5	481	2.887	1.989	61.316	-10.697	1.714	-10.607	0.0122293	0.0737601	7.03664
2022-05-24	CA06-1-1	CA	12	5.7	2.85	318	13.974	3.811	511.024	355.062	3.536	355.152	0.0591939	0.614736	12.116
2022-05-24	CA06-1-2	CA	12	4.4	7.9	458	5.246	2.793	138.277	6.236	2.518	6.326	0.0222221	0.16634	8.73293
2022-05-24	CA06-1-3	CA	12	3.8	12	449	-	-	52.865	-17.746	-	-17.656	-	0.063594	-
2022-05-24	CA06-1-4	CA	12	3.6	15.7	431	2.306	1.594	63.68	-14.238	1.319	-14.148	0.00976822	0.0766039	9.14918
2022-05-24	CA07-1-1	CA	6	3.1	1.55	187	10.713	3.783	604.51	145.46	3.508	145.55	0.0453803	0.727195	18.6952
2022-05-24	CA07-1-2	CA	6	3.6	4.9	209	4.466	3.371	818.194	-7.245	3.096	-7.155	0.018918	0.984246	60.6982
2022-05-24	CA07-1-3	CA	6	3.9	8.65	404	2.663	1.092	119.969	-14.958	0.817	-14.868	0.0112805	0.144317	14.9258
2022-05-24	CA07-1-4	CA	6	3.7	12.45	418	2.281	0.969	62.863	-18.316	0.694	-18.226	0.00966232	0.075621	9.13079
2022-05-24	CA08-1-1	CA	6	6.1	3.05	75	5.108	2.771	343.507	376.93	2.496	377.02	0.0216375	0.413222	22.2804
2022-05-24	CA08-1-2	CA	6	4	8.1	274	3.995	2.715	205.977	-6.678	2.44	-6.588	0.0169228	0.24778	17.0821
2022-05-24	CA08-1-3	CA	6	3.7	11.95	310	2.112	3.068	60.208	-16.731	2.793	-16.641	0.00894643	0.0724272	9.44493
2022-05-24	CA08-1-4	CA	6	4.4	16	321	1.822	3.753	47.905	-17.531	3.478	-17.441	0.00771799	0.0576273	8.71106
2022-05-24	CA09-1-1	CA	6	3.9	1.95	164	6.999	3.177	403.372	53.821	2.902	53.911	0.0296478	0.485236	19.0945
2022-05-24	CA09-1-2	CA	6	3.5	5.65	300	2.408	1.832	61.553	-12.917	1.557	-12.827	0.0102003	0.0740452	8.46898
2022-05-24	CA09-1-3	CA	6	3.7	9.25	391	3.263	2.869	91.329	-15.702	2.594	-15.612	0.0138221	0.109864	9.27321
2022-05-24	CA09-1-4	CA	6	3.8	13	374	2.076	0.829	57.179	-14.789	0.554	-14.699	0.00879394	0.0687835	9.12531
2022-05-24	CA10-1-1	CA	3	4	2	229	11.709	3.582	1046.13	28.085	3.307	28.175	0.0495993	1.25844	29.6007
2022-05-24	CA10-1-2	CA	3	4.8	6.4	499	6.943	2.725	232.703	-13.598	2.45	-13.508	0.0294105	0.27993	11.1044
2022-05-24	CA10-1-3	CA	3	3.5	10.55	415	1.888	1.658	52.324	-17.31	1.383	-17.22	0.00799757	0.0629432	9.182
2022-05-24	CA10-1-4	CA	3	3.8	14.2	345	2.817	2.12	205.118	-24.796	1.845	-24.706	0.0119328	0.246747	24.1243
2022-05-24	CA11-1-1	CA	3	3.5	1.75	248	8.306	3.425	541.061	185.803	3.15	185.893	0.0351842	0.650869	21.5821
2022-05-24	CA11-1-2	CA	3	2.9	4.95	269	2.398	0.095	224.473	6.458	-0.18	6.548	0.0101579	0.27003	31.0137
2022-05-24	CA11-1-3	CA	3	4.4	8.6	514	3.076	1.566	73.452	-11.955	1.291	-11.865	0.0130299	0.0883591	7.91144
2022-05-24	CA11-1-4	CA	3	4.5	13.05	453	1.496	1.999	41.622	-17.089	1.724	-16.999	0.00633706	0.0500692	9.21785
2022-05-24	CA12-1-1	CA	3	4.1	2.05	219	9.628	3.55	786.512	56.395	3.275	56.485	0.0407842	0.946135	27.065
2022-05-24	CA12-1-2	CA	3	3.2	5.7	334	2.804	2.55	129.579	-12.908	2.275	-12.818	0.0118777	0.155877	15.3107
2022-05-24	CA12-1-3	CA	3	4.3	9.45	393	1.353	0.388	41.418	-17.263	0.113	-17.173	0.00573131	0.0498238	10.1421
2022-05-24	CA12-1-4	CA	3	3.7	13.45	450	2.142	0.935	52.843	-17.121	0.66	-17.031	0.00907351	0.0635675	8.17347
2022-05-25	Air/PDB										-0.270889	0.123
2022-05-25	CA13-1-1	CA	0	3.5	1.75	131	6.338	2.67	518.175	-13.712	2.399	-13.589	0.0268478	0.623339	27.0871
2022-05-25	CA13-1-2	CA	0	4.1	5.55	407	9.102	3.489	763.043	-13.021	3.218	-12.898	0.0385561	0.917903	27.7748
2022-05-25	CA13-1-3	CA	0	3.6	9.4	414	1.328	3.214	48.19	-16.485	2.943	-16.362	0.00562541	0.0579702	12.0226
2022-05-25	CA13-1-4	CA	0	4.1	13.25	471	3.28	2.765	64.111	-16.218	2.494	-16.095	0.0138941	0.0771223	6.47586
2022-05-25	CA14-1-1	CA	0	4.1	2.05	240	12.052	4.099	549.769	-12.515	3.828	-12.392	0.0510523	0.661345	15.1133
2022-05-25	CA14-1-2	CA	0	3.9	6.05	514	12.112	4.378	329.186	-14.12	4.107	-13.997	0.0513064	0.395994	9.00459
2022-05-25	CA14-1-3	CA	0	5.1	10.55	475	6.927	4.119	140.03	-16.691	3.848	-16.568	0.0293428	0.168449	6.69752
2022-05-25	CA14-1-4	CA	0	3.5	14.85	474	9.405	4.319	161.717	-14.812	4.048	-14.689	0.0398396	0.194537	5.69686
2022-05-25	CA15-1-1	CA	0	4.8	2.4	153	5.351	3.684	558.96	-13.832	3.413	-13.709	0.0226668	0.672401	34.6086
2022-05-25	CA15-1-2	CA	0	3	6.3	452	8.324	3.709	284.836	-14.063	3.438	-13.94	0.0352605	0.342643	11.3371
2022-05-25	CA15-1-3	CA	0	4.3	9.95	368	2.278	1.331	64.691	-16.973	1.06	-16.85	0.00964961	0.07782	9.40868
2022-05-25	CA15-1-4	CA	0	8.1	16.15	511	2.301	1.813	50.255	-16.412	1.542	-16.289	0.00974704	0.0604543	7.23604
2022-05-25	N01-1-1	N	24	3.1	1.55	230	7.04	67.377	449.857	-12.995	67.106	-12.872	0.0298214	0.541155	21.1709
2022-05-25	N01-1-2	N	24	4.2	5.2	400	7.804	15.746	290.73	-13.494	15.475	-13.371	0.0330577	0.349734	12.3427
2022-05-25	N01-1-3	N	24	4.5	9.55	491	3.25	2.073	69.756	-16.083	1.802	-15.96	0.013767	0.083913	7.1111
2022-05-25	N01-1-4	N	24	6.1	14.85	528	6.101	2.922	111.82	-15.316	2.651	-15.193	0.0258438	0.134514	6.07235
2022-05-25	N02-1-1	N	24	3.1	1.55	229	10.612	189.568	574.269	-14.134	189.297	-14.011	0.0449524	0.690817	17.929
2022-05-25	N02-1-2	N	24	4.6	5.4	382	5.057	14.964	203.652	-15.901	14.693	-15.778	0.0214215	0.244983	13.3424
2022-05-25	N02-1-3	N	24	4.7	10.05	331	3.55	1.668	70.937	-21.778	1.397	-21.655	0.0150378	0.0853337	6.62038
2022-05-25	N03-1-1	N	24	4	2	199	9.949	179.675	550.902	-14.23	179.404	-14.107	0.042144	0.662708	18.3457
2022-05-25	N03-1-2	N	24	2.6	5.3	246	4.126	29.174	412.744	-13.352	28.903	-13.229	0.0174777	0.49651	33.1429
2022-05-25	N03-1-3	N	24	3.3	8.25	539	6.721	9.916	165.69	-17.168	9.645	-17.045	0.0284702	0.199317	8.16772
2022-05-25	N03-1-4	N	24	5.9	12.85	481	1.401	4.965	44.307	-19.611	4.694	-19.488	0.00593464	0.0532991	10.4779
2022-05-25	N04-1-1	N	12	3.8	1.9	298	13.601	221.164	597.175	-13.995	220.893	-13.872	0.0576138	0.718372	14.5469
2022-05-25	N04-1-2	N	12	3.8	5.7	355	6.328	28.899	328.538	-13.636	28.628	-13.513	0.0268054	0.395215	17.2012
2022-05-25	N04-1-3	N	12	3.9	9.55	380	1.173	6.765	42.054	-18.97	6.494	-18.847	0.00496883	0.0505889	11.8781
2022-05-25	N04-1-4	N	12	3.4	13.2	459	1.507	7.06	42.941	-17.935	6.789	-17.812	0.00638365	0.0516559	9.44055
2022-05-25	N05-1-1	N	12	3.4	1.7	198	5.725	222.662	442.947	-14.541	222.391	-14.418	0.0242511	0.532843	25.6339
2022-05-25	N05-1-2	N	12	4.7	5.75	370	8.128	23.855	426.72	-15.015	23.584	-14.892	0.0344302	0.513323	17.3939
2022-05-25	N05-1-3	N	12	3	9.6	324	1.185	4.406	34.764	-21.233	4.135	-21.11	0.00501966	0.0418194	9.71963
2022-05-25	N05-1-4	N	12	3.5	12.85	263	1.522	7.851	21.384	-23.088	7.58	-22.965	0.00644719	0.0257239	4.65493
2022-05-25	N06-1-1	N	12	4.1	2.05	192	4.685	85.484	641.534	-13.552	85.213	-13.429	0.0198457	0.771733	45.3679
2022-05-25	N06-1-2	N	12	3.9	6.05	496	15.094	8.583	336.565	-13.12	8.312	-12.997	0.0639382	0.404871	7.38759
2022-05-25	N06-1-3	N	12	4.4	10.2	367	2.59	5.618	53.366	-14.381	5.347	-14.258	0.0109712	0.0641966	6.82658
2022-05-25	N06-1-4	N	12	3.3	14.05	363	2.722	4.855	62.694	-15.658	4.584	-15.535	0.0115304	0.0754177	7.63091
2022-05-25	N07-1-1	N	6	2.5	1.25	166	6.782	179.26	568.92	-13.588	178.989	-13.465	0.0287286	0.684382	27.7928
2022-05-25	N07-1-2	N	6	5.1	5.05	467	12.132	26.497	550.033	-13.585	26.226	-13.462	0.0513912	0.661662	15.0209
2022-05-25	N07-1-3	N	6	3.8	9.5	475	2.744	5.229	67.561	-17.107	4.958	-16.984	0.0116236	0.0812725	8.15737
2022-05-25	N07-1-4	N	6	4	13.4	450	2.032	2.473	29.021	-19.665	2.202	-19.542	0.00860755	0.0349108	4.73181
2022-05-25	N08-1-1	N	6	4.4	2.2	211	3.305	258.954	196.161	-16.044	258.683	-15.921	0.014	0.235972	19.6644
2022-05-25	N08-1-2	N	6	3.3	6.05	455	6.041	12.147	145.937	-15.423	11.876	-15.3	0.0255897	0.175555	8.00378
2022-05-25	N08-1-3	N	6	4.2	9.8	406	1.965	6.813	50.464	-17.481	6.542	-17.358	0.00832374	0.0607057	8.50859
2022-05-25	N08-1-4	N	6	4.3	14.05	503	1.688	4.639	49.06	-19.811	4.368	-19.688	0.00715037	0.0590167	9.62927
2022-05-25	N09-2-1	N	6	4.2	2.1	170	11.532	207.555	725.829	-14.918	207.284	-14.795	0.0488496	0.873136	20.853
2022-05-25	N09-2-2	N	6	4.1	6.25	416	14.11	14.684	459.633	-15.34	14.413	-15.217	0.05977	0.552916	10.7925
2022-05-25	N09-2-3	N	6	3.4	10	319	1.167	10.732	38.674	-18.484	10.461	-18.361	0.00494341	0.0465229	10.9796
2022-05-25	N09-2-4	N	6	3.9	13.65	413	1.297	8.525	27.89	-19.129	8.254	-19.006	0.00549409	0.0335503	7.12438
2022-05-25	N10-1-1	N	3	5.4	2.7	245	11.934	74.073	566.904	-13.226	73.802	-13.103	0.0505524	0.681957	15.7384
2022-05-25	N10-1-2	N	3	4.4	7.6	503	16.729	10.295	515.162	-12.727	10.024	-12.604	0.070864	0.619714	10.2026
2022-05-25	N10-1-3	N	3	3.2	11.4	370	1.321	5.152	50.273	-15.944	4.881	-15.821	0.00559576	0.0604759	12.6087
2022-05-25	N10-1-4	N	3	5.9	15.95	489	2.955	6.147	71.459	-15.357	5.876	-15.234	0.0125174	0.0859616	8.01194
2022-05-25	N11-1-1	N	3	3.6	1.8	117	11.565	86.113	514.118	-13.822	85.842	-13.699	0.0489893	0.618458	14.7284
2022-05-25	N11-1-2	N	3	3.8	5.5	352	10.869	8.966	380.748	-15.205	8.695	-15.082	0.0460411	0.458021	11.6061
2022-05-25	N11-1-3	N	3	4.3	9.55	490	18.901	5.661	405.949	-16.834	5.39	-16.711	0.0800646	0.488336	7.11582
2022-05-25	N11-1-4	N	3	4.1	13.75	440	13.018	6.086	334.07	-18.202	5.815	-18.079	0.0551442	0.40187	8.50221
2022-05-25	N12-1-1	N	3	4.6	2.3	176	9.329	76.865	645.401	-13.473	76.594	-13.35	0.0395176	0.776385	22.921
2022-05-25	N12-1-2	N	3	4.9	7.05	451	22.375	9.319	758.554	-14.194	9.048	-14.071	0.0947805	0.912503	11.2321
2022-05-25	N12-1-3	N	3	3.3	11.15	310	4.503	5.406	84.288	-14.252	5.135	-14.129	0.0190747	0.101394	6.20158
2022-05-25	N12-1-4	N	3	4	14.8	449	4.348	7.24	80.872	-12.18	6.969	-12.057	0.0184181	0.097285	6.16236
2022-05-26	Air/PDB										-0.3375	-0.0155
2022-05-26	N13-1-1	N	0	5.5	2.75	253	5.572	3.547	257.125	-14.622	3.21	-14.637	0.023603	0.309309	15.2887
2022-05-26	N13-1-2	N	0	4.1	7.55	571	21.063	3.409	438.744	-13.365	3.072	-13.38	0.0892229	0.527787	6.90128
2022-05-26	N13-1-3	N	0	4.7	11.95	429	4.955	2.298	120.933	-15.241	1.961	-15.256	0.0209894	0.145476	8.08611
2022-05-26	N13-1-4	N	0	4.4	16.5	433	1.827	2.738	45.809	-16.299	2.401	-16.314	0.00773917	0.0551059	8.30712
2022-05-26	N14-1-1	N	0	4.4	2.2	211	5.105	3.333	550.977	-14.218	2.996	-14.233	0.0216248	0.662798	35.7582
2022-05-26	N14-1-2	N	0	4.2	6.5	593	14.732	2.902	284.564	-13.651	2.565	-13.666	0.0624048	0.342316	6.39966
2022-05-26	N14-1-3	N	0	3.6	10.4	544	4.169	0.846	71.902	-14.836	0.509	-14.851	0.0176599	0.0864945	5.7141
2022-05-26	N14-1-4	N	0	6.2	15.3	652	10.328	3.052	215.661	-17.945	2.715	-17.96	0.0437494	0.259429	6.91821
2022-05-26	N15-1-1	N	0	2.9	1.45	204.5	11.497	5.893	348.206	8.84	5.556	8.825	0.0487013	0.418874	10.0344
2022-05-26	N15-1-2	N	0	2.3	4.05	327.9	23.153	7.838	570.882	-4.87	7.501	-4.885	0.0980761	0.686743	8.16916
2022-05-26	N15-1-3	N	0	2.5	6.45	302.2	13.549	6.029	244.622	2.784	5.692	2.769	0.0573936	0.294268	5.98173
2022-05-26	N15-1-4	N	0	3.1	9.25	361.8	6.339	3.026	120.166	31.74	2.689	31.725	0.026852	0.144554	6.28057
2022-05-26	N15-1-5	N	0	3.9	12.75	461.8	14.096	6.185	233.858	9.316	5.848	9.301	0.0597107	0.281319	5.49661
2022-05-26	NA01-1-1	NA	24	4.6	2.3	306	11.442	84.131	827.59	-12.134	83.794	-12.149	0.0484683	0.995549	23.9636
2022-05-26	NA01-1-2	NA	24	4.4	6.8	339	2.139	17.666	79.695	-14.298	17.329	-14.313	0.0090608	0.0958691	12.3441
2022-05-26	NA01-1-3	NA	24	5.2	11.6	551	6.204	4.172	172.054	-14.448	3.835	-14.463	0.0262801	0.206972	9.18822
2022-05-26	NA02-1-1	NA	24	3.8	1.9	263	8.048	478.818	473.225	-13.913	478.481	-13.928	0.0340913	0.569266	19.4813
2022-05-26	NA02-1-2	NA	24	3.6	5.6	333	2.718	32.883	115.798	-14.964	32.546	-14.979	0.0115134	0.139299	14.1153
2022-05-26	NA02-1-3	NA	24	5.6	10.2	445	7.061	24.745	240.516	-21.607	24.408	-21.622	0.0299104	0.289329	11.2854
2022-05-26	NA02-1-4	NA	24	3.6	14.8	431	3.465	12.983	93.339	-19.913	12.646	-19.928	0.0146777	0.112282	8.9248
2022-05-26	NA03-1-1	NA	24	4.5	2.25	298	8.9	341.888	418.977	-13.817	341.551	-13.832	0.0377004	0.504008	15.5969
2022-05-26	NA03-1-2	NA	24	3.6	6.3	475	12.557	13.702	232.331	-13.307	13.365	-13.322	0.0531915	0.279483	6.12999
2022-05-26	NA03-1-3	NA	24	5.2	10.7	502	5.622	6.867	85.585	-12.41	6.53	-12.425	0.0238148	0.102954	5.04365
2022-05-26	NA03-1-4	NA	24	4.4	15.5	430	9.14	4.873	135.978	-12.746	4.536	-12.761	0.038717	0.163575	4.92902
2022-05-26	NA04-1-1	NA	12	3.4	1.7	286	13.232	207.228	870.497	-9.863	206.891	-9.878	0.0560508	1.04716	21.7962
2022-05-26	NA04-1-2	NA	12	4.7	5.75	398	9.681	18.046	478.786	-15.293	17.709	-15.308	0.0410087	0.575956	16.3855
2022-05-26	NA04-1-3	NA	12	4.9	10.55	482	5.917	8.958	161.143	-19.747	8.621	-19.762	0.0250644	0.193847	9.02294
2022-05-26	NA04-1-4	NA	12	4.3	15.15	388	8.815	9.565	335.397	-20.315	9.228	-20.33	0.0373403	0.403466	12.6059
2022-05-26	NA05-1-1	NA	12	11.5	5.75	315	23.513	185.332	787.33	-9.762	184.995	-9.777	0.0996011	0.947119	11.094
2022-05-26	NA05-1-2	NA	12	4	13.5	385	3.323	19.808	129.024	-13.783	19.471	-13.798	0.0140762	0.155209	12.8641
2022-05-26	NA05-1-3	NA	12	3	17	326	2.079	7.299	61.048	-16.423	6.962	-16.438	0.00880664	0.0734377	9.72871
2022-05-26	NA06-1-1	NA	12	6.1	3.05	323	18.141	337.322	888.511	-13.727	336.985	-13.742	0.0768453	1.06883	16.2271
2022-05-26	NA06-1-2	NA	12	5	8.6	817	15.309	14.173	442.061	-14.643	13.836	-14.658	0.0648489	0.531777	9.56696
2022-05-26	NA06-1-3	NA	12	9	15.6	837	13.302	5.551	253.426	-13.822	5.214	-13.837	0.0563473	0.304859	6.31208
2022-05-26	NA07-1-1	NA	6	3.5	1.75	204	12.359	217.927	783.495	-14.895	217.59	-14.91	0.0523527	0.942505	21.0035
2022-05-26	NA07-1-2	NA	6	4.9	5.95	422	7.373	13.683	289.009	-15.024	13.346	-15.039	0.031232	0.347663	12.9869
2022-05-26	NA07-1-3	NA	6	3	9.9	404	2.473	7.113	23.025	-19.633	6.776	-19.648	0.0104756	0.0276979	3.08471
2022-05-26	NA07-1-4	NA	6	5.2	14	447	1.873	4.751	29.2	-16.865	4.414	-16.88	0.00793403	0.0351261	5.16516
2022-05-26	NA08-1-1	NA	6	5.9	2.95	247	15.735	138.069	747.35	-10.254	137.732	-10.269	0.0666535	0.899025	15.736
2022-05-26	NA08-1-2	NA	6	3.5	7.65	473	9.459	16.264	358.892	-14.409	15.927	-14.424	0.0400683	0.431729	12.5706
2022-05-26	NA08-1-3	NA	6	3.7	11.25	321	2.509	6.012	19.284	-20.824	5.675	-20.839	0.0106281	0.0231977	2.54645
2022-05-26	NA08-1-4	NA	6	3.3	14.75	537	3.802	3.541	69.851	-15.575	3.204	-15.59	0.0161053	0.0840273	6.08694
2022-05-26	NA09-1-1	NA	6	3.9	1.95	200	6.844	279.368	386.398	-16.819	279.031	-16.834	0.0289912	0.464817	18.7052
2022-05-26	NA09-1-2	NA	6	4.4	6.1	332	1.578	30.386	49.057	-20.473	30.049	-20.488	0.00668441	0.0590131	10.2999
2022-05-26	NA09-1-3	NA	6	4.5	10.55	384	1.462	4.614	14.171	-23.533	4.277	-23.548	0.00619303	0.017047	3.21138
2022-05-26	NA09-1-4	NA	6	5.1	15.35	358	1.984	1.584	14.16	-23.245	1.247	-23.26	0.00840422	0.0170338	2.36461
2022-05-26	NA10-1-1	NA	3	4.2	2.1	271	14.469	122.544	705.232	-15.908	122.207	-15.923	0.0612907	0.848359	16.1485
2022-05-26	NA10-1-2	NA	3	4.1	6.25	344	3.461	14.192	126.257	-17.552	13.855	-17.567	0.0146608	0.151881	12.0863
2022-05-26	NA10-1-3	NA	3	3.7	10.15	300	1.922	2.038	18.702	-21.682	1.701	-21.697	0.00814159	0.0224976	3.22384
2022-05-26	NA10-1-4	NA	3	3.9	13.95	425	1.736	5.053	26.077	-19.811	4.716	-19.826	0.0073537	0.0313693	4.97676
2022-06-13	Air/PDB										-0.23625	-0.13175
2022-06-13	NA11-1-1	NA	3	6.8	3.4	202	9.006	54.348	706.758	-18.439	54.112	-18.571	0.0381494	0.850195	26.0002
2022-06-13	NA11-1-2	NA	3	5.7	9.65	575	9.166	6.176	166.316	-13.763	5.94	-13.895	0.0388272	0.20007	6.01163
2022-06-13	NA11-1-3	NA	3	3.1	14.05	365	2.377	6.012	23.542	-19.331	5.776	-19.463	0.010069	0.0283198	3.28135
2022-06-13	NA11-1-4	NA	3	4.5	17.85	531	1.773	1.079	33.001	-17.17	0.843	-17.302	0.00751043	0.0396986	6.16676
2022-06-13	NA12-1-1	NA	3	3.8	1.9	155	9.304	102.884	588.069	-13.086	102.648	-13.218	0.0394117	0.707418	20.941
2022-06-13	NA12-1-2	NA	3	3.8	5.7	347	5.672	11.563	221.507	-12.909	11.327	-13.041	0.0240266	0.266462	12.9387
2022-06-13	NA12-1-3	NA	3	3.1	9.15	330	1.297	3.292	30.638	-15.473	3.056	-15.605	0.00549409	0.036856	7.82634
2022-06-13	NA13-1-1	NA	0	5	2.5	190	10.392	3.513	806.95	-21.714	3.277	-21.846	0.0440205	0.970721	25.7268
2022-06-13	NA13-1-2	NA	0	4.8	7.4	509	24.428	4.119	903.285	-11.969	3.883	-12.101	0.103477	1.08661	12.2511
2022-06-13	NA13-1-3	NA	0	3.8	11.7	559	20.357	4.986	250.176	-12.509	4.75	-12.641	0.0862323	0.300949	4.07165
2022-06-13	NA13-1-4	NA	0	4.6	15.9	484	7.818	4.426	98.481	-13.641	4.19	-13.773	0.033117	0.118468	4.17345
2022-06-13	NA14-1-1	NA	0	5.4	2.7	288	19.43	3.473	892.424	-10.987	3.237	-11.119	0.0823055	1.07354	15.2173
2022-06-13	NA14-1-2	NA	0	5.2	8	443	8.127	3.219	323.329	-13.862	2.983	-13.994	0.034426	0.388949	13.1811
2022-06-13	NA14-1-3	NA	0	1	11.1	297	1.135	2.933	32.677	-17.92	2.697	-18.052	0.00480786	0.0393088	9.5386
2022-06-13	NA14-1-4	NA	0	4.2	13.7	443	1.45	1.854	36.684	-17.069	1.618	-17.201	0.0061422	0.044129	8.38199
2022-06-13	NA15-1-1	NA	0	3	1.5	140.2	15.184	18.931	774.893	-8.026	18.695	-8.158	0.0643194	0.932158	16.9081
2022-06-13	NA15-1-2	NA	0	2.6	4.3	343.1	8.928	16.379	294.625	3.172	16.143	3.04	0.037819	0.354419	10.9334
2022-06-13	NA15-1-3	NA	0	2.6	6.9	387.7	7.423	21.03	133.115	23.457	20.794	23.325	0.0314438	0.160131	5.94136
2022-06-13	NA15-1-4	NA	0	2.6	9.5	433.2	10.516	18.252	181.905	17.197	18.016	17.065	0.0445458	0.218823	5.73103
2022-06-14	Air/PDB										-0.343	0.0725
2022-06-14	13C-1	C	24		0	1.159	12.141	3.995	123.438	221.914	3.652	221.986	0.0514293	0.14849	3.36847
2022-06-14	13C-2	C	24		0	0.918	6.915	4.167	121.011	264.677	3.824	264.749	0.0292919	0.14557	5.7979
2022-06-14	13C-3	C	24		0	1.019	6.78	5.09	109.933	200.364	4.747	200.436	0.0287201	0.132244	5.37201
2022-06-14	13C-4	C	12		0	1.824	13.069	4.206	134.443	166.302	3.863	166.374	0.0553603	0.161728	3.40827
2022-06-14	13C-5	C	12		0	1.05	13.873	4.483	224.333	162.887	4.14	162.959	0.058766	0.269861	5.35749
2022-06-14	13C-6	C	12		0	1.381	19.753	3.844	245.559	214.691	3.501	214.763	0.0836737	0.295395	4.11871
2022-06-14	13C-7	C	6		0	1.695	8.3	4.234	154.198	163.124	3.891	163.196	0.0351588	0.185492	6.15516
2022-06-14	13C-8	C	6		0	1.332	5.786	4.78	83.112	117.988	4.437	118.06	0.0245095	0.0999796	4.75909
2022-06-14	13C-9	C	6		0	1.252	10.777	4.587	189.857	117.099	4.244	117.171	0.0456514	0.228388	5.8367
2022-06-14	13C-10	C	3		0	1.369	13.049	4.048	220.121	116.94	3.705	117.012	0.0552756	0.264795	5.58885
2022-06-14	13C-11	C	3		0	1.859	3.201	3.518	85.693	87.574	3.175	87.646	0.0135594	0.103084	8.86948
2022-06-14	13C-12	C	3		0	2.038	17.404	3.221	299.471	85.471	2.878	85.543	0.0737233	0.360249	5.70091
2022-06-14	13C-13	C	0		0	0.894	12.001	1.074	134.007	-11.508	0.731	-11.436	0.0508362	0.161204	3.69955
2022-06-14	13C-14	C	0		0	1.095	12.049	3.811	142.51	-15.986	3.468	-15.914	0.0510396	0.171432	3.91862
2022-06-14	13C-15	C	0		0	1.22	11.83	4.196	110.064	-12.825	3.853	-12.753	0.0501119	0.132401	3.08247
2022-06-14	13C-16	CA	24		0	1.385	15.97	4.092	200.451	284.615	3.749	284.687	0.0676489	0.241133	4.15855
2022-06-14	13C-17	CA	24		0	1.853	5.763	4.452	79.757	250.912	4.109	250.984	0.0244121	0.0959437	4.5852
2022-06-15	Air/PDB										-0.31	0.0813333
2022-06-15	13C-18	CA	24		0	1.169	22.146	3.708	287.49	264.174	3.398	264.255	0.0938105	0.345836	4.30096
2022-06-15	13C-19	CA	12		0	1.365	10.544	3.717	156.062	236.276	3.407	236.357	0.0446644	0.187735	4.90377
2022-06-15	13C-20	CA	12		0	1.387	7.459	4.545	146.9	201.018	4.235	201.099	0.0315963	0.176713	6.52499
2022-06-15	13C-21	CA	12		0	0.974	5.682	4.32	107.918	214.711	4.01	214.792	0.024069	0.12982	6.29261
2022-06-15	13C-22	CA	6		0	1.322	11.206	3.884	188.456	109.616	3.574	109.697	0.0474686	0.226703	5.57183
2022-06-15	13C-23	CA	6		0	1.954	10.874	3.937	195.798	186.006	3.627	186.087	0.0460623	0.235535	5.96564
2022-06-15	13C-24	CA	6		0	1.427	6.846	3.543	143.687	136.389	3.233	136.47	0.0289997	0.172848	6.95375
2022-06-15	13C-25	CA	3		0	2.227	6.513	6.462	118.619	74.67	6.152	74.751	0.0275891	0.142693	6.03409
2022-06-15	13C-26	CA	3		0	1.164	18.662	4.337	238.8	69.917	4.027	69.998	0.0790522	0.287264	4.2395
2022-06-15	13C-27	CA	3		0	1.103	19.161	4.733	249.064	58.397	4.423	58.478	0.081166	0.299612	4.30657
2022-06-15	13C-28	CA	0		0	1.04	4.163	4.527	71.007	-15.465	4.217	-15.384	0.0176345	0.0854179	5.6511
2022-06-15	13C-29	CA	0		0	0.924	9.979	3.967	168.827	-14.359	3.657	-14.278	0.042271	0.20309	5.60523
2022-06-15	13C-30	CA	0		0	1.154	3.681	4.175	81.831	-13.536	3.865	-13.455	0.0155927	0.0984386	7.3653
2022-06-16	Air/PDB										-0.423	-
2022-06-16	15N-1	N	24		0	1.005	8.805	281.822	-	-	281.399	-	0.037298	-	-
2022-06-16	15N-2	N	24		0	1.322	30.855	633.822	-	-	633.399	-	0.130702	-	-
2022-06-16	15N-3	N	24		0	2.062	11.77	612.646	-	-	612.223	-	0.0498577	-	-
2022-06-16	15N-4	N	12		0	1.483	15.689	810.812	-	-	810.389	-	0.0664586	-	-
2022-06-16	15N-5	N	12		0	2.335	11.821	609.921	-	-	609.498	-	0.0500738	-	-
2022-06-16	15N-6	N	12		0	1.279	45.293	702.157	-	-	701.734	-	0.191861	-	-
2022-06-16	15N-7	N	6		0	1.107	8.09	724.156	-	-	723.733	-	0.0342692	-	-
2022-06-16	15N-8	N	6		0	1.114	4.859	1040.3	-	-	1039.87	-	0.0205827	-	-
2022-06-16	15N-9	N	6		0	0.973	9.816	1143.89	-	-	1143.47	-	0.0415806	-	-
2022-06-16	15N-10	N	3		0	1.194	11.328	577.835	-	-	577.412	-	0.0479854	-	-
2022-06-16	15N-11	N	3		0	1.203	3.267	1031.71	-	-	1031.29	-	0.013839	-	-
2022-06-16	15N-12	N	3		0	0.96	3.465	956.053	-	-	955.63	-	0.0146777	-	-
2022-06-16	15N-13	N	0		0	1.056	14.066	4.911	-	-	4.488	-	0.0595836	-	-
2022-06-16	15N-14	N	0		0	1.91	17.214	4.634	-	-	4.211	-	0.0729185	-	-
2022-06-17	Air/PDB										-0.2438	-
2022-06-17	15N-15	N	0		0	1.107	15.428	4.806	-	-	4.562	-	0.065353	-	-
2022-06-17	15N-16	NA	24		0	1.384	37.641	586.501	-	-	586.257	-	0.159447	-	-
2022-06-17	15N-17	NA	24		0	1.128	3.477	1797.13	-	-	1796.89	-	0.0147286	-	-
2022-06-17	15N-18	NA	24		0	1.127	13.951	2021.56	-	-	2021.32	-	0.0590964	-	-
2022-06-17	15N-19	NA	12		0	1.004	5.271	2204.3	-	-	2204.06	-	0.022328	-	-
2022-06-17	15N-20	NA	12		0	1.28	12.628	1280.63	-	-	1280.39	-	0.0534922	-	-
2022-06-17	15N-21	NA	12		0	1.259	18.666	1647.15	-	-	1646.9	-	0.0790692	-	-
2022-06-17	15N-22	NA	6		0	1.052	11.108	1359.14	-	-	1358.9	-	0.0470535	-	-
2022-06-17	15N-23	NA	6		0	1.126	7.827	1425.88	-	-	1425.64	-	0.0331552	-	-
2022-06-17	15N-24	NA	6		0	1.937	32.104	1110.69	-	-	1110.44	-	0.135993	-	-
2022-06-17	15N-25	NA	3		0	1.164	9.271	1076.57	-	-	1076.33	-	0.039272	-	-
2022-06-17	15N-26	NA	3		0	1.491	16.983	798.676	-	-	798.432	-	0.07194	-	-
2022-06-17	15N-27	NA	3		0	1.955	8.319	602.354	-	-	602.11	-	0.0352393	-	-
2022-06-17	15N-28	NA	0		0	1.186	7.72	8.158	-	-	7.914	-	0.0327019	-	-
2022-06-17	15N-29	NA	0		0	1.469	9.866	4.599	-	-	4.355	-	0.0417924	-	-
2022-06-17	15N-30	NA	0		0	1.446	8.357	3.845	-	-	3.601	-	0.0354003	-	-

## Sheet: Standard curves of C,N amounts
Table S6. Standard curves of C and N contents vs. isotope signals.
Date of analysis	Sample Name	Amount (mg)	Area all_N (Vs)	Amt (%)	Area all_C (Vs)	Amt (%)	N (mg)	C (mg)
2022-05-23	protein	0.364	11.408	13.32	135.269	46.5	0.0484848	0.16926
2022-05-23	protein	0.504	15.3245	13.32	186.07	46.5	0.0671328	0.23436
2022-05-23	protein	0.657	20.615	13.32	252.621	46.5	0.0875124	0.305505
2022-05-23	protein	0.806	25.3655	13.32	312.61	46.5	0.107359	0.37479
2022-05-23	protein	0.961	30.514	13.32	377.762	46.5	0.128005	0.446865

## Sheet: Data in Fig4
Table S7. Numerical data for Figure 4. Data are normalized based on sample weight. Samples are named by treatment (C, CA, N, NA), colony ID (01-15), minicore ID (1), and slice ID (1 - 5).
Sample	treatment	Time (h)	slice depth (mm)	Sample type	N (mg/g)	C (mg/g)	CN ratio
C13-1-1	C	0	1.75	Basal plate	0.196087	3.77775	22.4766
C13-1-2	C	0	5.35	Green layer	0.112401	0.767454	7.9658
C13-1-3	C	0	9.1	White layer	0.0283756	0.150628	6.19308
C14-1-1	C	0	2.1	Basal plate	0.0188711	0.371871	22.9902
C14-1-2	C	0	6.15	Green layer	0.186682	1.96878	12.3039
C14-1-3	C	0	9.45	White layer	0.0309955	0.193317	7.27643
C15-1-1	C	0	1.8	Basal plate		1.00997
C15-1-2	C	0	6.5	Green layer	0.0946331	0.545216	6.72159
C15-1-3	C	0	11.95	White layer	0.0891684	0.440778	5.76708
C13	C	0	0	Tissue	56.8638	180.317	3.69955
C14	C	0	0	Tissue	46.6115	156.559	3.91862
C15	C	0	0	Tissue	41.0753	108.526	3.08247
CA13-1-1	C_A	0	1.75	Basal plate	0.204945	4.75831	27.0871
CA13-1-2	C_A	0	5.55	Green layer	0.0947324	2.25529	27.7748
CA13-1-3	C_A	0	9.4	White layer	0.0135879	0.140025	12.0226
CA14-1-1	C_A	0	2.05	Basal plate	0.212718	2.7556	15.1133
CA14-1-2	C_A	0	6.05	Green layer	0.099818	0.770417	9.00459
CA14-1-3	C_A	0	10.55	White layer	0.0617743	0.35463	6.69752
CA15-1-1	C_A	0	2.4	Basal plate	0.148149	4.39478	34.6086
CA15-1-2	C_A	0	6.3	Green layer	0.0780099	0.758061	11.3371
CA15-1-3	C_A	0	9.95	White layer	0.0262218	0.211467	9.40868
CA13	C_A	0	0	Tissue	16.9562	82.1326	5.6511
CA14	C_A	0	0	Tissue	45.7479	219.795	5.60523
CA15	C_A	0	0	Tissue	13.5119	85.3021	7.3653
N13-1-1	N	0	2.75	Basal plate	0.0932925	1.22256	15.2887
N13-1-2	N	0	7.55	Green layer	0.156257	0.924321	6.90128
N13-1-3	N	0	11.95	White layer	0.0489263	0.339106	8.08611
N14-1-1	N	0	2.2	Basal plate	0.102487	3.14122	35.7582
N14-1-2	N	0	6.5	Green layer	0.105236	0.577262	6.39966
N14-1-3	N	0	10.4	White layer	0.032463	0.158997	5.7141
N15-1-1	N	0	1.45	Basal plate	0.238148	2.04829	10.0344
N15-1-2	N	0	4.05	Green layer	0.299104	2.09437	8.16916
N15-1-3	N	0	6.45	Green layer	0.189919	0.973753	5.98173
N15-1-4	N	0	9.25	White layer	0.0742178	0.39954	6.28057
N13	N	0	0	Tissue	56.4238
N14	N	0	0	Tissue	38.1772
N15	N	0	0	Tissue	59.0361
NA13-1-1	N_A	0	2.5	Basal plate	0.231687	5.10906	25.7268
NA13-1-2	N_A	0	7.4	Green layer	0.203295	2.13479	12.2511
NA13-1-3	N_A	0	11.7	White layer	0.154262	0.538371	4.07165
NA14-1-1	N_A	0	2.7	Basal plate	0.285783	3.72757	15.2173
NA14-1-2	N_A	0	8	Green layer	0.077711	0.877988	13.1811
NA14-1-3	N_A	0	11.1	White layer	0.0161881	0.132353	9.5386
NA15-1-1	N_A	0	1.5	Basal plate	0.458769	6.64877	16.9081
NA15-1-2	N_A	0	4.3	Green layer	0.110227	1.03299	10.9334
NA15-1-3	N_A	0	6.9	Green layer	0.0811035	0.413027	5.94136
NA15-1-4	N_A	0	9.5	White layer	0.10283	0.505131	5.73103
NA13	N_A	0	0	Tissue	27.5733
NA14	N_A	0	0	Tissue	28.4495
NA15	N_A	0	0	Tissue	24.4815

## Sheet: Data in Fig5
Table S8. Numerical data for Figure 5. Samples are named by treatment (C, CA), colony ID (01-15), minicore ID (1), and slice ID (1 - 5).
Sample	treatment	Time (h)	slice depth (mm)	Sample type	d13C_PDB (permil)
C01-1-1	C	24	1.55	Basal plate	107.862
C01-1-2	C	24	4.6	Green layer	38.97
C01-1-3	C	24	8.4	White layer	-10.311
C02-1-1	C	24	1.7	Basal plate	169.634
C02-1-2	C	24	4.6	Green layer	50.803
C02-1-3	C	24	7.95	Green layer	-8.173
C02-1-4	C	24	11.25	White layer	-15.126
C03-1-1	C	24	1.6	Basal plate	125.298
C03-1-2	C	24	4.85	Green layer	83.294
C03-1-3	C	24	8.45	White layer	-17.351
C04-1-1	C	12	1.75	Basal plate	282.593
C04-1-2	C	12	6.25	Green layer	-8.426
C04-1-3	C	12	11.6	White layer	-16.402
C05-1-1	C	12	1.45	Basal plate	144.203
C05-1-2	C	12	5.25	Green layer	11.234
C05-1-3	C	12	9.15	White layer	-11.551
C06-1-1	C	12	2.35	Basal plate	291.071
C06-1-2	C	12	7.2	Green layer	33.481
C06-1-3	C	12	11.2	White layer	-8.03
C07-1-1	C	6	0.75	Basal plate	297.57
C07-1-2	C	6	4.2	Green layer	-1.459
C07-1-3	C	6	9.1	White layer	2.085
C08-1-1	C	6	1.65	Basal plate	143.523
C08-1-2	C	6	5.45	Green layer
C08-1-3	C	6	9.8	White layer	-12.157
C09-1-1	C	6	1	Basal plate	166.13
C09-1-2	C	6	3.25	Basal plate	34.241
C09-1-3	C	6	6.9	Green layer	-12.234
C09-1-4	C	6	11.2	White layer	-14.839
C10-1-1	C	3	2.9	Basal plate	48.525
C10-1-2	C	3	8.25	White layer	-11.83
C11-1-1	C	3	1.65	Basal plate	9.707
C11-1-2	C	3	5.4	Green layer	-11.963
C11-1-3	C	3	9.95	White layer	-17.993
C12-1-1	C	3	1.9	Basal plate	26.105
C12-1-2	C	3	5.85	Green layer	-6.371
C12-1-3	C	3	9.85	White layer	-14.253
C13-1-1	C	0	1.75	Basal plate	-12.976
C13-1-2	C	0	5.35	Green layer	-13.149
C13-1-3	C	0	9.1	White layer	-14.929
C14-1-1	C	0	2.1	Basal plate	-15.013
C14-1-2	C	0	6.15	Green layer	-13.465
C14-1-3	C	0	9.45	White layer	-13.879
C15-1-1	C	0	1.8	Basal plate	-12.036
C15-1-2	C	0	6.5	Green layer	-11.061
C15-1-3	C	0	11.95	White layer	-13.385
C01	C	24	0	Tissue	221.986
C02	C	24	0	Tissue	264.749
C03	C	24	0	Tissue	200.436
C04	C	12	0	Tissue	166.374
C05	C	12	0	Tissue	162.959
C06	C	12	0	Tissue	214.763
C07	C	6	0	Tissue	163.196
C08	C	6	0	Tissue	118.06
C09	C	6	0	Tissue	117.171
C10	C	3	0	Tissue	117.012
C11	C	3	0	Tissue	87.646
C12	C	3	0	Tissue	85.543
C13	C	0	0	Tissue	-11.436
C14	C	0	0	Tissue	-15.914
C15	C	0	0	Tissue	-12.753
CA01-1-1	C_A	24	1.8	Basal plate	191.689
CA01-1-2	C_A	24	5.2	Green layer	72.834
CA01-1-3	C_A	24	9.15	White layer	12.646
CA02-1-1	C_A	24	1.8	Basal plate	105.636
CA02-1-2	C_A	24	5.45	Green layer	12.831
CA02-1-3	C_A	24	9.15	White layer	-11.096
CA03-1-1	C_A	24	1.55	Basal plate	279.298
CA03-1-2	C_A	24	4.65	Green layer	53.531
CA03-1-3	C_A	24	7.65	Green layer	-15.168
CA03-1-4	C_A	24	11.1	White layer	-16.743
CA04-1-1	C_A	12	1.6	Basal plate	441.5
CA04-1-2	C_A	12	4.75	Green layer	44.108
CA04-1-3	C_A	12	7.75	Green layer	20.675
CA04-1-4	C_A	12	11.35	White layer	-11.197
CA05-1-1	C_A	12	2.25	Basal plate	172.629
CA05-1-2	C_A	12	6.25	Green layer	5.847
CA05-1-3	C_A	12	10.5	White layer	-10.607
CA06-1-1	C_A	12	2.85	Basal plate	355.152
CA06-1-2	C_A	12	7.9	Green layer	6.326
CA06-1-3	C_A	12	12	White layer	-17.656
CA07-1-1	C_A	6	1.55	Basal plate	145.55
CA07-1-2	C_A	6	4.9	Green layer	-7.155
CA07-1-3	C_A	6	8.65	White layer	-14.868
CA08-1-1	C_A	6	3.05	Basal plate	377.02
CA08-1-2	C_A	6	8.1	White layer	-6.588
CA08-1-3	C_A	6	11.95	White layer	-16.641
CA09-1-1	C_A	6	1.95	Basal plate	53.911
CA09-1-2	C_A	6	5.65	Green layer	-12.827
CA09-1-3	C_A	6	9.25	White layer	-15.612
CA10-1-1	C_A	3	2	Basal plate	28.175
CA10-1-2	C_A	3	6.4	Green layer	-13.508
CA10-1-3	C_A	3	10.55	White layer	-17.22
CA11-1-1	C_A	3	1.75	Basal plate	185.893
CA11-1-2	C_A	3	4.95	Green layer	6.548
CA11-1-3	C_A	3	8.6	White layer	-11.865
CA12-1-1	C_A	3	2.05	Basal plate	56.485
CA12-1-2	C_A	3	5.7	Green layer	-12.818
CA12-1-3	C_A	3	9.45	White layer	-17.173
CA13-1-1	C_A	0	1.75	Basal plate	-13.589
CA13-1-2	C_A	0	5.55	Green layer	-12.898
CA13-1-3	C_A	0	9.4	White layer	-16.362
CA14-1-1	C_A	0	2.05	Basal plate	-12.392
CA14-1-2	C_A	0	6.05	Green layer	-13.997
CA14-1-3	C_A	0	10.55	White layer	-16.568
CA15-1-1	C_A	0	2.4	Basal plate	-13.709
CA15-1-2	C_A	0	6.3	Green layer	-13.94
CA15-1-3	C_A	0	9.95	White layer	-16.85
CA01	C_A	24	0	Tissue	284.687
CA02	C_A	24	0	Tissue	250.984
CA03	C_A	24	0	Tissue	264.255
CA04	C_A	12	0	Tissue	236.357
CA05	C_A	12	0	Tissue	201.099
CA06	C_A	12	0	Tissue	214.792
CA07	C_A	6	0	Tissue	109.697
CA08	C_A	6	0	Tissue	186.087
CA09	C_A	6	0	Tissue	136.47
CA10	C_A	3	0	Tissue	74.751
CA11	C_A	3	0	Tissue	69.998
CA12	C_A	3	0	Tissue	58.478
CA13	C_A	0	0	Tissue	-15.384
CA14	C_A	0	0	Tissue	-14.278
CA15	C_A	0	0	Tissue	-13.455

## Sheet: Dats in Fig6
Table S9. Numerical data for Figure 6. Samples are named by treatment ( N, NA), colony ID (01-15), minicore ID (1), and slice ID (1 - 5).
Sample	treatment	Time (h)	slice depth (mm)	Sample type	d15N_air (permil)
N01-1-1	N	24	1.55	Basal plate	67.106
N01-1-2	N	24	5.2	Green layer	15.475
N01-1-3	N	24	9.55	White layer	1.802
N02-1-1	N	24	1.55	Basal plate	189.297
N02-1-2	N	24	5.4	Green layer	14.693
N02-1-3	N	24	10.05	White layer	1.397
N03-1-1	N	24	2	Basal plate	179.404
N03-1-2	N	24	5.3	Green layer	28.903
N03-1-3	N	24	8.25	White layer	9.645
N04-1-1	N	12	1.9	Basal plate	220.893
N04-1-2	N	12	5.7	Green layer	28.628
N04-1-3	N	12	9.55	White layer	6.494
N05-1-1	N	12	1.7	Basal plate	222.391
N05-1-2	N	12	5.75	Green layer	23.584
N05-1-3	N	12	9.6	White layer	4.135
N06-1-1	N	12	2.05	Basal plate	85.213
N06-1-2	N	12	6.05	Green layer	8.312
N06-1-3	N	12	10.2	White layer	5.347
N07-1-1	N	6	1.25	Basal plate	178.989
N07-1-2	N	6	5.05	Green layer	26.226
N07-1-3	N	6	9.5	White layer	4.958
N08-1-1	N	6	2.2	Basal plate	258.683
N08-1-2	N	6	6.05	Green layer	11.876
N08-1-3	N	6	9.8	White layer	6.542
N09-2-1	N	6	2.1	Basal plate	207.284
N09-2-2	N	6	6.25	Green layer	14.413
N09-2-3	N	6	10	White layer	10.461
N10-1-1	N	3	2.7	Basal plate	73.802
N10-1-2	N	3	7.6	Green layer	10.024
N10-1-3	N	3	11.4	White layer	4.881
N11-1-1	N	3	1.8	Basal plate	85.842
N11-1-2	N	3	5.5	Green layer	8.695
N11-1-3	N	3	9.55	White layer	5.39
N12-1-1	N	3	2.3	Basal plate	76.594
N12-1-2	N	3	7.05	Green layer	9.048
N12-1-3	N	3	11.15	White layer	5.135
N13-1-1	N	0	2.75	Basal plate	3.21
N13-1-2	N	0	7.55	Green layer	3.072
N13-1-3	N	0	11.95	White layer	1.961
N14-1-1	N	0	2.2	Basal plate	2.996
N14-1-2	N	0	6.5	Green layer	2.565
N14-1-3	N	0	10.4	White layer	0.509
N15-1-1	N	0	1.45	Basal plate	5.556
N15-1-2	N	0	4.05	Green layer	7.501
N15-1-3	N	0	6.45	Green layer	5.692
N15-1-4	N	0	9.25	White layer	2.689
N01	N	24	0	Tissue	281.399
N02	N	24	0	Tissue	633.399
N03	N	24	0	Tissue	612.223
N04	N	12	0	Tissue	810.389
N05	N	12	0	Tissue	609.498
N06	N	12	0	Tissue	701.734
N07	N	6	0	Tissue	723.733
N08	N	6	0	Tissue	1039.87
N09	N	6	0	Tissue	1143.47
N10	N	3	0	Tissue	577.412
N11	N	3	0	Tissue	1031.29
N12	N	3	0	Tissue	955.63
N13	N	0	0	Tissue	4.488
N14	N	0	0	Tissue	4.211
N15	N	0	0	Tissue	4.562
NA01-1-1	N_A	24	2.3	Basal plate	83.794
NA01-1-2	N_A	24	6.8	Green layer	17.329
NA01-1-3	N_A	24	11.6	White layer	3.835
NA02-1-1	N_A	24	1.9	Basal plate	478.481
NA02-1-2	N_A	24	5.6	Green layer	32.546
NA02-1-3	N_A	24	10.2	White layer	24.408
NA03-1-1	N_A	24	2.25	Basal plate	341.551
NA03-1-2	N_A	24	6.3	Green layer	13.365
NA03-1-3	N_A	24	10.7	White layer	6.53
NA04-1-1	N_A	12	1.7	Basal plate	206.891
NA04-1-2	N_A	12	5.75	Green layer	17.709
NA04-1-3	N_A	12	10.55	White layer	8.621
NA05-1-1	N_A	12	5.75	Green layer	184.995
NA06-1-1	N_A	12	3.05	Basal plate	336.985
NA06-1-2	N_A	12	8.6	White layer	13.836
NA07-1-1	N_A	6	1.75	Basal plate	217.59
NA07-1-2	N_A	6	5.95	Green layer	13.346
NA07-1-3	N_A	6	9.9	White layer	6.776
NA08-1-1	N_A	6	2.95	Basal plate	137.732
NA08-1-2	N_A	6	7.65	Green layer	15.927
NA08-1-3	N_A	6	11.25	White layer	5.675
NA09-1-1	N_A	6	1.95	Basal plate	279.031
NA09-1-2	N_A	6	6.1	Green layer	30.049
NA09-1-3	N_A	6	10.55	White layer	4.277
NA10-1-1	N_A	3	2.1	Basal plate	122.207
NA10-1-2	N_A	3	6.25	Green layer	13.855
NA10-1-3	N_A	3	10.15	White layer	1.701
NA11-1-1	N_A	3	3.4	Basal plate	54.112
NA11-1-2	N_A	3	9.65	White layer	5.94
NA12-1-1	N_A	3	1.9	Basal plate	102.648
NA12-1-2	N_A	3	5.7	Green layer	11.327
NA12-1-3	N_A	3	9.15	White layer	3.056
NA13-1-1	N_A	0	2.5	Basal plate	3.277
NA13-1-2	N_A	0	7.4	Green layer	3.883
NA13-1-3	N_A	0	11.7	White layer	4.75
NA14-1-1	N_A	0	2.7	Basal plate	3.237
NA14-1-2	N_A	0	8	Green layer	2.983
NA14-1-3	N_A	0	11.1	White layer	2.697
NA15-1-1	N_A	0	1.5	Basal plate	18.695
NA15-1-2	N_A	0	4.3	Green layer	16.143
NA15-1-3	N_A	0	6.9	Green layer	20.794
NA15-1-4	N_A	0	9.5	White layer	18.016
NA01	N_A	24	0	Tissue	586.257
NA02	N_A	24	0	Tissue	1796.89
NA03	N_A	24	0	Tissue	2021.32
NA04	N_A	12	0	Tissue	2204.06
NA05	N_A	12	0	Tissue	1280.39
NA06	N_A	12	0	Tissue	1646.9
NA07	N_A	6	0	Tissue	1358.9
NA08	N_A	6	0	Tissue	1425.64
NA09	N_A	6	0	Tissue	1110.44
NA10	N_A	3	0	Tissue	1076.33
NA11	N_A	3	0	Tissue	798.432
NA12	N_A	3	0	Tissue	602.11
NA13	N_A	0	0	Tissue	7.914
NA14	N_A	0	0	Tissue	4.355
NA15	N_A	0	0	Tissue	3.601
